# Supplementary material for: Subversion of GBP-mediated host defense by E3 ligases acquired during Yersinia pestis evolution
Source: Nat Commun. 2022 Aug 4;13:4526. doi: 10.1038/s41467-022-32218-y (PMC9352726; doi:10.1038/s41467-022-32218-y)
Supplement: Supplementary file 9 — Source data [file 41467_2022_32218_MOESM9_ESM.zip]

Archive with 22 entries (22 files):
- Figure 1.xlsx
- __MACOSX/._Figure 1.xlsx
- Figure 2.xlsx
- __MACOSX/._Figure 2.xlsx
- Figure 3.xlsx
- __MACOSX/._Figure 3.xlsx
- Figure 4.xlsx
- __MACOSX/._Figure 4.xlsx
- Figure 5.xlsx
- __MACOSX/._Figure 5.xlsx
- Figure 7.xlsx
- __MACOSX/._Figure 7.xlsx
- Figure 8.xlsx
- __MACOSX/._Figure 8.xlsx
- Supplementary Figure 2.xlsx
- __MACOSX/._Supplementary Figure 2.xlsx
- Supplementary Figure 4.xlsx
- __MACOSX/._Supplementary Figure 4.xlsx
- Supplementary Figure 5.xlsx
- __MACOSX/._Supplementary Figure 5.xlsx
- Supplementary Figure 6.xlsx
- __MACOSX/._Supplementary Figure 6.xlsx
