# Supplementary material for: Subversion of GBP-mediated host defense by E3 ligases acquired during Yersinia pestis evolution
Source: Nat Commun. 2022 Aug 4;13:4526. doi: 10.1038/s41467-022-32218-y (PMC9352726; doi:10.1038/s41467-022-32218-y)
Supplement: Supplementary file 9 — Source data [file 41467_2022_32218_MOESM9_ESM.zip › Figure 1.xlsx]

## Sheet: Fig.1A
Supernants-YspE1
Supernants-YspE2
Supernants-YopM
Bacterial pellet-YspE1
Bacterial pellet-YspE2
Bacterial pellet-YopM

## Sheet: Fig.1B
Supernants-YspE1
Supernants-YspE2
Bacterial pellet-YspE1
Bacterial pellet-YspE2

## Sheet: Fig.1C
	WT-Cya			WT-yp_3416-Cya			WT-yp_3418-Cya			WT-yopM-Cya			ΔyscI-yp_3416-Cya			ΔyscI-yp_3418-Cya			ΔyscI-YopM-Cya
0.5	14.5794	17.6196	21.6977	211.083	239.029	239.219	300.972	279.995	290.006	218.65	210.694	215.734	145.997	172.406	163.702	114.695	157.08	143.061	132.071	158.656	136.398
1	58.8421	46.423	51.5701	444.769	440.601	468.593	520.753	471.382	490.483	414.115	400.084	424.424	126.831	169.288	202.579	132.268	123.149	131.479	155.014	137.477	144.529
2	73.8115	27.1992	35.0249	1047.33	1033.14	999.825	1357.35	1318.59	1347.76	897.022	940.731	868.625	152.854	157.08	178.912	122.45	158.755	149.423	156.194	138.948	147.563

## Sheet: Fig.1A repeats
Supernants-YspE1
Supernants-YspE2
Supernants-YopM
Bacterial pellet-YspE1
Bacterial pellet-YspE2
Bacterial pellet-YopM

## Sheet: Fig.1B repeats
Supernants-YspE1
Supernants-YspE2
Bacterial pellet-YspE1
Bacterial pellet-YspE2
