# Supplementary material for: Subversion of GBP-mediated host defense by E3 ligases acquired during Yersinia pestis evolution
Source: Nat Commun. 2022 Aug 4;13:4526. doi: 10.1038/s41467-022-32218-y (PMC9352726; doi:10.1038/s41467-022-32218-y)
Supplement: Supplementary file 9 — Source data [file 41467_2022_32218_MOESM9_ESM.zip › Figure 2.xlsx]

## Sheet: Fig.2C
a-Flag
a-hGBP1
a-actin

## Sheet: Fig.2D
Myc-IP-Ub
Myc-IP-Myc
Input-Myc
Input-Flag

## Sheet: Fig.2E
Pa3606 & 201/a-hGBP1 & a-actin -MG132		Pa3606 & 201/a-hGBP1 & a-actin +MG132
Δyp_3418 & Δyp_3416/a-hGBP1 & a-actin -MG132		Δyp_3418 & Δyp_3416/a-hGBP1 & a-actin +MG132
ΔyscI & Δyp_3417/a-hGBP1 & a-actin -MG132		ΔyscI & Δyp_3417/a-hGBP1 & a-actin +MG132

## Sheet: Fig.2G
a-Ub
a-K48 Ub
a-K63 Ub
a-hGBP1
a-Flag

## Sheet: Fig.2H
		repeat1	repeat2	repeat3
	Vec	-0.00114882	0.0124327	-0.00307803
	YspE1	0.901312	0.930376	0.709632
a-Flag	YspE2	0.988952	1.17787	0.785698
	YspE1-C407A	1.01784	1.0712	0.995599
	YspE2-C386A	1.22413	1.16434	0.910307
	Yp_3417	0.867767	0.65622	1.59876
		repeat1	repeat2	repeat3
	Vec	1.19342	0.850505	0.956076
	YspE1	0.252169	0.225264	0.329848
a-hGBP1	YspE2	0.22579	0.15034	0.3009
	YspE1-C407A	1.29475	0.930721	1.07435
	YspE2-C386A	1.4101	0.946288	1.00521
	Yp_3417	0.980125	0.801121	1.32411

## Sheet: Fig.2I
Mock	times (h)	repeat1	repeat2	repeat3
Pa3606	0.5	1.23748	0.978972	1.16952
	1	1.12144	1.08698	1.39991
	1.5	0.964363	1.14317	1.26043
	2	0.81756	1.24517	1.22242
Y.pestis 201	0.5	1.00428	1.18022	1.57053
	1	0.837163	0.665877	0.589142
	1.5	0.294055	0.242447	0.207911
	2	0.0453344	0.082135	0.00273323
ΔyspE2	0.5	1.0119	1.20296	1.28176
	1	0.988226	0.832321	2.28346
	1.5	0.922797	1.09904	1.40868
	2	0.962514	1.31526	1.44552
ΔyspE1	0.5	0.860787	1.10486	1.48418
	1	0.455852	0.435853	0.707281
	1.5	0.171111	0.309516	0.0800515
	2	0.0335672	0.128518	0.014095
ΔyscI	0.5	0.885868	0.970927	1.11513
	1	1.14996	1.0284	1.24683
	1.5	1.04866	0.865628	1.29087
	2	1.19139	0.861254	1.39505
Δyp_3417	0.5	1.10103	0.891295	1.84673
	1	0.562818	0.36334	1.25714
	1.5	0.164048	0.297782	0.304292
	2	0.0760463	0.13409	0.0656696

## Sheet: Fig.2J
Mock	times (h)	repeat1	repeat2	repeat3
ΔyspE2/YspE2	0.5	1.0087	1.12632	1.10803
	1	0.791233	0.945635	0.861614
	1.5	0.422605	0.608176	0.363963
	2	0.00875743	0.068366	0.10698
ΔyspE2/YspE1	0.5	0.934606	1.04343	1.10447
	1	0.626449	0.755408	0.911356
	1.5	0.581342	0.228855	0.107941
	2	0.000166656	0.0523858	0.0935644
ΔyscI/YscI	0.5	1.01582	1.08478	1.10578
	1	0.339732	0.543396	0.794572
	1.5	0.200412	0.214773	0.170439
	2	0.123927	0.0364738	0.00869055

## Sheet: Fig.2C repeats
a-Flag
a-hGBP1 & actin

## Sheet: Fig.2E repeats
Pa3606 & 201/a-hGBP1 & a-actin -MG132					Pa3606 & 201/a-hGBP1 & a-actin +MG132
Δyp_3418 & Δyp_3416/a-hGBP1 & a-actin -MG132					Δyp_3418 & Δyp_3416/a-hGBP1 & a-actin +MG132
ΔyscI & Δyp_3417/a-hGBP1 & a-actin -MG132					ΔyscI & Δyp_3417/a-hGBP1 & a-actin +MG132

## Sheet: Fig.2F repeats
repeat2
repeat3
