# Supplementary material for: Subversion of GBP-mediated host defense by E3 ligases acquired during Yersinia pestis evolution
Source: Nat Commun. 2022 Aug 4;13:4526. doi: 10.1038/s41467-022-32218-y (PMC9352726; doi:10.1038/s41467-022-32218-y)
Supplement: Supplementary file 9 — Source data [file 41467_2022_32218_MOESM9_ESM.zip › Figure 3.xlsx]

## Sheet: Fig.3A
a-hGBP2 & actin
a-hGBP3 & actin
a-hGBP4 & actin
a-hGBP5 & actin
a-hGBP6 & actin
a-hGBP7 & actin

## Sheet: Fig.3B
hGBP1-Mock						hGBP2-Mock						hGBP3-Mock
hGBP1-201						hGBP2-201						hGBP3-201
hGBP1-ΔyspE2						hGBP2-ΔyspE2						hGBP3-ΔyspE2
hGBP4-Mock						hGBP5-Mock						hGBP6-Mock
hGBP4-201						hGBP5-201						hGBP6-201
hGBP4-ΔyspE2						hGBP5-ΔyspE2						hGBP6-ΔyspE2
hGBP7-Mock
hGBP7-201
hGBP7-ΔyspE2

## Sheet: Fig.3C
HeLa a-hGBP1 & actin			HeLa a-hGBP1 & actin +MG132
U937 a-hGBP1 & actin			U937 a-hGBP1 & actin +MG132

## Sheet: Fig.3D
hGBP2	times (h)	repeat1	repeat2	repeat3
Y.pestis 201	0.5	1.03437	1.05972	0.98636
	1	0.748931	0.655403	0.617406
	1.5	0.502019	0.486404	0.481405
	2	0.177009	0.0518514	0.317624
hGBP3	times (h)	repeat1	repeat2	repeat3
Y.pestis 201	0.5	1.02262	0.902335	0.721069
	1	1.33928	1.08664	0.669642
	1.5	1.16031	0.911312	0.711674
	2	0.96432	1.22127	0.875239
hGBP4	times (h)	repeat1	repeat2	repeat3
Y.pestis 201	0.5	1.147	0.89444	1.221
	1	1.02883	0.943643	0.907332
	1.5	1.00726	0.720301	0.937573
	2	1.10843	0.700701	0.698104
hGBP5	times (h)	repeat1	repeat2	repeat3
Y.pestis 201	0.5	0.967588	1.45876	1.01407
	1	0.643973	1.01884	0.781907
	1.5	0.251164	0.24615	0.259732
	2	0.0490828	0.382306	0.101594
hGBP6	times (h)	repeat1	repeat2	repeat3
Y.pestis 201	0.5	1.05896	1.15104	0.994459
	1	1.03811	1.02741	0.778771
	1.5	0.260496	0.527347	0.568313
	2	0.0505828	0.0864103	0.0466315
hGBP7	times (h)	repeat1	repeat2	repeat3
Y.pestis 201	0.5	0.815926	0.944355	0.756318
	1	0.870064	0.807087	0.9659
	1.5	1.09416	0.902974	1.08685
	2	0.902776	1.10969	1.49091

## Sheet: Fig.3E
Hela MG132-	time (h)	repeat1	repeat2	repeat3
Y.pestis 201	0.5h	0.986154	0.815162	1.02487
	1h	0.560006	0.71672	1.1192
	1.5h	0.24497	0.590664	0.570631
	2h	0.0171079	0.226577	0.325873
ΔyspE2	0.5h	0.634155	0.894875	1.01566
	1h	0.617502	0.905113	0.922508
	1.5h	0.577478	0.995156	1.30946
	2h	0.534909	1.00023	1.94126
U937 MG132-	time (h)	repeat1	repeat2	repeat3
Y.pestis 201	0.5h	0.987974	1.41371	1.06796
	1h	0.883084	1.46314	0.933426
	1.5h	0.224557	1.48642	0.511586
	2h	0.0740947	0.720161	0.236044
ΔyspE2	0.5h	0.911069	1.82286	1.43066
	1h	0.817027	1.5207	1.32278
	1.5h	0.870417	1.61534	0.986482
	2h	0.974135	1.16491	1.20929

## Sheet: Fig.3A repeats
a-hGBP2 & actin
a-hGBP3 & actin
a-hGBP4 & actin
a-hGBP5 & actin
a-hGBP6 & actin
a-hGBP7 & actin

## Sheet: Fig.3C repeats
HeLa a-hGBP1 & actin
HeLa a-hGBP1 & actin +MG132
U937 a-hGBP1 & actin
U937 a-hGBP1 & actin +MG132
