# Supplementary material for: Subversion of GBP-mediated host defense by E3 ligases acquired during Yersinia pestis evolution
Source: Nat Commun. 2022 Aug 4;13:4526. doi: 10.1038/s41467-022-32218-y (PMC9352726; doi:10.1038/s41467-022-32218-y)
Supplement: Supplementary file 9 — Source data [file 41467_2022_32218_MOESM9_ESM.zip › Figure 4.xlsx]

## Sheet: Fig.4C
hGBP1
hGBP2

## Sheet: Fig.4D
hGBP1
hGBP2

## Sheet: Fig.4E
IP2666

## Sheet: Fig.4F
YpIII

## Sheet: Fig.4G
PB1+

## Sheet: Fig.4H
		Repeat1	Repeat2	Repeat3
hGBP1-GFP	Vec	0.924488	1.13999	0.935525
	YspE1	0.445628	0.259573	0.197835
	YspE1YPIII	1.16158	0.92566	1.02395
	YspE1IP2666	1.07357	0.868483	0.956724
	YspE1PB1+	1.08037	1.06102	0.953071
		Repeat1	Repeat2	Repeat3
hGBP2-GFP	Vec	1.23991	0.988453	0.771636
	YspE1	0.436113	0.433229	0.388427
	YspE1YPIII	0.880887	0.678303	1.40744
	YspE1IP2666	1.22378	0.513761	1.60098
	YspE1PB1+	1.25585	0.853427	1.53101

## Sheet: Fig.4I
		Repeat1	Repeat2	Repeat3
hGBP1-GFP	Vec	1.07559	0.895837	1.02857
	YspE2	0.399062	0.271826	0.246085
	YspE2YPIII	1.6837	0.698821	0.984265
	YspE2IP2666	1.73273	0.756049	0.792139
		Repeat1	Repeat2	Repeat3
hGBP2-GFP	Vec	0.750194	1.01083	1.23898
	YspE2	0.211456	0.256336	0.186486
	YspE2YPIII	1.29814	1.13924	1.13897
	YspE2IP2666	1.08014	1.41618	1.04373

## Sheet: Fig.4J
		Repeat1	Repeat2	Repeat3
hGBP1-GFP	p3xFlag-CMV	0.789882	0.997217	1.2129
	H1IP2666	0.89444	0.81595	0.78043
	H2IP2666	1.06445	0.761215	0.617939
	H3IP2666	0.341287	0.259093	0.131018
	H4IP2666	0.286449	0.189433	0.18426
	YspE1	0.322163	0.350991	0.119501
	YspE2	0.279814	0.365721	0.25617

## Sheet: Fig.4K
		Repeat1	Repeat2	Repeat3
hGBP1-GFP	p3xFlag-CMV	0.907935	1.06189	1.03018
	H1YPIII	0.844963	1.09848	1.13001
	H2YPIII	0.885684	0.949453	1.02683
	H3YPIII	0.342116	0.174248	0.1509
	H4YPIII	0.350388	0.253359	0.247601
	YspE1	0.280336	0.159155	0.135463
	YspE2	0.293924	0.168307	0.173365

## Sheet: Fig.4L
		Repeat1	Repeat2	Repeat3
hGBP1-GFP	p3xFlag-CMV	0.949744	1.11857	0.931683
	H1PB1+	1.02516	0.99692	1.32762
	H2PB1+	0.415804	0.236954	0.404888
	YspE1	0.450683	0.271187	0.368975

[truncated: 5 more sheets: Fig.4C repeats, Fig.4D repeats, Fig.4E repeats, Fig.4F repeats, Fig.4G repeats]
