# Supplementary material for: Subversion of GBP-mediated host defense by E3 ligases acquired during Yersinia pestis evolution
Source: Nat Commun. 2022 Aug 4;13:4526. doi: 10.1038/s41467-022-32218-y (PMC9352726; doi:10.1038/s41467-022-32218-y)
Supplement: Supplementary file 9 — Source data [file 41467_2022_32218_MOESM9_ESM.zip › Figure 5.xlsx]

## Sheet: Fig.5 ABCDEF
Fig.4 A
Fig.4 B
Fig.4 C
Fig.4 D
Fig.4 E
Fig.4 F

## Sheet: Fig.5G
Myc-IP a-Ub
Myc-IP a-Myc
Input a-Myc
Input a-Flag

## Sheet: Fig.5H
Myc-IP a-Ub
Myc-IP a-Myc
Input a-Myc
Input a-Flag

## Sheet: Fig.5IJKLMNO
Fig.4 I	times	0.5μM	1μM	2μM	4μM	8μM	12μM	16μM	Fig.4 J	times	0.25μM	0.5μM	1μM	2μM	4μM	8μM	16μM	Fig.4 K	times	0.5μM	1μM	2μM	4μM	8μM	12μM	16μM	Fig.4 L	times	0.5μM	1μM	2μM	4μM	8μM	12μM	16μM	Fig.4 M	times	1.25μM	2.5μM	5μM	10μM	16μM	20μM	Fig.4 N	times	1.25μM	2.5μM	5μM	10μM
	-60.06	-0.0231447	-0.0272218	-0.0319824	-0.0289796	-0.0203126	-0.0107667	-0.0144531		-60.06	-0.0169678	-0.0394287	-0.0194092	0.0446777	-0.0394291	0.0778809	0.134033		-60.08	-0.0149813	-0.0151145	-0.011408	-0.0102317	-0.00739077	-0.00532664	-0.00733821		-60.08	0.183228	0.0400391	0.0721442	0.0875244	0.0719007	0.0339368	-0.0452881		-60.06	-0.267334	-0.278076	-0.291138	-0.227234	-0.14032	-0.421022		-59.96	-0.00262451	-0.120544	-0.34729	-0.0373535
	-59.96	-0.032837	-0.0276856	-0.0353516	-0.0269532	-0.0234376	-0.0130346	-0.0143799		-59.96	-0.0162354	-0.0518798	-0.0318602	0.048584	-0.0440673	0.077881	0.145752		-59.98	-0.014027	-0.0144709	-0.0110751	-0.00918854	-0.00652523	-0.00459427	-0.00641202		-59.98	0.190308	0.0493164	0.0689697	0.100708	0.0906984	0.0471193	-0.0321045		-59.96	-0.261108	-0.278076	-0.279419	-0.218628	-0.129395	-0.456177		-59.86	-0.13855	-0.200984	-0.482418	-0.0162354
	-59.86	-0.0351077	-0.0292484	-0.0278564	-0.0192142	-0.0273441	-0.0130322	-0.0113281		-59.86	-0.020874	-0.0440674	-0.0240479	0.048584	-0.047974	0.0810547	0.145752		-59.88	-0.0138938	-0.014826	-0.0108532	-0.0094105	-0.00630327	-0.00468305	-0.00641202		-59.88	0.172241	0.0500488	0.0650635	0.0983887	0.0875247	0.0361331	-0.0296631		-59.86	-0.284546	-0.325745	-0.30835	-0.274902	-0.180176	-0.555425		-59.76	-0.346375	-0.34082	-0.661316	-0.0873413
	-59.76	-0.0321292	-0.0324466	-0.0176025	-0.0181888	-0.0294437	-0.0160648	-0.0105469		-59.76	-0.0247803	-0.0440674	-0.0286865	0.0446777	-0.0479736	0.0881348	0.134033		-59.78	-0.0133168	-0.0146929	-0.0104315	-0.00927736	-0.00585941	-0.00459432	-0.00664952		-59.78	0.173096	0.0391846	0.0643314	0.0960693	0.0860601	0.042481	-0.0296631		-59.76	-0.326721	-0.407776	-0.301331	-0.331909	-0.318481	-0.669495		-59.66	-0.501038	-0.50177	-0.774597	-0.297485
	-59.66	-0.0336189	-0.0293953	-0.0153564	-0.0198494	-0.0338387	-0.0200651	-0.00859375		-59.66	-0.0177002	-0.0362549	-0.0279541	0.0517578	-0.0447998	0.0810547	0.155273		-59.68	-0.0137162	-0.0147816	-0.0108532	-0.00958804	-0.00652518	-0.00543768	-0.00755191		-59.68	0.174683	0.0368652	0.0784912	0.110229	0.0906981	0.0566405	-0.0194092		-59.66	-0.261047	-0.467896	-0.219238	-0.266235	-0.494202	-0.699097		-59.56	-0.335449	-0.413521	-0.587898	-0.377197
	-59.56	-0.0343258	-0.0234615	0.01521	-0.0168697	-0.030859	-0.0208409	-0.00976563		-59.56	-0.0247803	-0.0369873	-0.020874	0.0493164	-0.0330813	0.076416	0.147949		-59.58	-0.0126065	-0.0143377	-0.0101873	-0.00905536	-0.00617004	-0.00494936	-0.00679197		-59.58	0.167603	0.0368652	0.0736088	0.0992432	0.0875252	0.0471199	-0.0321045		-59.56	-0.039978	-0.291382	-0.0708008	-0.0686035	-0.377014	-0.445234		-59.46	-0.00805664	-0.221313	-0.224609	-0.311584
	-59.46	-0.0221414	-0.027366	0.0278564	0.0333762	0.00805882	0.000636947	-0.00688477		-59.46	-0.0294189	-0.0557859	-0.0396726	0.0517578	-0.0518796	0.0693362	0.155273		-59.48	-0.0123402	-0.014249	-0.00965464	-0.00905541	-0.00563746	-0.00468309	-0.00522462		-59.48	0.173218	0.048584	0.0863037	0.106323	0.0892333	0.0573729	-0.0194092		-59.46	0.167053	0.0297241	0.120605	0.111084	-0.0700073	-0.125671		-59.36	0.283325	-0.0572027	0.10509	-0.165466
	-59.36	-0.0022938	-0.00971568	-0.0098877	0.0623546	0.0370373	0.014549	0.00617676		-59.36	-0.0333252	-0.0408936	-0.0357666	0.0368652	-0.0479741	0.0810547	0.110596		-59.38	-0.0123402	-0.0146929	-0.00965464	-0.00927736	-0.00585941	-0.00490505	-0.00555709		-59.38	0.168335	0.0446777	0.0806885	0.108521	0.0836187	0.0502935	-0.0289307		-59.36	0.0725098	0.093811	0.0580444	0.0352783	0.00500488	-0.147583		-59.26	0.259094	-0.112732	0.153503	-0.16626
	-59.26	-0.00532159	0.00217353	-0.00634766	0.0106452	0.0189216	-0.00754025	0.00634766		-59.26	-0.0247803	-0.0362549	-0.0279541	0.048584	-0.0355225	0.0856934	0.145752		-59.28	-0.012429	-0.0150035	-0.0100098	-0.00945486	-0.00617009	-0.00512695	-0.00636451		-59.28	0.177856	0.0532227	0.0806885	0.101563	0.0836182	0.0666504	-0.0140381		-59.26	-0.15564	-0.0749512	-0.112244	-0.147522	-0.0731201	-0.310852		-59.16	0.137207	-0.172852	0.0839844	-0.159241
	-59.16	-0.0194807	-0.0256574	-0.0320801	0.0137469	0.0270281	-0.00976386	0.000219727		-59.16	-0.0286865	-0.0479736	-0.0396729	0.0478516	-0.0401611	0.0810547	0.143555		-59.18	-0.0126065	-0.0144709	-0.00965464	-0.00914418	-0.005815	-0.00508259	-0.00579459		-59.18	0.187134	0.048584	0.0831299	0.0960693	0.0860595	0.0541991	-0.00696		-59.16	-0.136108	-0.111694	-0.115356	-0.117065	0.00500488	-0.268677		-59.06	0.0637817	-0.138487	0.0355238	-0.122498
	-59.06	-0.0145503	-0.0285395	-0.0274414	0.000952649	0.0188482	-0.0125458	9.76563e-05		-59.06	-0.0240479	-0.043335	-0.0428467	0.0407715	-0.0479736	0.0842285	0.122315		-59.08	-0.012429	-0.0152255	-0.00987659	-0.00927736	-0.00617014	-0.00508259	-0.00612706		-59.08	0.182495	0.0407715	0.0760499	0.0914307	0.0711672	0.0385745	-0.0125732		-59.06	-0.154846	-0.145264	-0.1474	-0.14209	-0.0216064	-0.241337		-58.96	0.0216064	-0.130676	0.00665283	-0.115479
	-58.96	-0.017456	-0.0115966	-0.0074707	-0.00656731	0.0144532	-0.0111526	-0.00351563		-58.96	-0.0286865	-0.0277103	-0.0318607	0.0407715	-0.0511478	0.085693	0.122315		-58.98	-0.0134499	-0.0154475	-0.01072	-0.00958804	-0.00630327	-0.00521573	-0.00593704		-58.98	0.182495	0.0368652	0.0760498	0.0960693	0.0711676	0.0261236	-0.00232		-58.96	-0.198608	-0.205444	-0.191162	-0.191284	-0.102051	-0.266357		-58.86	0.0137939	-0.143187	-0.0300889	-0.112366
	-58.86	-0.0189947	-0.00407769	0.000830078	-0.00405328	0.0151606	-0.0124761	-0.00429688		-58.86	-0.0279541	-0.0440674	-0.0435791	0.0415039	-0.055786	0.0732422	0.124512		-58.88	-0.0131836	-0.0146485	-0.010498	-0.00887786	-0.00603696	-0.00530454	-0.00588957		-58.88	0.192749	0.0471191	0.0838623	0.118042	0.0789787	0.0502922	0.0157471		-58.86	-0.189209	-0.198364	-0.184082	-0.194397	-0.134033	-0.267091		-58.76	-0.0057373	-0.154114	-0.0644531	-0.107666
	-58.76	-0.0242437	0.000609818	0.0027832	-0.00217339	0.0132807	-0.0092028	0.00305176		-58.76	-0.0325928	-0.0330811	-0.0428467	0.0368652	-0.0479736	0.0693359	0.110596		-58.78	-0.0133167	-0.0146928	-0.0105425	-0.00905536	-0.00617009	-0.00557082	-0.00579459		-58.78	0.180054	0.0383301	0.0760502	0.107788	0.0711678	0.0424812	0.00696		-58.76	-0.174377	-0.176514	-0.189575	-0.199097	-0.141113	-0.261658		-58.66	0.00598145	-0.12677	-0.109009	-0.0990601
	-58.66	-0.0261971	-0.00212479	-0.00292969	-0.00312577	0.00788497	-0.0087375	0.0015625		-58.66	-0.0216064	-0.029175	-0.0286868	0.032959	-0.0487063	0.0686033	0.098877		-58.68	-0.0134055	-0.014249	-0.0101873	-0.00825641	-0.00630327	-0.00503818	-0.00489214		-58.68	0.189575	0.0471191	0.0955811	0.121216	0.0789794	0.0573729	0.00793		-58.66	-0.17749	-0.160095	-0.201294	-0.199097	-0.143433	-0.267883		-58.56	0.00909424	-0.130675	-0.158202	-0.100647
	-58.56	-0.0297122	-0.00268579	-0.00932617	-0.00593286	0.00234351	-0.00998559	-0.000317383		-58.56	-0.0216064	-0.0284424	-0.0357666	0.0446777	-0.0596924	0.0693359	0.134033		-58.58	-0.0128729	-0.0143377	-0.0100541	-0.00772373	-0.00639204	-0.00572618	-0.00574707		-58.58	0.178589	0.0539551	0.0838626	0.103882	0.07898	0.0354009	0.00696		-58.56	-0.162659	-0.146057	-0.189575	-0.19989	-0.14502	-0.24994		-58.46	-0.0275879	-0.149414	-0.196472	-0.134216
	-58.46	-0.0297856	-0.00236858	-0.0112061	-0.00703166	-0.000391036	-0.0116192	-0.000854492		-58.46	-0.020874	-0.0167241	-0.0357671	0.0446777	-0.0479741	0.0693355	0.134033		-58.48	-0.0129616	-0.0141158	-0.00983223	-0.0078125	-0.00603696	-0.00508254	-0.00484464		-58.48	0.182495	0.0634766	0.0877686	0.106323	0.0711672	0.0307619	0.0125732		-58.46	-0.15564	-0.156189	-0.197388	-0.210022	-0.191895	-0.245239		-58.36	-0.0424805	-0.143188	-0.206665	-0.127991
	-58.36	-0.0287845	-0.00105017	-0.0111328	-0.00905798	-0.00117224	-0.0110067	-0.00187988		-58.36	-0.0045166	-0.0269775	-0.0357666	0.0446777	-0.0511473	0.0661621	0.134033		-58.38	-0.0127619	-0.0140492	-0.00945491	-0.00708009	-0.00574841	-0.00532673	-0.0048684		-58.38	0.175415	0.0532227	0.0838623	0.103882	0.0640871	0.0307619	0.00696		-58.36	-0.157959	-0.160889	-0.192688	-0.214722	-0.202026	-0.240539		-58.26	-0.0830688	-0.165039	-0.235535	-0.149841
	-58.26	-0.0266602	0.00200186	-0.0135498	-0.00866708	-0.00280771	-0.0116944	-0.00202637		-58.26	-0.00842285	-0.0174561	-0.0396729	0.0415039	-0.0604248	0.0686035	0.124512		-58.28	-0.0127841	-0.014027	-0.00934391	-0.00696909	-0.00563746	-0.00494941	-0.00474965		-58.28	0.170044	0.0556641	0.0877684	0.0985107	0.0618895	0.0300291	0.0118408		-58.26	-0.15094	-0.160889	-0.185669	-0.210022	-0.202026	-0.233521		-58.16	-0.0877686	-0.169739	-0.244934	-0.151428
	-58.16	-0.0277592	0.00949662	-0.0139404	-0.00835006	-0.00280807	-0.0134987	-0.00195313		-58.16	-0.00598145	-0.0245361	-0.052124	0.0393066	-0.0675049	0.0615234	0.11792		-58.18	-0.0125621	-0.014249	-0.00943273	-0.007413	-0.00563746	-0.00543768	-0.00522462		-58.18	0.162964	0.0368652	0.0838623	0.0960693	0.0491945	0.0158693	0.00549		-58.16	-0.158752	-0.160889	-0.197388	-0.207703	-0.20752	-0.244446		-58.06	-0.097168	-0.186157	-0.251953	-0.151428
	-58.06	-0.0325929	0.0101317	-0.0195557	-0.0142091	-0.00781266	-0.018645	-0.00593262		-58.06	-0.00524902	-0.0284424	-0.0428467	0.032959	-0.0628663	0.0544434	0.098877		-58.08	-0.0125178	-0.0142045	-0.009921	-0.0078125	-0.00550427	-0.00552646	-0.00574707		-58.08	0.162964	0.048584	0.0909423	0.0899658	0.054077	0.0151365	-0.00232		-58.06	-0.166565	-0.168701	-0.197388	-0.219421	-0.219238	-0.250733		-57.96	-0.114319	-0.193176	-0.255066	-0.16156
	-57.96	-0.0343999	0.00224562	-0.0233154	-0.0160893	-0.0113286	-0.0189702	-0.00983887		-57.96	-0.0123291	-0.00964415	-0.0404059	0.0258789	-0.0487067	0.0732416	0.0776367		-57.98	-0.0125622	-0.0136719	-0.00974341	-0.00727986	-0.00563746	-0.00499382	-0.00555709		-57.98	0.162964	0.048584	0.0806885	0.0889893	0.0491945	0.027588	0.00232		-57.96	-0.182983	-0.18512	-0.202087	-0.22644	-0.226257	-0.275696		-57.86	-0.122925	-0.190063	-0.256653	-0.163147
	-57.86	-0.0394777	-0.00847188	-0.0291016	-0.0223391	-0.0164065	-0.0220173	-0.013208		-57.86	0.00183105	-0.00891113	-0.0396729	0.0446777	-0.0565186	0.0732422	0.134033		-57.88	-0.0128728	-0.014027	-0.0102761	-0.00772368	-0.00563741	-0.00601473	-0.0053196		-57.88	0.161499	0.0439453	0.0760498	0.0938721	0.0618895	0.0284422	0.00793		-57.86	-0.185303	-0.204651	-0.209106	-0.238159	-0.226257	-0.280395		-57.76	-0.115906	-0.188477	-0.263672	-0.153748
	-57.76	-0.040503	-0.0160401	-0.0283936	-0.0242921	-0.0188233	-0.0197431	-0.0125		-57.76	-0.00524902	-0.00891113	-0.0474854	0.0400391	-0.0518799	0.0615234	0.120117		-57.78	-0.0125178	-0.0136719	-0.00921077	-0.00683596	-0.00506036	-0.00543768	-0.00413219		-57.78	0.148804	0.0297852	0.0760501	0.0811768	0.0640875	0.0205083	0.00232		-57.76	-0.18219	-0.203857	-0.201294	-0.230347	-0.230164	-0.272583		-57.66	-0.12915	-0.200989	-0.258972	-0.150635
	-57.66	-0.0400147	-0.0239258	-0.0289307	-0.0254639	-0.0203858	-0.019043	-0.0117188		-57.66	-0.00524902	-0.0035404	-0.0389408	0.0212402	-0.0465091	0.0732418	0.0637206		-57.68	-0.0127841	-0.0132724	-0.00898882	-0.006614	-0.00510477	-0.00543768	-0.00427468		-57.68	0.162964	0.0439453	0.0760498	0.0914307	0.0633542	0.030029	-0.00232		-57.66	-0.18689	-0.20697	-0.201294	-0.238159	-0.234863	-0.272583		-57.56	-0.123718	-0.182251	-0.251953	-0.123291
	-57.56	-0.0377685	-0.0315185	-0.0266113	-0.0266357	-0.020166	-0.0167935	-0.0100098		-57.56	-0.00842285	-0.00109863	-0.0435791	0.0297852	-0.055786	0.0615234	0.0893556		-57.58	-0.0126065	-0.0135831	-0.00907759	-0.00670277	-0.00550427	-0.00508259	-0.00436968		-57.58	0.159058	0.0266113	0.0760501	0.0914307	0.0523687	0.0205083	-0.00476		-57.56	-0.201721	-0.21637	-0.213806	-0.238159	-0.237183	-0.272583		-57.46	-0.119019	-0.161133	-0.237122	-0.092041
	-57.46	-0.0355712	-0.0368163	-0.0241699	-0.0263183	-0.0187499	-0.0159847	-0.00874023		-57.46	-0.0130615	-0.00500512	-0.0474856	0.017334	-0.0479739	0.0615232	0.052002		-57.48	-0.012429	-0.0137163	-0.00876686	-0.00639204	-0.00519354	-0.00534891	-0.00460716		-57.48	0.167603	0.0368652	0.0806885	0.0960693	0.0548094	0.0183104	-0.00696		-57.46	-0.201721	-0.215576	-0.220825	-0.238159	-0.234863	-0.264771		-57.36	-0.115906	-0.146301	-0.224609	-0.0725098
	-57.36	-0.0358886	-0.0349608	-0.0229248	-0.024536	-0.0171141	-0.0157714	-0.00766602		-57.36	-0.00524902	0.00524902	-0.0482178	0.0251465	-0.0408938	0.0732422	0.0754395		-57.38	-0.0120739	-0.0136719	-0.00841177	-0.00639209	-0.00483846	-0.00499382	-0.0040372		-57.38	0.166138	0.0361328	0.0784912	0.0938721	0.0469969	0.022949	-0.00696		-57.36	-0.206421	-0.218689	-0.216125	-0.238159	-0.249695	-0.249939		-57.26	-0.111206	-0.142395	-0.220703	-0.060791
	-57.26	-0.034082	-0.0340088	-0.0209717	-0.0231933	-0.0172607	-0.0157683	-0.00546875		-57.26	-0.00134277	-0.000366211	-0.0428467	0.0251465	-0.0479736	0.0693359	0.0754395		-57.28	-0.012429	-0.0138938	-0.0086115	-0.00639204	-0.00541545	-0.00574836	-0.00470215		-57.28	0.167603	0.0415039	0.0736088	0.0889893	0.0491951	0.0112312	-0.0125732		-57.26	-0.20874	-0.215576	-0.204407	-0.233459	-0.232483	-0.252258		-57.16	-0.106506	-0.158813	-0.235535	-0.0560913
	-57.16	-0.033374	-0.0351807	-0.0202637	-0.0228027	-0.0160889	-0.0144961	-0.00522461		-57.16	0.00646973	-0.00183153	-0.0357671	0.032959	-0.0448003	0.0810542	0.098877		-57.18	-0.0122958	-0.0130505	-0.00818982	-0.00585941	-0.00497159	-0.00526014	-0.00413219		-57.18	0.173218	0.0549316	0.0863037	0.101685	0.0501708	0.0112303	0.000122		-57.16	-0.197021	-0.203857	-0.213806	-0.238159	-0.221558	-0.248352		-57.06	-0.0947876	-0.172058	-0.243347	-0.0599976
	-57.06	-0.0341796	-0.0349609	-0.0208252	-0.0229735	-0.0146239	-0.0148437	-0.00571289		-57.06	0.00646973	-0.00183105	-0.0286865	0.0368652	-0.0330813	0.0756836	0.110596		-57.08	-0.012429	-0.0134055	-0.00823418	-0.00608132	-0.00488282	-0.00601473	-0.00427468		-57.08	0.167603	0.0649414	0.0682375	0.0914307	0.0484623	0.0183109	-0.00232		-57.06	-0.190002	-0.20697	-0.220825	-0.233459	-0.214539	-0.246033		-56.96	-0.0924683	-0.186157	-0.264465	-0.0662842
	-56.96	-0.0324461	-0.0331541	-0.0202637	-0.0203123	-0.0110106	-0.0123997	-0.00546875		-56.96	0.0167236	-0.00427246	-0.0357666	0.0322266	-0.0394287	0.0622559	0.0966798		-56.98	-0.012429	-0.0135831	-0.00863368	-0.005815	-0.0046165	-0.00521573	-0.00451216		-56.98	0.169922	0.0649414	0.0657959	0.0914307	0.0468749	0.0112304	-0.00232		-56.96	-0.18689	-0.205444	-0.220825	-0.220215	-0.216125	-0.249939		-56.86	-0.0963745	-0.200989	-0.268371	-0.0639038
	-56.86	-0.0304931	-0.0312743	-0.0185547	-0.0164794	-0.00976554	-0.0114699	-0.00546875		-56.86	0.010376	0.00280762	-0.0474854	0.032959	-0.0355225	0.0693359	0.098877		-56.88	-0.012429	-0.0136719	-0.00841177	-0.00559309	-0.0046165	-0.00499382	-0.00460716		-56.88	0.159058	0.0588379	0.0667725	0.0914307	0.0399171	0.0112306	-0.00232		-56.86	-0.179077	-0.196045	-0.220825	-0.206116	-0.213745	-0.245239		-56.76	-0.103394	-0.212708	-0.270691	-0.0733032
	-56.76	-0.0290039	-0.0288574	-0.0174561	-0.0153076	-0.00859376	-0.0112305	-0.00593262		-56.76	0.010376	0.00744629	-0.0357666	0.0283203	-0.0167236	0.0732422	0.0849609		-56.78	-0.012429	-0.0133611	-0.00841177	-0.00563741	-0.00492718	-0.00597036	-0.00484464		-56.78	0.162964	0.0563965	0.0689697	0.0914307	0.0367432	0.0112305	-0.0101318		-56.76	-0.165771	-0.179626	-0.201294	-0.187378	-0.195007	-0.24054		-56.66	-0.106506	-0.197876	-0.251953	-0.0803223
	-56.66	-0.0273682	-0.0276856	-0.0195557	-0.0142823	-0.0102295	-0.0123999	-0.00710449		-56.66	0.0142822	0.0145264	-0.0435791	0.0446777	-0.0252686	0.0615234	0.134033		-56.68	-0.012207	-0.0136719	-0.00818982	-0.0054155	-0.00470527	-0.00552646	-0.00484464		-56.68	0.160522	0.0578613	0.0760498	0.0882568	0.0289311	0.0126957	-0.0125732		-56.66	-0.185303	-0.17572	-0.187988	-0.187378	-0.195007	-0.236633		-56.56	-0.115906	-0.209594	-0.264465	-0.0756226
	-56.56	-0.026123	-0.0269043	-0.0196533	-0.0155517	-0.010083	-0.01413	-0.00617676		-56.56	0.00256348	0.00671387	-0.0552979	0.0375977	-0.0316161	0.0615234	0.112793		-56.58	-0.0125178	-0.0142268	-0.00863368	-0.00561527	-0.00474968	-0.00601477	-0.00555709		-56.58	0.173218	0.0751953	0.090942	0.0914307	0.0423576	0.0332024	-0.0115967		-56.56	-0.207214	-0.192932	-0.187256	-0.192078	-0.199707	-0.234314		-56.46	-0.13385	-0.219727	-0.291016	-0.0803223
	-56.46	-0.0261963	-0.0264404	-0.0194092	-0.0144531	-0.0116455	-0.013501	-0.00532227		-56.46	-0.000610352	-0.00500476	-0.0623778	0.0415039	-0.0433348	0.0498048	0.124512		-56.48	-0.0123846	-0.0144265	-0.00863368	-0.005815	-0.0046165	-0.00632545	-0.00541459		-56.48	0.160522	0.0681152	0.0775146	0.0718994	0.0250248	0.0244145	-0.0203857		-56.46	-0.21344	-0.189026	-0.181763	-0.186584	-0.183289	-0.237427		-56.36	-0.126831	-0.208008	-0.291016	-0.0686035
	-56.36	-0.0261963	-0.0301758	-0.0195557	-0.0150635	-0.0117921	-0.0135716	-0.00522461		-56.36	-0.0130615	0.00280762	-0.0474854	0.0368652	-0.0284427	0.0544434	0.110596		-56.38	-0.012429	-0.0143378	-0.00841177	-0.00550432	-0.00439458	-0.00619236	-0.00565208		-56.38	0.173218	0.079834	0.0831299	0.0789795	0.0352784	0.0332032	-0.0115967		-56.36	-0.204834	-0.192139	-0.170044	-0.163147	-0.162964	-0.206177		-56.26	-0.120605	-0.202576	-0.283203	-0.0459595
	-56.26	-0.0270508	-0.0343994	-0.0209717	-0.0161621	-0.0141357	-0.013886	-0.00632324		-56.26	-0.0123291	-0.00964355	-0.0567627	0.032959	-0.0330811	0.0568848	0.098877		-56.28	-0.0132724	-0.0149591	-0.00885564	-0.00617009	-0.00506036	-0.00663618	-0.006602		-56.28	0.175415	0.0791016	0.0675052	0.071167	0.0313727	0.0307624	-0.0108643		-56.26	-0.221252	-0.195251	-0.145813	-0.148315	-0.152832	-0.202271		-56.16	-0.121338	-0.203308	-0.286316	-0.0318604
	-56.16	-0.0264404	-0.0334717	-0.0208252	-0.0152344	-0.0124267	-0.0142822	-0.00571289		-56.16	-0.0098877	-0.00036633	-0.0474855	0.0205078	-0.036255	0.0498046	0.0615234		-56.18	-0.012429	-0.014027	-0.00843395	-0.00585941	-0.00488282	-0.00592596	-0.00593704		-56.18	0.182495	0.0876465	0.0760498	0.0765381	0.0413824	0.0307623	-0.0125732		-56.16	-0.225952	-0.192139	-0.143494	-0.133484	-0.148132	-0.210083		-56.06	-0.140137	-0.202576	-0.283997	-0.0272217
	-56.06	-0.0251709	-0.0335449	-0.0207275	-0.0153076	-0.011792	-0.0138888	-0.00561523		-56.06	-0.0098877	-0.00500488	-0.0592041	0.0180664	-0.0479736	0.0419922	0.0541992		-56.08	-0.013006	-0.014027	-0.00876686	-0.00608132	-0.00532668	-0.00623668	-0.00593704		-56.08	0.2052	0.095459	0.0885012	0.0882568	0.0548099	0.0424808	0.00159		-56.06	-0.236084	-0.192139	-0.145813	-0.128784	-0.148132	-0.226502		-55.96	-0.157288	-0.204895	-0.283203	-0.0490723
	-55.96	-0.0261229	-0.0307372	-0.0197266	-0.0156981	-0.0119627	-0.0123241	-0.00493164		-55.96	-0.00524902	0.0028075	-0.062378	0.0251465	-0.0433351	0.0466307	0.0754395		-55.98	-0.0127397	-0.0134055	-0.00841177	-0.00625886	-0.00550427	-0.00597036	-0.00603203		-55.98	0.211304	0.0969238	0.0924072	0.0914307	0.0562745	0.0354005	0.00232		-55.96	-0.250183	-0.196838	-0.156006	-0.136597	-0.14032	-0.23822		-55.86	-0.158081	-0.188477	-0.266785	-0.0521851
	-55.86	-0.0258789	-0.0265137	-0.0162109	-0.0145264	-0.00983889	-0.00998538	-0.00234375		-55.86	-0.000610352	0.0145264	-0.0670166	0.0297852	-0.0330813	0.0419922	0.0893556		-55.88	-0.0122958	-0.0126953	-0.00787909	-0.00528232	-0.00528232	-0.00574841	-0.006602		-55.88	0.204468	0.109619	0.0863037	0.0938721	0.0469978	0.03003	0.000122		-55.86	-0.262634	-0.20697	-0.168457	-0.156128	-0.14032	-0.243653		-55.76	-0.1745	-0.209595	-0.280884	-0.0780029
	-55.76	-0.0272949	-0.0277588	-0.0163574	-0.014917	-0.00944824	-0.011155	-0.00319824		-55.76	-0.00524902	0.00280762	-0.0670166	0.0322266	-0.0362549	0.0419922	0.0966798		-55.78	-0.012207	-0.0126953	-0.00801227	-0.00510477	-0.0054155	-0.00543768	-0.00641202		-55.78	0.223022	0.115723	0.0970458	0.100708	0.0516356	0.031494	0.00623		-55.76	-0.248596	-0.203857	-0.185669	-0.163147	-0.13562	-0.236633		-55.66	-0.169006	-0.204102	-0.285522	-0.0826416
	-55.66	-0.02854	-0.0280761	-0.0158936	-0.0153808	-0.00976554	-0.0111526	-0.00437012		-55.66	-0.0169678	0.00598133	-0.0638429	0.0368652	-0.0447999	0.0483397	0.110596		-55.68	-0.0127841	-0.013006	-0.00810104	-0.00519354	-0.00550427	-0.00579277	-0.00698199		-55.68	0.223999	0.102539	0.0980225	0.0985107	0.0477294	0.0214843	-0.0101318		-55.66	-0.245483	-0.193726	-0.179443	-0.153015	-0.120789	-0.223389		-55.56	-0.150269	-0.185364	-0.268372	-0.0803223
	-55.56	-0.0270507	-0.0301025	-0.0155762	-0.0132812	-0.00976559	-0.00966793	-0.00344238		-55.56	-0.0137939	-0.00891113	-0.0740967	0.0400391	-0.047241	0.0427246	0.120117		-55.58	-0.012429	-0.0126954	-0.00752395	-0.00474968	-0.00506041	-0.00543773	-0.0067445		-55.58	0.218384	0.102539	0.099487	0.086792	0.0555415	0.0197749	-0.0147705		-55.56	-0.236084	-0.186646	-0.172363	-0.135803	-0.0965576	-0.209289		-55.46	-0.126038	-0.164246	-0.247253	-0.060791
	-55.46	-0.0256592	-0.0333252	-0.014502	-0.0121094	-0.008374	-0.00859201	-0.00180664		-55.46	-0.0162354	-0.00427258	-0.0740968	0.032959	-0.0472413	0.0427245	0.098877		-55.48	-0.012429	-0.0126953	-0.00721323	-0.00519354	-0.00528232	-0.00565964	-0.00707698		-55.48	0.216797	0.0922852	0.0838623	0.0811768	0.0399169	0.00806	-0.0218506		-55.46	-0.225952	-0.177307	-0.158325	-0.117065	-0.074707	-0.198364		-55.36	-0.123718	-0.154908	-0.248047	-0.0646973
	-55.36	-0.0250977	-0.0332275	-0.0132324	-0.0125732	-0.00834961	-0.00849269	-0.00202637		-55.36	-0.0123291	0.00280762	-0.0552979	0.0258789	-0.0284431	0.0615234	0.0776367		-55.38	-0.0121404	-0.0116743	-0.00694691	-0.00501595	-0.00492718	-0.00539327	-0.00679197		-55.38	0.209839	0.0869141	0.0838623	0.0704346	0.0399171	-0.0129393	-0.0257568		-55.36	-0.221252	-0.167908	-0.163025	-0.113953	-0.0582886	-0.167114		-55.26	-0.126038	-0.161926	-0.255066	-0.0795288
	-55.26	-0.026123	-0.0322998	-0.0130859	-0.0125732	-0.00812985	-0.00803219	-0.0015625		-55.26	0.00646973	0.00744629	-0.0552979	0.0446777	-0.0362549	0.0615234	0.134033		-55.28	-0.011852	-0.0113636	-0.0061035	-0.00452771	-0.00421699	-0.00468309	-0.00593704		-55.28	0.218384	0.0922852	0.0838622	0.0811768	0.0399169	-0.0161134	-0.0335693		-55.26	-0.21344	-0.160889	-0.153625	-0.0928345	-0.0504761	-0.158508		-55.16	-0.127625	-0.170532	-0.256653	-0.105347
	-55.16	-0.0243163	-0.0312743	-0.0115967	-0.0114013	-0.00781242	-0.00771322	-0.0015625		-55.16	0.00646973	0.0137937	-0.0599368	0.0368652	-0.029175	0.0686033	0.110596		-55.18	-0.012207	-0.0111417	-0.0061035	-0.00443891	-0.00386185	-0.00497159	-0.00626952		-55.18	0.208374	0.095459	0.0838623	0.0704346	0.0281983	-0.0246581	-0.0303955		-55.16	-0.20874	-0.153076	-0.146606	-0.0827026	-0.0309448	-0.160095		-55.06	-0.122925	-0.165833	-0.251953	-0.127197
	-55.06	-0.0226806	-0.0283935	-0.0112793	-0.0102295	-0.00710447	-0.00724806	-0.00124512		-55.06	0.0135498	0.019165	-0.0623779	0.0322266	-0.0238039	0.0661621	0.0966798		-55.08	-0.01163	-0.010254	-0.00672496	-0.00430579	-0.00395067	-0.00454991	-0.00626952		-55.08	0.211304	0.0993652	0.0845948	0.0797119	0.0321047	-0.0231931	-0.0289307		-55.06	-0.211121	-0.153076	-0.159912	-0.0936279	-0.0231323	-0.179626		-54.96	-0.118225	-0.161133	-0.247253	-0.146729
	-54.96	-0.0222167	-0.0280029	-0.0106689	-0.0109374	-0.0061767	-0.00678706	-0.00109863		-54.96	0.00720215	0.0262449	-0.0506594	0.0375977	-0.0284426	0.0615232	0.112793		-54.98	-0.0118519	-0.0110529	-0.00672496	-0.00461646	-0.00395063	-0.00468305	-0.0067445		-54.98	0.216919	0.100098	0.0792236	0.0726318	0.0281988	-0.0161127	-0.0374756		-54.96	-0.20874	-0.138245	-0.145813	-0.053772	0.00500488	-0.181946		-54.86	-0.106506	-0.157227	-0.240235	-0.170959
	-54.86	-0.0215087	-0.0272949	-0.00893555	-0.0102294	-0.00624994	-0.00639514	7.32422e-05		-54.86	0.00646973	0.0145264	-0.0552979	0.0446777	-0.0252686	0.0615234	0.134033		-54.88	-0.0114968	-0.0107866	-0.00628109	-0.00426136	-0.00337358	-0.00441673	-0.00717197		-54.88	0.230835	0.114136	0.0924072	0.0992432	0.0399172	-0.00366	-0.0125732		-54.86	-0.21344	-0.140564	-0.1474	-0.0506592	0.0112305	-0.167114		-54.76	-0.0893555	-0.143188	-0.237915	-0.210022
	-54.76	-0.0195556	-0.0258056	-0.0088623	-0.0103759	-0.0054687	-0.00490522	-0.000390625		-54.76	0.00646973	0.0262451	-0.0404053	0.0368652	-0.0167236	0.0732422	0.110596		-54.78	-0.011408	-0.0108754	-0.00597036	-0.00448332	-0.0029297	-0.00397285	-0.00645954		-54.78	0.235718	0.107178	0.0863036	0.0914307	0.0516356	-0.00586	-0.00769		-54.76	-0.197815	-0.125732	-0.130188	-0.0311279	0.0323486	-0.163208		-54.66	-0.0947876	-0.169739	-0.255066	-0.254517
	-54.66	-0.0179199	-0.0257324	-0.00698242	-0.00944818	-0.00624994	-0.00388178	-0.000146484		-54.66	0.00646973	0.0184326	-0.0435791	0.0415039	-0.0238037	0.0615234	0.124512		-54.68	-0.0113192	-0.0105646	-0.00565964	-0.00417258	-0.00275213	-0.00386185	-0.00612706		-54.68	0.226196	0.104004	0.0853271	0.0914307	0.0516362	0.000977	-0.0172119		-54.66	-0.166565	-0.114014	-0.11145	-0.0115967	0.0315552	-0.191345		-54.56	-0.0916748	-0.170532	-0.260559	-0.261597
	-54.56	-0.0164306	-0.0245605	-0.00769043	-0.00898435	-0.00515134	-0.00288025	-0.000317383		-54.56	0.00646973	0.00671387	-0.0435791	0.048584	-0.0167236	0.0537109	0.145752		-54.58	-0.0112305	-0.0102539	-0.00512695	-0.00430576	-0.00253019	-0.00401723	-0.00593704		-54.58	0.231812	0.0979004	0.0863039	0.086792	0.0594487	0.00195	-0.00696		-54.56	-0.153259	-0.121033	-0.119263	0.0204468	0.0167236	-0.201477		-54.46	-0.0916748	-0.165833	-0.263672	-0.252197
	-54.46	-0.016504	-0.0233888	-0.00800781	-0.00788584	-0.00461436	-0.00209887	0.000463867		-54.46	0.00646973	0.0145261	-0.0474856	0.048584	-0.00891137	0.0615232	0.145752		-54.48	-0.0115412	-0.0101651	-0.00499377	-0.00408382	-0.00208631	-0.00330701	-0.00579459		-54.48	0.235596	0.0970459	0.101807	0.10083	0.0681153	0.00818	0.00244		-54.46	-0.147827	-0.0944824	-0.134094	0.0360718	-0.00360107	-0.206177		-54.36	-0.0924683	-0.165833	-0.276185	-0.232666
	-54.36	-0.0192383	-0.0234619	-0.0101074	-0.0107666	-0.00593261	-0.00310057	-0.00202637		-54.36	0.00646973	0.0020752	-0.052124	0.0563965	-0.0135497	0.0568848	0.169189		-54.38	-0.0113193	-0.0107866	-0.00508254	-0.0046165	-0.00186436	-0.00330701	-0.00603203		-54.38	0.240356	0.0947266	0.0948486	0.0953369	0.0750735	0.00806	0.00623		-54.36	-0.126709	-0.0749512	-0.127075	0.0383911	-0.0317383	-0.194458		-54.26	-0.111206	-0.177551	-0.298035	-0.227966
	-54.26	-0.0194092	-0.0213623	-0.00964355	-0.0104737	-0.00578615	-0.00373462	-0.00234375		-54.26	-0.0098877	0.00671387	-0.0506592	0.0400391	-0.0213623	0.0498047	0.120117		-54.28	-0.0115412	-0.0104759	-0.00477182	-0.00474968	-0.00221949	-0.0034402	-0.00617453		-54.28	0.241089	0.0993652	0.0955809	0.0946045	0.0618895	0.0104979	0.000122		-54.26	-0.121277	-0.0710449	-0.148193	0.0188599	-0.0637817	-0.199158		-54.16	-0.0994873	-0.165833	-0.283203	-0.213928
	-54.16	-0.0196289	-0.0194092	-0.0103516	-0.0102295	-0.00742188	-0.00561298	-0.00273438		-54.16	-0.00524902	0.00280738	-0.0474856	0.0368652	-0.0206301	0.0498044	0.110596		-54.18	-0.0117631	-0.0109641	-0.00526014	-0.00506036	-0.00199753	-0.0033514	-0.00650701		-54.18	0.241089	0.095459	0.0955811	0.0992432	0.057007	-0.000488	0.00696		-54.16	-0.118896	-0.0952759	-0.173157	0.00402832	-0.0926514	-0.213989		-54.06	-0.109619	-0.176758	-0.286316	-0.227173
	-54.06	-0.0195556	-0.0183105	-0.0108887	-0.011084	-0.00710446	-0.0049072	-0.00187988		-54.06	-0.00524902	0.0145264	-0.0435791	0.0446777	-0.0206304	0.0615234	0.134033		-54.08	-0.012207	-0.0118075	-0.0061035	-0.00488282	-0.00275215	-0.00357334	-0.0067445		-54.08	0.240356	0.0993652	0.094849	0.0914307	0.0618904	0.00342	0.00793		-54.06	-0.0915527	-0.117126	-0.2005	-0.0186157	-0.132507	-0.231934		-53.96	-0.104187	-0.173645	-0.287903	-0.241272
	-53.96	-0.0183838	-0.0191651	-0.0103516	-0.0106201	-0.00664065	-0.00263621	-7.32422e-05		-53.96	0.00646973	0.00598145	-0.0404053	0.0563965	-0.0206299	0.0544434	0.169189		-53.98	-0.0118963	-0.0112749	-0.00588159	-0.00479405	-0.00257459	-0.00390627	-0.00712445		-53.98	0.241089	0.104004	0.0845947	0.110962	0.0804443	0.0119628	0.0140381		-53.96	-0.032959	-0.118713	-0.218506	-0.0514526	-0.165344	-0.258545		-53.86	-0.0916748	-0.143189	-0.283204	-0.217834
	-53.86	-0.019873	-0.0182373	-0.00964355	-0.0109375	-0.00742185	-0.00202553	-0.000390625		-53.86	-0.0020752	0.0145264	-0.0357666	0.0446777	-0.00891161	0.0732422	0.134033		-53.88	-0.0121626	-0.0118963	-0.00565964	-0.005593	-0.00253016	-0.00419476	-0.00729069		-53.88	0.241089	0.0979004	0.074585	0.0992432	0.081421	0.00195	0.00793		-53.86	0.0373535	-0.104614	-0.216125	-0.0662842	-0.202026	-0.270996		-53.76	-0.0916748	-0.136902	-0.298035	-0.208435
	-53.76	-0.0200195	-0.016748	-0.0088623	-0.0114013	-0.00734859	-0.00178218	-0.000317383		-53.76	0.0142822	0.019165	-0.0357666	0.0563965	-0.012085	0.0654297	0.169189		-53.78	-0.0117854	-0.0111639	-0.00492718	-0.00508259	-0.00188655	-0.00399504	-0.00686322		-53.78	0.237915	0.100098	0.0728761	0.103149	0.0804446	0.00342	0.00696		-53.76	0.110779	-0.0874634	-0.205994	-0.0905151	-0.251282	-0.270264		-53.66	-0.0846558	-0.136169	-0.319946	-0.206116
	-53.66	-0.0190917	-0.0152587	-0.00964355	-0.0114013	-0.00515131	-0.00178181	0.0015625		-53.66	0.00256348	0.0145261	-0.0233157	0.048584	0.00280738	0.0764158	0.145752		-53.68	-0.0114524	-0.0109641	-0.00512695	-0.0054155	-0.00177557	-0.00423917	-0.00664952		-53.68	0.23645	0.107178	0.0689697	0.107056	0.08606	0.00415	0.0125732		-53.66	0.126404	-0.0944824	-0.196594	-0.131897	-0.303589	-0.296021		-53.56	-0.0830688	-0.122071	-0.317566	-0.188904
	-53.56	-0.0176757	-0.0159667	-0.0088623	-0.00983882	-0.00422359	-0.00114695	0.00187988		-53.56	0.010376	0.0145264	-0.0279541	0.0595703	-0.00891113	0.0693359	0.178711		-53.58	-0.0110973	-0.0109198	-0.00499377	-0.00528236	-0.00164243	-0.00357336	-0.00698199		-53.58	0.257446	0.110352	0.0831293	0.110962	0.0938709	0.0112293	0.0218506		-53.56	0.102966	-0.0741577	-0.185669	-0.164734	-0.304382	-0.287415		-53.46	-0.0737305	-0.0963135	-0.296509	-0.142029
	-53.46	-0.0176025	-0.0151123	-0.00847168	-0.00795898	-0.00319824	-0.00170898	0.00234375		-53.46	0.0150146	-0.000366092	-0.0389403	0.0524902	-0.0120848	0.0661622	0.157471		-53.48	-0.0110973	-0.0109197	-0.004905	-0.00550427	-0.00213068	-0.00357333	-0.00755191		-53.48	0.228516	0.0922852	0.0611572	0.0960693	0.0804449	0.000245	0.0094		-53.46	0.0380859	-0.108582	-0.213806	-0.228027	-0.348145	-0.30542		-53.36	-0.0674438	-0.0830084	-0.28241	-0.108459
	-53.36	-0.0172119	-0.0136962	-0.00861816	-0.00703119	-0.00351557	-0.000683397	0.00234375		-53.36	0.0111084	-0.00109863	-0.0435791	0.0493164	-0.00500512	0.0654297	0.147949		-53.38	-0.0106978	-0.0104315	-0.00508254	-0.00537109	-0.0024858	-0.00383968	-0.00755191		-53.38	0.245728	0.104004	0.0760498	0.110962	0.0828869	0.0183117	0.0218506		-53.36	-0.0407715	-0.131958	-0.243469	-0.265503	-0.386414	-0.326477		-53.26	-0.0721436	-0.0877075	-0.275391	-0.0912476
	-53.26	-0.0172851	-0.0101074	-0.00839844	-0.00554193	-0.00390619	-0.000219579	0.00266113		-53.26	0.0181885	-0.00183105	-0.0404053	0.0563965	-0.0057373	0.0646973	0.169189		-53.28	-0.010609	-0.0106978	-0.00499377	-0.00528236	-0.00226388	-0.0038397	-0.00755191		-53.28	0.259888	0.114258	0.0909424	0.114136	0.0938722	0.0261232	0.0360107		-53.26	-0.140015	-0.160889	-0.252869	-0.328796	-0.405945	-0.362427		-53.16	-0.0721436	-0.103333	-0.270691	-0.0725098
	-53.16	-0.0163574	-0.00808103	-0.00644531	-0.00437009	-0.000781226	0.000708032	0.00444336		-53.16	0.0174561	-0.000366211	-0.0357666	0.0673828	-0.012085	0.0629883	0.202148		-53.18	-0.0110529	-0.0110085	-0.00508254	-0.00559304	-0.00261898	-0.0041948	-0.00764695		-53.18	0.252808	0.10791	0.0760498	0.122681	0.102417	0.0275878	0.0328369		-53.16	-0.234558	-0.194519	-0.291931	-0.363953	-0.391113	-0.378845		-53.06	-0.0768433	-0.119751	-0.268371	-0.0725098
	-53.06	-0.0148681	-0.00932612	-0.00541992	-0.00358882	-0.000781202	0.00126933	0.00429688		-53.06	0.0111084	-0.0128174	-0.0357666	0.0610352	-0.0120848	0.045166	0.183106		-53.08	-0.0113192	-0.0110085	-0.00499377	-0.00559304	-0.00261895	-0.00432794	-0.0080269		-53.08	0.252808	0.0979004	0.0760502	0.118042	0.0860603	0.03003	0.0274658		-53.06	-0.334534	-0.245239	-0.3255	-0.35376	-0.361389	-0.373351		-52.96	-0.0697632	-0.117371	-0.27301	-0.0521851
	-52.96	-0.0120605	-0.00690908	-0.00332031	-0.00358877	0.000854588	0.00212327	0.00422363		-52.96	-0.00524902	-0.00109911	-0.0311284	0.0493164	-0.00500536	0.0537105	0.147949		-52.98	-0.0114524	-0.00985441	-0.00503818	-0.00545986	-0.00235263	-0.00437234	-0.00750445		-52.98	0.252808	0.111816	0.0955811	0.123413	0.0921632	0.0471193	0.038208		-52.96	-0.393921	-0.264038	-0.323181	-0.307678	-0.339539	-0.354614		-52.86	-0.0620117	-0.103333	-0.261353	-0.029541
	-52.86	-0.0117431	-0.00783681	-0.00253906	-0.00280751	0.00117198	0.00368663	0.00476074		-52.86	0.00646973	-0.0142822	-0.0286865	0.0681152	-0.00964344	0.0490723	0.204346		-52.88	-0.0110973	-0.010032	-0.004905	-0.0054155	-0.00199754	-0.00423919	-0.0080269		-52.88	0.26062	0.110352	0.0955811	0.118774	0.0938724	0.0456546	0.039917		-52.86	-0.424377	-0.289001	-0.337219	-0.274109	-0.320007	-0.346801		-52.76	-0.0643311	-0.10022	-0.263672	-0.0248413
	-52.76	-0.00939943	-0.0117432	-0.00205078	-0.000927746	0.00351561	0.00439364	0.00454102		-52.76	-0.00598145	-0.0206299	-0.0357666	0.0517578	-0.0167236	0.0498047	0.155273		-52.78	-0.011408	-0.00989882	-0.00552646	-0.00603696	-0.00261897	-0.00494941	-0.00788439		-52.78	0.255981	0.104004	0.0955809	0.130493	0.097778	0.0393063	0.0335693		-52.76	-0.416565	-0.293701	-0.319275	-0.269409	-0.292664	-0.327271		-52.66	-0.0557251	-0.09552	-0.251953	-0.0100098
	-52.66	-0.0086182	-0.0135498	-0.0020752	-0.00195316	0.00319821	0.00336775	0.00397949		-52.66	-0.00524902	-0.0206299	-0.0474854	0.0446777	-0.0135498	0.0380859	0.134033		-52.68	-0.0105646	-0.00981	-0.00521573	-0.00617009	-0.00288527	-0.00499377	-0.00736194		-52.68	0.25354	0.095459	0.0838623	0.118774	0.091431	0.0300296	0.0321045		-52.66	-0.384521	-0.281189	-0.285645	-0.256897	-0.253601	-0.307739		-52.56	-0.0893555	-0.108032	-0.271484	-0.0155029
	-52.56	-0.0110352	-0.0112793	-0.00229492	-0.0035889	0.00187985	0.00173337	0.00234375		-52.56	-0.0169678	-0.0167236	-0.0311279	0.0446777	0.00280714	0.0466309	0.134033		-52.58	-0.00958809	-0.00896664	-0.00468305	-0.00572623	-0.00177557	-0.00401722	-0.0067445		-52.58	0.276978	0.0993652	0.0924072	0.122681	0.0906981	0.0197753	0.038208		-52.56	-0.322021	-0.222595	-0.240356	-0.217041	-0.220764	-0.259277		-52.46	-0.1073	-0.125977	-0.275391	-0.0576782
	-52.46	-0.0125245	-0.0129883	-0.00456543	-0.00405279	0.00273432	0.000170811	0.0015625		-52.46	-0.0098877	-0.0167236	-0.0318604	0.0446777	-0.00891113	0.0537109	0.134033		-52.48	-0.00945491	-0.00896659	-0.00454991	-0.00528232	-0.00155361	-0.00423916	-0.00626952		-52.48	0.2677	0.102539	0.0909424	0.110962	0.0906986	0.00659	0.0391846		-52.46	-0.268921	-0.177307	-0.233337	-0.19989	-0.203613	-0.210876		-52.36	-0.110413	-0.115052	-0.267578	-0.0678101
	-52.36	-0.0135499	-0.0165284	-0.00605469	-0.0050782	0.000390553	-0.00100065	0.000854492		-52.36	-0.00524902	-0.0284424	-0.0435791	0.0446777	-0.00891113	0.0419922	0.134033		-52.38	-0.00878909	-0.00914423	-0.00423917	-0.00474968	-0.00119854	-0.00446114	-0.00579459		-52.38	0.280151	0.111816	0.0955811	0.130493	0.09851	0.0229485	0.0531006		-52.36	-0.23999	-0.167908	-0.223938	-0.19519	-0.179382	-0.181946		-52.26	-0.108093	-0.122864	-0.233215	-0.0482788
	-52.26	-0.0141602	-0.0149414	-0.0081543	-0.00600585	-0.00249023	-0.00217285	-7.32422e-05		-52.26	-0.0123291	-0.0159912	-0.0325928	0.0368652	-0.00891113	0.0529785	0.110596		-52.28	-0.00932173	-0.00914418	-0.004905	-0.0054155	-0.00155363	-0.00459427	-0.00650701		-52.28	0.2677	0.102539	0.0955814	0.110962	0.090699	0.00659	0.0274658		-52.26	-0.200928	-0.165588	-0.216919	-0.19989	-0.162964	-0.158508		-52.16	-0.118225	-0.139282	-0.212097	-0.0186157
	-52.16	-0.013623	-0.0103515	-0.00800781	-0.0066406	-0.00422361	-0.00100075	0.00124512		-52.16	0.00256348	-0.0167236	-0.0428467	0.0446777	-0.00891113	0.0498047	0.134033		-52.18	-0.009011	-0.0086115	-0.00486064	-0.00528232	-0.00173117	-0.00508254	-0.00612706		-52.18	0.262085	0.111816	0.1073	0.118774	0.0985104	0.0322263	0.0335693		-52.16	-0.18689	-0.177307	-0.221619	-0.206909	-0.157532	-0.156189		-52.06	-0.111206	-0.154114	-0.192566	-0.0170288
	-52.06	-0.0129882	-0.00502925	-0.0081543	-0.00749507	-0.00422359	-0.000219591	0.000708008		-52.06	-0.00915527	-0.00500488	-0.0435791	0.0446777	-0.00891161	0.0498047	0.134033		-52.08	-0.00834518	-0.00807886	-0.00446111	-0.00483846	-0.00119852	-0.00441674	-0.0056996		-52.08	0.259766	0.0993652	0.0924076	0.112427	0.0875252	0.02295	0.0218506		-52.06	-0.186096	-0.176514	-0.220825	-0.183472	-0.152039	-0.152282		-51.96	-0.106506	-0.149414	-0.166016	-0.0326538
	-51.96	-0.0121337	-0.00197748	-0.0081543	-0.00632318	-0.00280756	0.00141608	0.00202637		-51.96	-0.000610352	-0.00500536	-0.028687	0.0563965	0.00744581	0.061523	0.169189		-51.98	-0.00945491	-0.00883346	-0.00423917	-0.00497159	-0.00155362	-0.00454991	-0.0056996		-51.98	0.248169	0.102539	0.0980225	0.125122	0.0814208	0.0300292	0.0289307		-51.96	-0.169678	-0.160095	-0.199707	-0.147522	-0.13092	-0.121765		-51.86	-0.0916748	-0.142396	-0.137879	-0.029541
	-51.86	-0.0122071	-0.0022217	-0.00808105	-0.00632327	-0.00227053	0.00212358	0.00383301		-51.86	0.00646973	-0.00500488	-0.0240479	0.0563965	0.0145264	0.0498047	0.169189		-51.88	-0.00845609	-0.00805659	-0.00390625	-0.00454986	-0.000998723	-0.00412816	-0.00600829		-51.88	0.250366	0.0969238	0.0853271	0.123413	0.0804445	0.0158693	0.0367432		-51.86	-0.157959	-0.148376	-0.182556	-0.124084	-0.116882	-0.100708		-51.76	-0.0674438	-0.137695	-0.118347	-0.0131226
	-51.76	-0.0135498	0.0044922	-0.00917969	-0.00632323	-0.00156249	0.000951779	0.00319824		-51.76	0.00646973	-0.00817871	-0.0311279	0.048584	0.00744629	0.0466309	0.145752		-51.78	-0.0080345	-0.00741305	-0.00312944	-0.00399508	-0.000221995	-0.00357338	-0.00508211		-51.78	0.24353	0.101807	0.0863036	0.125854	0.0814207	0.0332029	0.0360107		-51.76	-0.140808	-0.130432	-0.162231	-0.113953	-0.105957	-0.0858765		-51.66	-0.0455933	-0.130676	-0.0996094	-0.00610352
	-51.66	-0.0125244	0.0165284	-0.0108154	-0.00554194	-0.000781196	0.00126958	0.00351563		-51.66	0.0111084	-0.00109887	-0.0240481	0.0532227	0.00988746	0.0583494	0.159668		-51.68	-0.00834518	-0.00892223	-0.00321822	-0.00492723	-0.000754632	-0.00410602	-0.00565208		-51.68	0.237915	0.0922852	0.0806885	0.135132	0.0687259	0.0205081	0.0218506		-51.66	-0.150146	-0.0968018	-0.138	-0.0975342	-0.0574951	-0.0764771		-51.56	-0.0408936	-0.147095	-0.0996094	-0.0186157
	-51.56	-0.0118164	0.0135742	-0.00979004	-0.004834	0.00156249	0.0024409	0.00336914		-51.56	0.0213623	-0.00500488	-0.0162354	0.048584	0.0223385	0.0615234	0.145752		-51.58	-0.00856714	-0.00914423	-0.00299627	-0.00514918	-0.00075465	-0.00463868	-0.00565208		-51.58	0.233276	0.0947266	0.0760494	0.125854	0.0782462	0.0229483	0.0289307		-51.56	-0.128296	-0.0679321	-0.11615	-0.0897217	-0.0231323	-0.0780636		-51.46	-0.0526123	-0.154114	-0.116028	-0.0373535
	-51.46	-0.0125244	0.0091065	-0.00957031	-0.00476069	0.0023438	0.000244096	0.00358887		-51.46	0.026001	-0.00964344	-0.0286864	0.0563965	0.0177003	0.0568849	0.169189		-51.48	-0.00887782	-0.00934391	-0.00321822	-0.005704	-0.000754605	-0.00499377	-0.00565208		-51.48	0.209839	0.0805664	0.0760498	0.115601	0.0594484	0.0112306	0.0125732		-51.46	-0.122803	-0.0585327	-0.10675	-0.0733032	0.0214233	-0.0616455		-51.36	-0.0494995	-0.151001	-0.115234	-0.0342407
	-51.36	-0.0113525	0.00722662	-0.00839844	-0.00390619	0.00273443	0.00141608	0.00351563		-51.36	0.00964355	-0.0167236	-0.0357666	0.0439453	0.00744617	0.0537109	0.131836		-51.38	-0.00834518	-0.00861154	-0.00304066	-0.00528236	-0.000133195	-0.0042392	-0.00508211		-51.38	0.225464	0.0915527	0.0682373	0.114868	0.0679938	0.0268561	0.0140381		-51.36	-0.0892334	-0.0531006	-0.0966187	-0.0678711	0.0182495	-0.0616459		-51.26	-0.0510254	-0.136902	-0.0988159	-0.0373535
	-51.26	-0.012207	-0.00822752	-0.00690918	-0.00327147	0.00234377	0.00212362	0.00461426		-51.26	0.0142822	-0.0167236	-0.0357666	0.0400391	0.00598145	0.0568848	0.120117		-51.28	-0.00870027	-0.00927736	-0.00295188	-0.00519354	-0.000355125	-0.00423918	-0.00584205		-51.28	0.228638	0.102539	0.0909426	0.110962	0.0782474	0.0541996	0.024292		-51.26	-0.0829468	-0.0507202	-0.090332	-0.0686035	-0.00280762	-0.069458		-51.16	-0.0291748	-0.111145	-0.0878906	-0.0482788
	-51.16	-0.0113526	-0.025586	-0.00534668	-0.00241705	0.00195307	0.000878502	0.0046875		-51.16	0.00646973	-0.0120852	-0.0233157	0.0446777	0.00744605	0.0576169	0.134033		-51.18	-0.00834518	-0.00883346	-0.00277433	-0.00528232	-0.00031073	-0.00419479	-0.00588957		-51.18	0.223022	0.108643	0.0853271	0.122681	0.0711669	0.0588378	0.0303955		-51.16	-0.0728149	-0.0343018	-0.0848999	-0.0662842	0.000305176	-0.0811768		-51.06	-0.0338745	-0.115845	-0.0925905	-0.0709839
	-51.06	-0.0108887	-0.0291016	-0.00690918	-0.00390624	0.00156251	-0.000537097	0.00280762		-51.06	0.00256348	0.0020752	-0.0137939	0.0407715	0.0130613	0.0646973	0.122315		-51.08	-0.00878909	-0.00874473	-0.0024636	-0.00497164	-0.000443925	-0.00446114	-0.00555709		-51.08	0.220093	0.102539	0.0909426	0.114136	0.0672611	0.0495609	0.024292		-51.06	-0.0689087	-0.0249634	-0.0880127	-0.0819092	0.0120239	-0.0936896		-50.96	-0.0338745	-0.108032	-0.107422	-0.0912476
	-50.96	-0.0105712	-0.0241699	-0.0057373	-0.00327143	0.00117193	-0.00100072	0.00280762		-50.96	0.00964355	-0.0167234	-0.0162351	0.0400391	0.0106204	0.0498049	0.120117		-50.98	-0.00878905	-0.00896664	-0.00295188	-0.00519354	-0.000887786	-0.00499377	-0.0056996		-50.98	0.226196	0.102539	0.0909424	0.114136	0.0743407	0.0378417	0.024292		-50.96	-0.0657959	-0.0319824	-0.0966187	-0.110046	0.00732422	-0.124939		-50.86	-0.0330811	-0.0986331	-0.12854	-0.112366
	-50.86	-0.0110352	-0.0289307	-0.00620117	-0.00288094	0.00141594	2.43269e-05	0.00305176		-50.86	0.00256348	-0.0167236	-0.0201416	0.0212402	0.0184323	0.0622559	0.0637206		-50.88	-0.00874468	-0.00847836	-0.00241921	-0.00514914	-0.00106535	-0.00486064	-0.00588957		-50.88	0.213745	0.0993652	0.072876	0.112427	0.0609139	0.0322273	0.0172119		-50.86	-0.0689087	-0.0562134	-0.0997314	-0.117065	-0.0192261	-0.159302		-50.76	-0.0314941	-0.0986328	-0.165222	-0.138916
	-50.76	-0.0128418	-0.0311279	-0.00690918	-0.00507814	0.000537091	-0.00202639	0.00109863		-50.76	-0.00134277	-0.0167236	-0.0233154	0.0290527	0.00354004	0.0544434	0.0871581		-50.78	-0.00790127	-0.00750177	-0.00268555	-0.00550427	-0.000976559	-0.00474964	-0.00579459		-50.78	0.209106	0.102539	0.0760502	0.125854	0.0814216	0.0449226	0.0289307		-50.76	-0.0759277	-0.078064	-0.125488	-0.117065	-0.0496826	-0.200684		-50.66	-0.0291748	-0.0869141	-0.189453	-0.141235
	-50.66	-0.0137695	-0.0293213	-0.00769043	-0.00585938	-0.000390625	-0.00146455	0.000390625		-50.66	-0.0045166	-0.00500512	-0.0162356	0.0227051	0.00280738	0.0537107	0.0681153		-50.68	-0.00790127	-0.00674718	-0.00237482	-0.00497159	-0.000665845	-0.00454991	-0.0056996		-50.68	0.218384	0.108643	0.0877686	0.139038	0.0875245	0.0620118	0.0335693		-50.66	-0.0783081	-0.0921631	-0.156006	-0.126465	-0.0950317	-0.21637		-50.56	-0.050293	-0.0963136	-0.228516	-0.124084
	-50.56	-0.0128418	-0.0256591	-0.00769043	-0.00483395	-0.00117185	-0.00100055	0.000854492		-50.56	-0.00524902	-0.0167236	-0.0357666	0.0322266	0.00744629	0.0419922	0.0966798		-50.58	-0.00754618	-0.00625891	-0.00201971	-0.00408383	-0.000799032	-0.00468309	-0.00565208		-50.58	0.224731	0.11499	0.0870366	0.133667	0.0867929	0.0502939	0.0203857		-50.56	-0.0876465	-0.109314	-0.177856	-0.150635	-0.131714	-0.224121		-50.46	-0.0643311	-0.103333	-0.251953	-0.131897
	-50.46	-0.0129883	-0.0210449	-0.00761719	-0.00358886	-0.00124511	9.76682e-05	0.0015625		-50.46	-0.000610352	-0.0167236	-0.0357666	0.0180664	0.00280762	0.045166	0.0541992		-50.48	-0.00745741	-0.006614	-0.00215288	-0.00421698	-0.00102096	-0.004905	-0.00593704		-50.48	0.237915	0.12207	0.10022	0.135132	0.102417	0.0588378	0.0335693		-50.46	-0.095459	-0.124939	-0.180969	-0.156128	-0.148926	-0.221802		-50.36	-0.0479126	-0.083802	-0.237122	-0.131104
	-50.36	-0.0130859	-0.0173828	-0.00637207	-0.00422361	-0.001416	-7.32097e-05	0.00202637		-50.36	-0.00524902	-0.0128174	-0.0357666	0.0251465	0.0145259	0.0615234	0.0754395		-50.38	-0.00732423	-0.00594814	-0.00224165	-0.0040838	-0.000887777	-0.00494941	-0.00555709		-50.38	0.233276	0.120361	0.0963135	0.134399	0.0906981	0.0463866	0.0296631		-50.36	-0.0923462	-0.146057	-0.197388	-0.179565	-0.174683	-0.23352		-50.26	-0.0283813	-0.0595703	-0.223022	-0.102173
	-50.26	-0.0133789	-0.0120605	-0.00744629	-0.00483397	-0.00202636	-0.00100056	0.00273438		-50.26	0.00646973	-0.0245361	-0.0389404	0.0368652	0.0177002	0.0544434	0.110596		-50.28	-0.00759059	-0.00577059	-0.00201971	-0.00428357	-0.00102097	-0.00415041	-0.00593704		-50.28	0.228638	0.117432	0.0863041	0.125854	0.0789802	0.0424812	0.0196533		-50.26	-0.109558	-0.154663	-0.198975	-0.184265	-0.164551	-0.23822		-50.16	0.0247192	-0.0142822	-0.177734	-0.045166
	-50.16	-0.0138429	-0.00893562	-0.00737305	-0.00405281	-0.000781327	-0.00146492	0.00227051		-50.16	0.00183105	-0.0167239	-0.0240481	0.0244141	0.0191648	0.0615232	0.0732423		-50.18	-0.00767932	-0.00630327	-0.00184215	-0.00439453	-0.000799005	-0.00415039	-0.0056996		-50.18	0.223022	0.123535	0.104858	0.130493	0.095337	0.0424806	0.0289307		-50.16	-0.11969	-0.167908	-0.194275	-0.184265	-0.155945	-0.249939		-50.06	0.0778809	0.0271586	-0.133974	-0.0100098
	-50.06	-0.0135498	-0.0100342	-0.0106689	-0.00507811	-0.00156249	-0.00202595	0.00124512		-50.06	0.0142822	-0.0167236	-0.0357666	0.0134277	0.0177002	0.0661621	0.0402831		-50.08	-0.0072355	-0.00617014	-0.00215288	-0.00377312	-0.000887823	-0.00370654	-0.00522462		-50.08	0.223999	0.117432	0.0980222	0.134399	0.100952	0.04956	0.0289307		-50.06	-0.126709	-0.179626	-0.195007	-0.189697	-0.182495	-0.247558		-49.96	0.083313	0.0122681	-0.12854	-0.00689697
	-49.96	-0.0129882	-0.0101806	-0.0120605	-0.00476069	-0.00109858	-0.0014642	0.000708008		-49.96	0.00256348	-0.00817919	-0.0240483	0.0134277	0.0223384	0.0732417	0.0402831		-49.98	-0.00767936	-0.006614	-0.00224165	-0.00408382	-0.000976577	-0.00441674	-0.00553336		-49.98	0.213745	0.111816	0.0877686	0.125854	0.0836179	0.045654	0.0211182		-49.96	-0.11969	-0.177307	-0.187256	-0.180359	-0.188782	-0.23822		-49.86	0.100525	0.00604177	-0.130067	0.0103149
	-49.86	-0.0125244	-0.0125977	-0.0120605	-0.00288088	-0.00085451	-0.00146486	0.00109863		-49.86	0.00646973	-0.0057373	-0.0286865	0.0219727	0.022339	0.0639648	0.0659181		-49.88	-0.00794568	-0.00754618	-0.00237482	-0.00421699	-0.00124291	-0.00432796	-0.00579459		-49.88	0.194946	0.107178	0.0838623	0.108521	0.0789797	0.0283205	-0.00232		-49.86	-0.11969	-0.152283	-0.184875	-0.179565	-0.198914	-0.217895		-49.76	0.107544	-0.00488281	-0.12616	0.017334
	-49.76	-0.0120605	-0.0151123	-0.0127686	-0.00312498	-0.00156248	-0.0021724	0.000854492		-49.76	-0.0098877	-0.0167236	-0.0443115	0.0244141	0.0184326	0.0693359	0.0732423		-49.78	-0.008212	-0.00759054	-0.00290749	-0.00448332	-0.000976573	-0.00441674	-0.00550958		-49.78	0.18103	0.102539	0.0760497	0.121216	0.0828856	0.0300291	-0.00232		-49.76	-0.126709	-0.125732	-0.177856	-0.150635	-0.189514	-0.20459		-49.66	0.0668945	-0.0666504	-0.168396	-0.0233154
	-49.66	-0.0145507	-0.0158935	-0.0130859	-0.0027343	-0.000390548	-0.0032701	7.32422e-05		-49.66	-0.00915527	-0.0167236	-0.0396729	0.0134277	0.0106201	0.0576172	0.0402831		-49.68	-0.00812323	-0.00727982	-0.00268555	-0.00452769	-0.000665832	-0.004106	-0.00555709		-49.68	0.180054	0.0969238	0.0838623	0.103882	0.0789797	0.0112306	-0.00232		-49.66	-0.116577	-0.106201	-0.189575	-0.145996	-0.188782	-0.203857		-49.56	-0.00183105	-0.148618	-0.235532	-0.0982666
	-49.56	-0.0152588	-0.0140869	-0.0125244	-0.00249026	-7.3272e-05	-0.003418	0.00180664		-49.56	-0.0045166	-0.00500488	-0.0233154	0.00634766	0.0255122	0.0693359	0.019043		-49.58	-0.0080345	-0.00674718	-0.0020641	-0.00399507	-0.000710264	-0.00392848	-0.00498712		-49.58	0.186401	0.0993652	0.0775146	0.107788	0.0875243	0.0275878	-0.0101318		-49.56	-0.108765	-0.0944824	-0.186462	-0.156921	-0.194214	-0.203064		-49.46	-0.041687	-0.202576	-0.275391	-0.144409
	-49.46	-0.0152588	-0.0124511	-0.0123047	-0.00451657	-0.0010986	-0.00444243	0.000390625		-49.46	0.00646973	-0.0198973	-0.0272216	0.017334	0.0152589	0.0512697	0.052002		-49.48	-0.00874464	-0.0070135	-0.00241921	-0.00448329	-0.00106532	-0.00472746	-0.00503464		-49.48	0.177856	0.0861816	0.0863037	0.106323	0.0892335	0.0229493	-0.0140381		-49.46	-0.123596	-0.0913696	-0.198181	-0.159241	-0.2005	-0.217896		-49.36	-0.0799561	-0.247862	-0.319151	-0.173279
	-49.36	-0.014795	-0.0115968	-0.0119873	-0.00383308	-0.000781322	-0.00341667	7.32422e-05		-49.36	0.0032959	-0.0213623	-0.0435791	0.0141602	0.0106202	0.0537109	0.0424806		-49.38	-0.00790132	-0.00608136	-0.00215288	-0.00417262	-0.00075465	-0.00410603	-0.00451216		-49.38	0.167603	0.0891113	0.0775146	0.107788	0.092163	0.0268553	-0.0218506		-49.36	-0.131409	-0.0975952	-0.191895	-0.131897	-0.209045	-0.212403		-49.26	-0.124512	-0.284607	-0.355103	-0.207703
	-49.26	-0.0154052	-0.0105713	-0.0132324	-0.00483395	-0.00234371	-0.00490719	-0.00202637		-49.26	-0.0130615	-0.00500488	-0.020874	0.000976563	0.0269775	0.0654297	0.00292969		-49.28	-0.00803445	-0.00585936	-0.0024636	-0.0045277	-0.000754623	-0.00446112	-0.00474965		-49.28	0.170044	0.0861816	0.0784911	0.101685	0.0892332	0.0261229	-0.0218506		-49.26	-0.143127	-0.117126	-0.194275	-0.141296	-0.226257	-0.229614		-49.16	-0.176819	-0.336914	-0.418335	-0.267029
	-49.16	-0.0140137	-0.00808104	-0.0118408	-0.00390623	-0.00234373	-0.00412513	-0.00078125		-49.16	0.00646973	-0.0213622	-0.0325927	0.0251465	0.0294191	0.0490724	0.0754395		-49.18	-0.00799004	-0.00625886	-0.00210849	-0.00439453	-0.000621445	-0.00419477	-0.00470215		-49.18	0.159058	0.0852051	0.0689697	0.0968018	0.0882568	0.0322266	-0.0335693		-49.16	-0.134521	-0.129639	-0.204407	-0.167053	-0.245789	-0.256958		-49.06	-0.181519	-0.35022	-0.424621	-0.263916
	-49.06	-0.0142334	-0.00783693	-0.0116699	-0.00412599	-0.00280763	-0.00373387	-0.000390625		-49.06	-0.00671387	-0.0238037	-0.0474854	0.0126953	0.0106204	0.0419922	0.0380859		-49.08	-0.00732427	-0.00630332	-0.00170899	-0.00395067	-3.25116e-08	-0.00401725	-0.00451216		-49.08	0.162964	0.0869141	0.0635983	0.0985107	0.0782464	0.0222161	-0.0328369		-49.06	-0.136108	-0.150757	-0.221619	-0.215515	-0.262207	-0.289795		-48.96	-0.209656	-0.373657	-0.440247	-0.280334
	-48.96	-0.0143311	-0.0100342	-0.0135498	-0.00461429	-0.00383304	-0.00412601	-0.00109863		-48.96	-0.0169678	-0.0128179	-0.0474858	-0.00610352	0.0223384	0.0451655	-0.0183106		-48.98	-0.00745741	-0.00594814	-0.0016202	-0.00386186	-0.000310725	-0.00379528	-0.00451216		-48.98	0.151245	0.0759277	0.0643311	0.0914307	0.0743409	-0.00122	-0.0506592		-48.96	-0.123596	-0.164795	-0.252869	-0.26709	-0.262207	-0.311646		-48.86	-0.247131	-0.408019	-0.46289	-0.31781
	-48.86	-0.0156494	-0.0101807	-0.0151855	-0.00483398	-0.00515137	-0.00561411	-0.000390625		-48.86	-0.000610352	-0.00817871	-0.0428467	0.00561523	0.0191649	0.0512695	0.0168457		-48.88	-0.00701355	-0.00572623	-0.00201971	-0.00399506	-0.000221979	-0.00379531	-0.00460716		-48.88	0.148071	0.079834	0.0565186	0.0914307	0.0758064	-0.00366	-0.0516357		-48.86	-0.107178	-0.164795	-0.287231	-0.284241	-0.264526	-0.331177		-48.76	-0.212769	-0.364258	-0.430847	-0.278748
	-48.76	-0.0133056	-0.0104248	-0.0158936	-0.00554197	-0.00585936	-0.00536893	-0.0015625		-48.76	-0.000610352	-0.0174561	-0.0552979	0.0148926	0.0098877	0.0490723	0.0446778		-48.78	-0.0070135	-0.00563741	-0.00224165	-0.00399502	-0.000355108	-0.00388405	-0.00460716		-48.78	0.153687	0.079834	0.0682372	0.103149	0.0906981	0.0183104	-0.0389404		-48.76	-0.100159	-0.163208	-0.313782	-0.281128	-0.252808	-0.342896		-48.66	-0.184631	-0.329102	-0.392578	-0.240479
	-48.66	-0.0125244	-0.00971678	-0.0157471	-0.00554197	-0.004541	-0.00561522	7.32422e-05		-48.66	-0.0145264	-0.0330808	-0.0552976	0.00488281	-0.00427222	0.0334475	0.0146484		-48.68	-0.00652523	-0.00572623	-0.00188654	-0.0041282	-0.000177562	-0.00352894	-0.00470215		-48.68	0.144165	0.0805664	0.0643311	0.0992432	0.0906984	0.0236818	-0.0531006		-48.66	-0.112671	-0.174988	-0.327881	-0.269409	-0.259094	-0.367126		-48.56	-0.1745	-0.314271	-0.37616	-0.220947
	-48.56	-0.0113526	-0.0125245	-0.0149414	-0.00554205	-0.00522467	-0.0070055	-0.000146484		-48.56	-0.0169678	-0.0167236	-0.0552979	-0.013916	0.0145259	0.0498047	-0.041748		-48.58	-0.0062145	-0.00561527	-0.00157582	-0.00381751	-0.000221979	-0.00321825	-0.00460716		-48.58	0.15979	0.0915527	0.0728759	0.103149	0.0906981	0.0229491	-0.0484619		-48.56	-0.147034	-0.199158	-0.334106	-0.264709	-0.249695	-0.374146		-48.46	-0.176819	-0.31897	-0.385559	-0.220947
	-48.46	-0.0125977	-0.0190919	-0.0169922	-0.0067872	-0.00710458	-0.00834636	-0.000708008		-48.46	-0.0123291	-0.0198975	-0.0552979	0.000976563	0.00671387	0.0466309	0.00292969		-48.48	-0.00656964	-0.00648082	-0.00224165	-0.00363993	-0.000754632	-0.00321823	-0.00460716		-48.48	0.146606	0.0861816	0.0667725	0.0992432	0.0789796	0.0112305	-0.0460205		-48.46	-0.175171	-0.21167	-0.3255	-0.254578	-0.252808	-0.388977		-48.36	-0.171387	-0.314271	-0.377747	-0.210815
	-48.36	-0.0157226	-0.0218994	-0.0186279	-0.00866696	-0.00812985	-0.00966793	-0.00202637		-48.36	-0.00524902	-0.00817871	-0.053833	0.00561523	0.0145262	0.0583496	0.0168457		-48.38	-0.00656964	-0.006614	-0.00255238	-0.00417261	-0.000754645	-0.00344019	-0.00508211		-48.38	0.155151	0.0773926	0.0657959	0.110962	0.0828856	0.00806	-0.0516357		-48.36	-0.188416	-0.226501	-0.3302	-0.240479	-0.252808	-0.388977		-48.26	-0.176025	-0.316589	-0.375366	-0.215454
	-48.26	-0.0179199	-0.0233154	-0.0189453	-0.00734863	-0.00891113	-0.00905581	-0.0015625		-48.26	-0.00842285	-0.0245361	-0.0631104	-0.00927734	0.00280762	0.0419922	-0.027832		-48.28	-0.00648086	-0.00719109	-0.0024636	-0.00408384	-0.00102099	-0.00401725	-0.00498712		-48.28	0.151245	0.0783691	0.0635985	0.110962	0.0789793	0.0214842	-0.0460205		-48.26	-0.202515	-0.235901	-0.3302	-0.228027	-0.242676	-0.383545		-48.16	-0.151062	-0.291626	-0.350403	-0.193604
	-48.16	-0.0184571	-0.023462	-0.0201904	-0.00756842	-0.00866706	-0.00888323	-0.00234375		-48.16	-0.0201416	-0.0128176	-0.0606692	-0.013916	0.0145261	0.049072	-0.041748		-48.18	-0.00683596	-0.00719105	-0.00281871	-0.00466086	-0.00110974	-0.00401723	-0.00498712		-48.18	0.139526	0.0734863	0.0526123	0.110962	0.0789795	0.0236816	-0.0452881		-48.16	-0.209534	-0.24762	-0.3255	-0.220947	-0.233276	-0.376465		-48.06	-0.113525	-0.250978	-0.309755	-0.157654
	-48.06	-0.0211182	-0.0237794	-0.0211914	-0.00749518	-0.00937506	-0.00966803	-0.0015625		-48.06	-0.00598145	-0.0128174	-0.0631104	-0.0185547	0.00280786	0.0341797	-0.0556641		-48.08	-0.00692468	-0.007413	-0.00268555	-0.00461646	-0.000976545	-0.00366209	-0.00522462		-48.08	0.140259	0.0751953	0.0533446	0.110962	0.0758054	0.0268552	-0.0445557		-48.06	-0.209534	-0.254639	-0.295837	-0.195984	-0.210632	-0.347595		-47.96	-0.0916748	-0.236145	-0.294922	-0.131104
	-47.96	-0.023462	-0.0245606	-0.0232422	-0.00874029	-0.0113282	-0.0103007	-0.00351563		-47.96	-0.0130615	-0.0174562	-0.0670167	-0.0334473	0.00915515	0.0302733	-0.100342		-47.98	-0.00688036	-0.00683596	-0.00257457	-0.00421699	-0.000310741	-0.00312946	-0.00451216		-47.98	0.134888	0.0610352	0.0471191	0.103882	0.0743413	0.0190434	-0.0460205		-47.96	-0.217346	-0.257751	-0.282532	-0.167847	-0.206726	-0.342896		-47.86	-0.0604248	-0.212709	-0.276185	-0.107666
	-47.86	-0.0234619	-0.0249512	-0.0237061	-0.00983887	-0.0125	-0.0111527	-0.00227051		-47.86	-0.0145264	-0.0245361	-0.0670166	-0.0256348	-0.00109839	0.0334473	-0.0769044		-47.88	-0.00714668	-0.00759054	-0.00344016	-0.0045277	-0.000665845	-0.00366211	-0.00508211		-47.88	0.136353	0.0751953	0.0526123	0.118042	0.0828854	0.0346676	-0.0367432		-47.86	-0.221252	-0.24762	-0.279419	-0.160034	-0.215332	-0.330382		-47.76	-0.0487061	-0.193176	-0.263672	-0.0881348
	-47.76	-0.0242432	-0.0240967	-0.0240234	-0.0102295	-0.0113282	-0.0119385	-0.00280762		-47.76	-0.0286865	-0.0245361	-0.0701904	-0.0373535	-0.00427246	0.0466309	-0.11206		-47.78	-0.00688036	-0.00781255	-0.00344016	-0.00417263	-0.000843436	-0.00330704	-0.00470215		-47.78	0.134155	0.0666504	0.0565184	0.110962	0.069702	0.022949	-0.0506592		-47.76	-0.194702	-0.223389	-0.240356	-0.128784	-0.198914	-0.296814		-47.66	-0.0557251	-0.197083	-0.258972	-0.0951538
	-47.66	-0.0269776	-0.02417	-0.0244873	-0.0117188	-0.0121827	-0.0119361	-0.00383301		-47.66	-0.0233154	-0.024536	-0.0794677	-0.0288086	-0.00427234	0.0224611	-0.0864258		-47.68	-0.00727986	-0.00794568	-0.00357333	-0.00483846	-0.000976591	-0.00344019	-0.00508211		-47.68	0.119995	0.0656738	0.0494385	0.110962	0.0687261	0.0307622	-0.0484619		-47.66	-0.190002	-0.21167	-0.221619	-0.120178	-0.206726	-0.292114		-47.56	-0.0487061	-0.185364	-0.255066	-0.076416
	-47.56	-0.0318115	-0.0238526	-0.0241699	-0.0123291	-0.0133545	-0.0120802	-0.00366211		-47.56	-0.0294189	-0.0284424	-0.0670166	-0.0412598	0.0106198	0.0349121	-0.123779		-47.58	-0.00790127	-0.00825636	-0.00441673	-0.00550423	-0.00164238	-0.00357331	-0.00612706		-47.58	0.129272	0.0759277	0.0565187	0.123413	0.0836183	0.0424806	-0.0335693		-47.56	-0.185303	-0.20697	-0.227051	-0.127991	-0.218445	-0.282714		-47.46	-0.0424805	-0.16272	-0.24884	-0.053772
	-47.46	-0.0359619	-0.0225342	-0.0237061	-0.0124268	-0.0127441	-0.0118652	-0.00375977		-47.46	-0.0286865	-0.0167239	-0.0599368	-0.0334473	0.00988746	0.0373533	-0.100342		-47.48	-0.00779032	-0.00787909	-0.00403942	-0.00477182	-0.000909973	-0.00346235	-0.00534334		-47.48	0.122437	0.079834	0.0565186	0.121216	0.0931395	0.0300292	-0.0296631		-47.46	-0.18689	-0.196838	-0.226318	-0.134277	-0.226257	-0.265564		-47.36	-0.0354004	-0.161133	-0.239441	-0.0490723
	-47.36	-0.0390137	-0.0194092	-0.0224609	-0.0121094	-0.013208	-0.0102275	-0.00305176		-47.36	-0.0216064	-0.0245361	-0.0787354	-0.0380859	0.00280786	0.0256348	-0.114258		-47.38	-0.00710232	-0.00772377	-0.00335139	-0.00408386	-0.000221997	-0.00277438	-0.00460716		-47.38	0.12146	0.0681152	0.0565186	0.115601	0.0804445	0.0275881	-0.0335693		-47.36	-0.174377	-0.176514	-0.224731	-0.128784	-0.210632	-0.249938		-47.26	-0.00964355	-0.145508	-0.228516	-0.0373535
	-47.26	-0.0390869	-0.0179932	-0.0225342	-0.0114746	-0.0113282	-0.0107623	-0.00280762		-47.26	-0.0318604	-0.0128174	-0.0670166	-0.0419922	0.00280762	0.0419922	-0.125977		-47.28	-0.00767936	-0.00807886	-0.00415039	-0.00466086	-0.000887795	-0.0033514	-0.00522462		-47.28	0.126343	0.0681152	0.0682372	0.103149	0.0736082	0.0183104	-0.0413818		-47.26	-0.169678	-0.160095	-0.196594	-0.124084	-0.198914	-0.232727		-47.16	-0.0338745	-0.161926	-0.240234	-0.0568848
	-47.16	-0.0418946	-0.0179199	-0.0226074	-0.0122559	-0.0121826	-0.0109131	-0.00437012		-47.16	-0.0130615	-0.0167239	-0.0592043	-0.0209961	0.0137937	0.0380857	-0.0629883		-47.18	-0.007413	-0.00812323	-0.00432794	-0.00448329	-0.000621432	-0.00361771	-0.00493966		-47.18	0.124634	0.0681152	0.0565186	0.103149	0.0687259	0.0158694	-0.0413818		-47.16	-0.159546	-0.148376	-0.177063	-0.10144	-0.194214	-0.225708		-47.06	-0.0455933	-0.166626	-0.244934	-0.0733032
	-47.06	-0.0414307	-0.0167481	-0.0237061	-0.0118653	-0.011792	-0.011155	-0.00429688		-47.06	-0.0169678	-0.0167236	-0.0623779	-0.013916	0.0106201	0.0380859	-0.041748		-47.08	-0.00656959	-0.00772373	-0.004106	-0.00417259	-0.000133173	-0.00312944	-0.00460716		-47.08	0.13562	0.0649414	0.0714108	0.110962	0.0782464	0.0151361	-0.0328369		-47.06	-0.138428	-0.148376	-0.153625	-0.0928345	-0.182495	-0.209289		-46.96	-0.0557251	-0.176758	-0.259766	-0.0834351
	-46.96	-0.0411132	-0.0151855	-0.0240967	-0.0129638	-0.0124267	-0.0118605	-0.00585938		-46.96	-0.0169678	-0.0245361	-0.0670166	-0.0256348	-0.00109863	0.0427246	-0.0769044		-46.98	-0.00608132	-0.00736864	-0.00335139	-0.00430577	0.00022193	-0.00299629	-0.0040372		-46.98	0.11853	0.0549316	0.0643311	0.114136	0.0775147	-0.00122	-0.0428467		-46.96	-0.128296	-0.135132	-0.143494	-0.0944214	-0.177063	-0.203857		-46.86	-0.0361938	-0.178345	-0.255067	-0.0803223
	-46.86	-0.0412842	-0.0119141	-0.0220703	-0.0104737	-0.0108643	-0.0107666	-0.00351563		-46.86	-0.0247803	-0.0213623	-0.0404053	-0.0256348	0.0152583	0.0537109	-0.0769044		-46.88	-0.00634768	-0.00750182	-0.00388405	-0.0046165	-0.000443927	-0.00321826	-0.00413219		-46.88	0.12146	0.0563965	0.0611572	0.115601	0.0804452	-0.0083	-0.0484619		-46.86	-0.118896	-0.124146	-0.138794	-0.0897217	-0.182495	-0.20459		-46.76	-0.0213623	-0.177551	-0.251953	-0.0725098
	-46.76	-0.0418945	-0.0113525	-0.0220703	-0.0114014	-0.0105469	-0.0119361	-0.00500488		-46.76	-0.0247803	-0.0198975	-0.0506592	-0.0256348	0.00744629	0.0388184	-0.0769044		-46.78	-0.00656964	-0.00816764	-0.00388405	-0.0046165	-0.000754636	-0.00357335	-0.00470215		-46.78	0.123901	0.0578613	0.0565185	0.124146	0.0875243	0.015869	-0.0296631		-46.76	-0.107178	-0.126526	-0.138794	-0.0897217	-0.206726	-0.202271		-46.66	-0.0213623	-0.161133	-0.240234	-0.060791
	-46.66	-0.0411133	-0.0109619	-0.0215088	-0.00959471	-0.0102295	-0.00998135	-0.00476074		-46.66	-0.0279541	-0.0167238	-0.0474855	-0.0334473	0.01062	0.0451659	-0.100342		-46.68	-0.00692473	-0.00850054	-0.00403942	-0.00477186	-0.000998764	-0.00377309	-0.0048684		-46.68	0.123169	0.0471191	0.0518799	0.113403	0.0860595	0.0339354	-0.0413818		-46.66	-0.100159	-0.141357	-0.138794	-0.0928345	-0.218445	-0.202271		-46.56	-0.0229492	-0.151001	-0.237122	-0.0576782
	-46.56	-0.0409668	-0.00683596	-0.0217529	-0.0104737	-0.00937502	-0.0103028	-0.00546875		-46.56	-0.0325928	-0.0245361	-0.0506592	-0.0373535	0.00598145	0.0419922	-0.11206		-46.58	-0.00692473	-0.00830077	-0.0037065	-0.00497159	-0.000665845	-0.00357334	-0.00451216		-46.58	0.12854	0.0532227	0.0533446	0.118042	0.0782468	0.0229489	-0.0460205		-46.56	-0.0970459	-0.162476	-0.135681	-0.106934	-0.220032	-0.199157		-46.46	-0.0283813	-0.149414	-0.232422	-0.0560913
	-46.46	-0.039087	-0.007837	-0.0217529	-0.0114015	-0.0108643	-0.0104472	-0.00546875		-46.46	-0.0294189	-0.0245364	-0.048218	-0.0327148	0.0177	0.0419919	-0.0981444		-46.48	-0.00656964	-0.00881127	-0.004106	-0.00497159	-0.000665855	-0.00321823	-0.00451216		-46.48	0.123169	0.0400391	0.0401611	0.103882	0.0718996	0.0158693	-0.0484619		-46.46	-0.0876465	-0.174927	-0.129395	-0.104553	-0.217651	-0.194458		-46.36	-0.0408936	-0.158813	-0.232422	-0.060791
	-46.36	-0.0338623	-0.0101075	-0.0224609	-0.0118653	-0.0110108	-0.01147	-0.00617676		-46.36	-0.0294189	-0.0245361	-0.0552979	-0.0263672	0.00354028	0.0419922	-0.0791016		-46.38	-0.00710232	-0.00914423	-0.00477182	-0.00506041	-0.000665873	-0.00321826	-0.00474965		-46.38	0.123901	0.0532227	0.0440674	0.106323	0.0782474	0.0104984	-0.0491943		-46.36	-0.0923462	-0.181213	-0.131775	-0.102234	-0.213745	-0.197571		-46.26	-0.0440063	-0.168945	-0.235535	-0.0639038
	-46.26	-0.0297852	-0.00573732	-0.0222168	-0.0122559	-0.0129639	-0.0116943	-0.00639648		-46.26	-0.0318604	-0.0362549	-0.0670166	-0.0334473	0.00280762	0.0302734	-0.100342		-46.28	-0.00692473	-0.00914418	-0.00477182	-0.0054155	-0.00119851	-0.00321822	-0.00555709		-46.28	0.125366	0.0571289	0.0462646	0.112427	0.0726317	0.0197753	-0.0413818		-46.26	-0.0923462	-0.176514	-0.138794	-0.104553	-0.218445	-0.20697		-46.16	-0.057312	-0.170532	-0.237122	-0.0654907
	-46.16	-0.0276855	-0.00112302	-0.0221436	-0.0116455	-0.0128906	-0.0118628	-0.00766602		-46.16	-0.036499	-0.0440674	-0.0638428	-0.0288086	0.00280762	0.0302734	-0.0864258		-46.18	-0.00710227	-0.00914418	-0.00441673	-0.00572623	-0.00119852	-0.00299629	-0.0051771		-46.18	0.122437	0.0393066	0.0472412	0.101685	0.0814213	0.00659	-0.038208		-46.16	-0.0923462	-0.184326	-0.141907	-0.113953	-0.218445	-0.217102		-46.06	-0.0361938	-0.149415	-0.219117	-0.0443726
	-46.06	-0.0245606	0.00246581	-0.0212891	-0.0117188	-0.0123535	-0.0110796	-0.00695801		-46.06	-0.0411377	-0.0330811	-0.0592041	-0.0334473	-0.00109899	0.0334473	-0.100342		-46.08	-0.00745736	-0.00892223	-0.00477182	-0.00603691	-0.00119849	-0.00290748	-0.00565208		-46.08	0.131714	0.0446777	0.054077	0.115601	0.0789791	0.0275875	-0.0321045		-46.06	-0.100159	-0.187439	-0.163025	-0.128784	-0.218445	-0.221802		-45.96	-0.0291748	-0.142395	-0.216797	-0.0373535
	-45.96	-0.0250976	0.00590827	-0.0217529	-0.0115478	-0.0121825	-0.0124023	-0.00639648		-45.96	-0.0286865	-0.0284429	-0.0474858	-0.0224609	0.0106196	0.0498042	-0.0673827		-45.98	-0.00736859	-0.00807882	-0.00415039	-0.00577059	-0.00110972	-0.00312943	-0.00498712		-45.98	0.124634	0.0415039	0.0401611	0.110962	0.0836182	0.0183105	-0.038208		-45.96	-0.113464	-0.185913	-0.174744	-0.13739	-0.203613	-0.223389		-45.86	-0.0213623	-0.134583	-0.208985	-0.029541
	-45.86	-0.022998	0.0070801	-0.0205811	-0.0104736	-0.0108642	-0.011155	-0.00500488		-45.86	-0.0240479	-0.0269775	-0.0623779	-0.013916	0.00744641	0.0349121	-0.041748		-45.88	-0.00679155	-0.00807886	-0.004106	-0.00519354	-0.00035513	-0.00299629	-0.00474965		-45.88	0.127075	0.0439453	0.041626	0.0992432	0.0743408	0.0158691	-0.0484619		-45.86	-0.111084	-0.171814	-0.177063	-0.127991	-0.198914	-0.221008		-45.76	-0.0213623	-0.137695	-0.213684	-0.029541
	-45.76	-0.021582	0.00231932	-0.0205811	-0.010376	-0.0110108	-0.010445	-0.00522461		-45.76	-0.0233154	-0.0167236	-0.0592041	-0.0288086	0.00280762	0.0427246	-0.0864258		-45.78	-0.00701355	-0.00870032	-0.00423917	-0.00506041	-0.000754668	-0.00277438	-0.0053196		-45.78	0.124634	0.0415039	0.0401611	0.106323	0.0758057	0.026123	-0.0460205		-45.76	-0.131409	-0.172607	-0.163025	-0.117065	-0.203613	-0.218689		-45.66	-0.0221558	-0.130676	-0.208984	-0.022522
	-45.66	-0.0202636	-0.000659126	-0.0205811	-0.0106201	-0.0112548	-0.0102294	-0.00539551		-45.66	-0.0130615	-0.0128179	-0.0506597	-0.0256348	0.00280714	0.0537105	-0.0769044		-45.68	-0.00776814	-0.00838959	-0.00454991	-0.00563746	-0.000976586	-0.00335141	-0.00579459		-45.68	0.115356	0.0439453	0.0401611	0.103882	0.074341	0.0275881	-0.0531006		-45.66	-0.162659	-0.200745	-0.174744	-0.133484	-0.210632	-0.228821		-45.56	-0.026062	-0.132263	-0.21759	-0.029541
	-45.56	-0.019165	-0.00354003	-0.0197998	-0.0106201	-0.00983886	-0.0104471	-0.00383301		-45.56	-0.0130615	-0.00964355	-0.0435791	-0.0170898	0.00744629	0.0537109	-0.0512694		-45.58	-0.008212	-0.00914418	-0.00499377	-0.00572618	-0.00142044	-0.00344014	-0.00626952		-45.58	0.124634	0.0461426	0.0423585	0.110962	0.0758058	0.0377199	-0.0413818		-45.56	-0.18219	-0.203064	-0.177063	-0.138916	-0.19812	-0.22882		-45.46	-0.0213623	-0.129883	-0.21759	-0.0373535
	-45.46	-0.0188477	-0.00954598	-0.0187744	-0.00944832	-0.00937508	-0.00966418	-0.00366211		-45.46	-0.0098877	-0.012085	-0.0435791	-0.0217285	0.0145264	0.0419922	-0.0651855		-45.48	-0.00754618	-0.00945491	-0.00432794	-0.00506036	-0.000754632	-0.00330701	-0.00579459		-45.48	0.131714	0.0510254	0.0472412	0.103149	0.063355	0.0346684	-0.0413818		-45.46	-0.18219	-0.191345	-0.168457	-0.131897	-0.186401	-0.217102		-45.36	-0.0166626	-0.118164	-0.208191	-0.0326538
	-45.36	-0.0195556	-0.0138672	-0.0208252	-0.0101562	-0.010083	-0.00874021	-0.00571289		-45.36	-0.0130615	0.00671387	-0.0435791	-0.0217285	0.0184321	0.0537109	-0.0651855		-45.38	-0.00767936	-0.00870032	-0.00508254	-0.00506041	-0.00075465	-0.00366214	-0.00612706		-45.38	0.146606	0.0563965	0.0494385	0.125854	0.0743412	0.0378422	-0.038208		-45.36	-0.18219	-0.176514	-0.163025	-0.121765	-0.17627	-0.20697		-45.26	-0.0213623	-0.118958	-0.204285	-0.0303345
	-45.26	-0.0187744	-0.0140869	-0.0201904	-0.00866694	-0.0102294	-0.0075668	-0.00515137		-45.26	-0.0130615	-0.0057373	-0.0482178	-0.0100098	0.0169678	0.0458984	-0.0300294		-45.28	-0.00812323	-0.00892223	-0.00512695	-0.00581496	-0.00133166	-0.0036621	-0.00612706		-45.28	0.140991	0.0446777	0.0565187	0.115601	0.0789797	0.0275881	-0.0321045		-45.26	-0.17749	-0.148376	-0.158325	-0.117065	-0.169983	-0.197571		-45.16	-0.0244751	-0.123657	-0.208984	-0.0373535
	-45.16	-0.0168213	-0.0144775	-0.0183105	-0.00795895	-0.00827633	-0.00654031	-0.00422363		-45.16	-0.0177002	-0.000366211	-0.0474854	-0.0263672	0.0106201	0.0419922	-0.0791016		-45.18	-0.00785691	-0.00878905	-0.00508254	-0.00568182	-0.000976564	-0.00366211	-0.00588957		-45.18	0.153687	0.048584	0.0565186	0.110962	0.0711667	0.0214841	-0.0389404		-45.16	-0.167358	-0.138245	-0.155212	-0.113953	-0.152832	-0.187439		-45.06	-0.0213623	-0.122864	-0.201172	-0.0412598
	-45.06	-0.0155029	-0.014331	-0.0177002	-0.00773923	-0.00883786	-0.00607907	-0.00351563		-45.06	-0.0201416	-0.00500488	-0.0552979	-0.0302734	0.0106201	0.0419922	-0.0908202		-45.08	-0.00785691	-0.00843395	-0.00472746	-0.00514918	-0.00106537	-0.00352897	-0.00541459		-45.08	0.134888	0.0400391	0.0518796	0.110962	0.0743403	0.0158686	-0.0452881		-45.06	-0.162659	-0.138245	-0.153625	-0.113953	-0.152832	-0.187439		-44.96	-0.0291748	-0.130676	-0.213684	-0.0521851
	-44.96	-0.0144775	-0.0147949	-0.0166748	-0.00749508	-0.00788571	-0.00561408	-0.00234375		-44.96	-0.0247803	0.00988722	-0.0552983	-0.0256348	0.0106196	0.0568843	-0.0769044		-44.98	-0.00776814	-0.00772373	-0.00463868	-0.00572623	-0.00106535	-0.00397284	-0.0053196		-44.98	0.129272	0.0344238	0.0423584	0.0992432	0.0687259	0.0158694	-0.055542		-44.96	-0.157959	-0.140564	-0.158325	-0.119385	-0.155151	-0.189758		-44.86	-0.0338745	-0.142395	-0.220703	-0.0568848
	-44.86	-0.0101075	-0.0111329	-0.0155029	-0.00632331	-0.00649421	-0.00607674	-0.00383301		-44.86	-0.0130615	-0.00500488	-0.0506592	-0.0256348	0.0106201	0.0537109	-0.0769044		-44.88	-0.0078125	-0.00807882	-0.00468305	-0.00541545	-0.00110972	-0.00401721	-0.00560456		-44.88	0.139526	0.0407715	0.0518799	0.110962	0.0743412	0.00659	-0.0460205		-44.86	-0.15094	-0.133545	-0.163025	-0.117065	-0.148132	-0.187439		-44.76	-0.0361938	-0.137695	-0.216003	-0.0568848
	-44.76	-0.0103271	-0.00979004	-0.0163574	-0.00749512	-0.00756836	-0.00686035	-0.00444336		-44.76	-0.0216064	0.00280762	-0.0357666	-0.0209961	0.0230713	0.0498047	-0.0629883		-44.78	-0.00776814	-0.00772373	-0.004106	-0.00537114	-0.000665864	-0.00344019	-0.00546211		-44.78	0.148071	0.0368652	0.0526124	0.0992432	0.0687258	0.0126955	-0.0516357		-44.76	-0.15094	-0.133545	-0.170044	-0.117065	-0.136414	-0.197571		-44.66	-0.0213623	-0.122864	-0.204285	-0.0490723
	-44.66	-0.0109618	-0.00893548	-0.0166016	-0.00834954	-0.00703118	-0.00607782	-0.00422363		-44.66	-0.00915527	0.00988746	-0.0255129	-0.00610352	0.0294187	0.0568845	-0.0183106		-44.68	-0.00803445	-0.0086115	-0.00415039	-0.00563746	-0.000887791	-0.00370651	-0.00626952		-44.68	0.141968	0.0393066	0.0565186	0.103149	0.0736086	0.00891	-0.0460205		-44.66	-0.15094	-0.133545	-0.170044	-0.117065	-0.141113	-0.202271		-44.56	-0.0291748	-0.127563	-0.208984	-0.0521851
	-44.56	-0.00925292	-0.00815428	-0.0155029	-0.00781249	-0.00578612	-0.00568619	-0.00351563		-44.56	-0.00524902	-0.012085	-0.0357666	-0.00683594	0.0223391	0.0380859	-0.0205078		-44.58	-0.00799004	-0.00861146	-0.00454991	-0.00537104	-0.000976532	-0.00419475	-0.00598456		-44.58	0.148071	0.0336914	0.0604245	0.106323	0.0743403	-0.00366	-0.0343018		-44.56	-0.147827	-0.130432	-0.170044	-0.118652	-0.14502	-0.203857		-44.46	-0.0291748	-0.134583	-0.208984	-0.0568848
	-44.46	-0.00861805	-0.0113524	-0.0142578	-0.00717762	-0.00617664	-0.00607899	-0.00351563		-44.46	-0.00524902	-0.00036633	-0.031128	-0.0256348	0.0152587	0.034912	-0.0769044		-44.48	-0.00790127	-0.008212	-0.00423917	-0.00474968	-0.000133184	-0.00357334	-0.00546211		-44.48	0.143433	0.0219727	0.0494385	0.0960693	0.0570074	-0.0231928	-0.0484619		-44.46	-0.15094	-0.128845	-0.173157	-0.124084	-0.143433	-0.201477		-44.36	-0.0447998	-0.147094	-0.233215	-0.0858154
	-44.36	-0.00642098	-0.0101807	-0.0136963	-0.00671394	-0.00366219	-0.00505278	-0.00288086		-44.36	-0.000610352	-0.0135498	-0.0474854	-0.0178223	0.00280774	0.0349121	-0.0534669		-44.38	-0.00825641	-0.00852273	-0.00459427	-0.00519354	-0.000221943	-0.0041282	-0.00546211		-44.38	0.151245	0.0322266	0.0714111	0.0992432	0.0743411	-0.0083	-0.0335693		-44.36	-0.15094	-0.121826	-0.158325	-0.120178	-0.128601	-0.194458		-44.26	-0.0487061	-0.146301	-0.232422	-0.092041
	-44.26	-0.00847165	-0.0107422	-0.0139404	-0.00781247	-0.00500485	-0.00514928	-0.00422363		-44.26	-0.0169678	-0.00500488	-0.0311279	-0.0209961	0.0177002	0.0490723	-0.0629883		-44.28	-0.00785691	-0.00856714	-0.00419478	-0.00514914	-0.000310735	-0.00450551	-0.00493966		-44.28	0.150513	0.0336914	0.0728759	0.0985107	0.0758054	-0.00903	-0.0257568		-44.26	-0.143127	-0.114014	-0.150513	-0.121765	-0.123901	-0.189758		-44.16	-0.0557251	-0.141602	-0.216003	-0.092041
	-44.16	-0.0079101	-0.00971674	-0.0135498	-0.00795892	-0.00397943	-0.00490717	-0.00422363		-44.16	-0.0098877	-0.000366211	-0.0357666	-0.013916	0.0223389	0.0349121	-0.041748		-44.18	-0.00754618	-0.00803445	-0.00388405	-0.00550427	-0.000754636	-0.00432797	-0.00522462		-44.18	0.136353	0.0290527	0.0596924	0.0797119	0.0743411	-0.0231931	-0.0335693		-44.16	-0.147827	-0.118713	-0.159912	-0.133484	-0.133301	-0.199158		-44.06	-0.041687	-0.125977	-0.213685	-0.0834351
	-44.06	-0.00815428	-0.00932615	-0.0134766	-0.0074951	-0.00390623	-0.00380782	-0.00202637		-44.06	-0.000610352	0.00671387	-0.0240479	-0.013916	0.0269771	0.0537109	-0.041748		-44.08	-0.0080345	-0.00776814	-0.00401722	-0.00563746	-0.000887823	-0.005127	-0.0056996		-44.08	0.143433	0.0290527	0.0697021	0.0882568	0.0726317	-0.00439	-0.0179443		-44.06	-0.143127	-0.117126	-0.170044	-0.128784	-0.128601	-0.194458		-43.96	-0.0408936	-0.119751	-0.201172	-0.0803223
	-43.96	-0.00822749	-0.00971674	-0.0127686	-0.00624995	-0.00375971	-0.0036606	-0.00227051		-43.96	0.0181885	0.00671363	-0.0240481	0.000976563	0.0418699	0.0537107	0.00292969		-43.98	-0.00812323	-0.00838954	-0.00446111	-0.00608132	-0.00155361	-0.00521573	-0.00636451		-43.98	0.143433	0.0275879	0.0667725	0.0718994	0.0814213	-0.0207516	-0.0218506		-43.96	-0.153259	-0.128845	-0.180176	-0.138916	-0.13562	-0.206177		-43.86	-0.0487061	-0.125976	-0.223816	-0.0881348
	-43.86	-0.00986326	-0.00776365	-0.0127686	-0.00522459	-0.00202634	-0.00327146	-0.00187988		-43.86	0.0142822	-0.00964355	-0.0255127	0.0180664	0.0294191	0.0522461	0.0541992		-43.88	-0.00799004	-0.00792345	-0.00379528	-0.00594814	-0.00110972	-0.00454986	-0.00579459		-43.88	0.151245	0.0383301	0.0760498	0.0836182	0.0758055	-0.0231935	-0.0218506		-43.86	-0.143127	-0.126526	-0.177856	-0.141296	-0.128601	-0.206177		-43.76	-0.0604248	-0.127563	-0.213684	-0.085022
	-43.76	-0.0105713	-0.00673828	-0.0127686	-0.00476074	-0.00202636	-0.00356374	-0.00170898		-43.76	0.0128174	-0.00183105	-0.0162354	0.00878906	0.0223389	0.0498047	0.0263672		-43.78	-0.00781255	-0.00772377	-0.00366211	-0.0054155	-0.000577095	-0.00423921	-0.00536712		-43.78	0.146606	0.0354004	0.0721436	0.0782471	0.0697023	-0.0207518	-0.0233154		-43.76	-0.15094	-0.133545	-0.182556	-0.148315	-0.133301	-0.206177		-43.66	-0.0799561	-0.142395	-0.240234	-0.0998535
	-43.66	-0.0113525	-0.00878906	-0.0135498	-0.0046875	-0.00273438	-0.00319696	-0.00234375		-43.66	0.0142822	-0.00500488	-0.0279541	0.00561523	0.0223389	0.0498047	0.0168457		-43.68	-0.00785686	-0.00790127	-0.00397283	-0.00581496	-0.000843377	-0.00459427	-0.00598456		-43.68	0.136353	0.0383301	0.072876	0.0811768	0.0609135	-0.0114742	-0.0321045		-43.66	-0.15564	-0.145264	-0.189575	-0.148315	-0.128601	-0.20929		-43.56	-0.0768433	-0.134583	-0.237122	-0.0967407
	-43.56	-0.0108887	-0.00729979	-0.0127686	-0.00507811	-0.00258788	-0.00327147	-0.00454102		-43.56	0.00720215	0.00280762	-0.0201416	-0.00610352	0.030151	0.0498047	-0.0183106		-43.58	-0.00723546	-0.00719109	-0.00335139	-0.00497164	-0.000665873	-0.00432798	-0.00508211		-43.58	0.141968	0.0471191	0.0784911	0.0789795	0.069702	-0.00122	-0.0233154		-43.56	-0.157959	-0.145264	-0.187988	-0.143616	-0.138733	-0.213989		-43.46	-0.0760498	-0.115051	-0.224609	-0.10376
	-43.46	-0.0122803	-0.00634765	-0.0127686	-0.00444335	-0.00280761	-0.00419837	-0.00327148		-43.46	0.0220947	-0.012085	-0.0201416	0.00170898	0.0223389	0.0380859	0.00512694		-43.48	-0.00767932	-0.00719105	-0.00355114	-0.00559304	-0.00119851	-0.00454991	-0.0056996		-43.48	0.140991	0.0461426	0.0767822	0.0601807	0.0687258	0.00415	-0.024292		-43.46	-0.15094	-0.145264	-0.182556	-0.136597	-0.136414	-0.213989		-43.36	-0.0799561	-0.122864	-0.232422	-0.102966
	-43.36	-0.0112792	-0.00900866	-0.0127686	-0.00522448	-0.00319812	-0.00458788	-0.00351563		-43.36	0.0220947	-0.0167236	-0.0279541	-0.00610352	0.0106201	0.0427246	-0.0183106		-43.38	-0.00776814	-0.00683596	-0.00388405	-0.00559309	-0.000843432	-0.00454991	-0.00565208		-43.38	0.143433	0.0407715	0.0775146	0.0616455	0.0711669	0.00342	-0.0250244		-43.36	-0.15094	-0.142151	-0.181763	-0.145203	-0.121582	-0.210876		-43.26	-0.0869751	-0.118164	-0.239441	-0.114685
	-43.26	-0.0101074	-0.00925292	-0.0108154	-0.00344237	-0.00109862	-0.00249022	-0.00305176		-43.26	0.0142822	-0.0167236	-0.0162354	-0.00610352	0.0223389	0.0498047	-0.0183106		-43.28	-0.00767936	-0.00705791	-0.00388405	-0.00559309	-0.000887818	-0.00477186	-0.00565208		-43.28	0.143433	0.0322266	0.0737308	0.0626221	0.0743415	-0.000488	-0.0311279		-43.26	-0.15564	-0.137451	-0.170044	-0.143616	-0.128601	-0.206177		-43.16	-0.0682373	-0.111145	-0.223816	-0.100647
	-43.16	-0.00869142	-0.00854494	-0.0104248	-0.00380861	-0.00163576	-0.00270944	-0.00327148		-43.16	0.0142822	-0.0213623	-0.0162354	-0.00146484	0.0137939	0.0498047	-0.00439452		-43.18	-0.00799004	-0.00772373	-0.00388405	-0.00648082	-0.00164241	-0.00552646	-0.00565208		-43.18	0.155884	0.0415039	0.0736084	0.0648193	0.0836183	0.0151368	-0.0203857		-43.16	-0.162659	-0.140564	-0.170044	-0.153015	-0.128601	-0.206177		-43.06	-0.0682373	-0.111145	-0.228516	-0.107666
	-43.06	-0.00939941	-0.010498	-0.0108154	-0.00461426	-0.00273438	-0.00319696	-0.00305176		-43.06	0.0142822	-0.00891113	-0.0201416	-0.00219727	0.0184323	0.0498047	-0.00659181		-43.08	-0.00799004	-0.00750177	-0.00366211	-0.00625886	-0.00197531	-0.0053045	-0.00603203		-43.08	0.165405	0.0393066	0.0753177	0.0626221	0.0860603	0.0183113	-0.0194092		-43.06	-0.174377	-0.133545	-0.174744	-0.160034	-0.121582	-0.210876		-42.96	-0.0768433	-0.108032	-0.225403	-0.104553
	-42.96	-0.00847166	-0.0116699	-0.0108154	-0.00390623	-0.00258787	-0.00295408	-0.00375977		-42.96	0.0220947	-0.0120853	-0.011597	0.00878906	0.0269772	0.0615231	0.0263672		-42.98	-0.00754618	-0.00750177	-0.004106	-0.00594818	-0.00164242	-0.00454991	-0.00555709		-42.98	0.167603	0.0578613	0.0806885	0.0616455	0.092163	0.0393066	-0.0172119		-42.96	-0.174377	-0.133545	-0.181763	-0.153015	-0.128601	-0.221008		-42.86	-0.0869751	-0.122863	-0.235534	-0.117798
	-42.86	-0.00798339	-0.012915	-0.00964355	-0.00412597	-0.00163574	-0.00341728	-0.00327148		-42.86	0.0235596	-0.012085	-0.0240479	0.0102539	0.0106202	0.0498047	0.0307617		-42.88	-0.00803445	-0.00794568	-0.00441673	-0.00594814	-0.00177556	-0.00508254	-0.00555709		-42.88	0.161499	0.0471191	0.0863037	0.0626221	0.0931404	0.045655	-0.0101318		-42.86	-0.174377	-0.133545	-0.189575	-0.171753	-0.131714	-0.225708		-42.76	-0.0963745	-0.12677	-0.237122	-0.119385
	-42.76	-0.00861813	-0.0140136	-0.00932617	-0.00476071	-0.00273435	-0.0041243	-0.00390625		-42.76	0.0213623	0.00598145	-0.0130615	0.00561523	0.0216064	0.0529785	0.0168457		-42.78	-0.00834518	-0.00719105	-0.00423917	-0.00577059	-0.00133168	-0.00468305	-0.00522462		-42.78	0.168335	0.0578613	0.0931402	0.069458	0.0985119	0.0471203	-0.0101318		-42.76	-0.18219	-0.149963	-0.192688	-0.174866	-0.141113	-0.225708		-42.66	-0.0752563	-0.103333	-0.220703	-0.0959473
	-42.66	-0.00698243	-0.0119873	-0.00871582	-0.00422364	-0.00117189	-0.00412599	-0.00351563		-42.66	0.0220947	0.0145258	-0.00378478	0.00878906	0.0301508	0.0693353	0.0263672		-42.68	-0.00785691	-0.00736864	-0.00388405	-0.00594818	-0.00124291	-0.00499382	-0.0051771		-42.68	0.185669	0.0712891	0.110474	0.086792	0.103149	0.0620114	0.00549		-42.66	-0.17749	-0.152283	-0.197388	-0.171753	-0.143433	-0.225708		-42.56	-0.0776367	-0.115844	-0.225403	-0.100647
	-42.56	-0.00673828	-0.012915	-0.00783691	-0.0045166	-0.00202636	-0.00412514	-0.00273438		-42.56	0.0455322	0.0113525	0.00012207	0.0251465	0.0316163	0.0544434	0.0754395		-42.58	-0.00799004	-0.00719105	-0.00463868	-0.00603696	-0.00155363	-0.00499377	-0.00555709		-42.58	0.187134	0.0649414	0.0924074	0.0718994	0.0946048	0.0378422	-0.00696		-42.56	-0.170471	-0.148376	-0.197388	-0.160034	-0.136414	-0.225708		-42.46	-0.0916748	-0.115051	-0.232422	-0.107666
	-42.46	-0.00822752	-0.0139404	-0.00800781	-0.00437009	-0.00234373	-0.00405109	-0.00266113		-42.46	0.0423584	-0.00183105	-0.00134277	0.0102539	0.0255127	0.0576172	0.0307617		-42.48	-0.00799004	-0.00736859	-0.00486064	-0.00603691	-0.00181996	-0.00494941	-0.00574707		-42.48	0.182495	0.0603027	0.0994873	0.0616455	0.0906982	0.0354003	-0.000854		-42.46	-0.158752	-0.141357	-0.185669	-0.151428	-0.124695	-0.202271		-42.36	-0.0986938	-0.132995	-0.239441	-0.114685
	-42.36	-0.00861819	-0.0140869	-0.00839844	-0.00507815	-0.0027344	-0.00373538	-0.00202637		-42.36	0.0291748	0.0145264	0.00720215	0.0134277	0.0418695	0.0810547	0.0402831		-42.38	-0.00812323	-0.00739082	-0.00432794	-0.00550427	-0.00164242	-0.00454991	-0.00541459		-42.38	0.177856	0.0517578	0.0941162	0.0750732	0.090699	0.0261238	-0.0115967		-42.36	-0.15564	-0.138245	-0.187256	-0.153015	-0.121582	-0.213989		-42.26	-0.0768433	-0.108032	-0.225403	-0.0975342
	-42.26	-0.00698238	-0.0158935	-0.00847168	-0.00554195	-0.0033691	-0.0049062	-0.00258789		-42.26	0.0455322	0.0113525	0.00012207	0.0251465	0.0386963	0.0778809	0.0754395		-42.28	-0.00799004	-0.00750177	-0.00468305	-0.005815	-0.00155362	-0.00454991	-0.00579459		-42.28	0.178589	0.0563965	0.104858	0.0914307	0.0906984	0.0354006	-0.0125732		-42.26	-0.154053	-0.141357	-0.201294	-0.148315	-0.131714	-0.202271		-42.16	-0.0705566	-0.111145	-0.216003	-0.0951538
	-42.16	-0.00510253	-0.01604	-0.00666504	-0.00437011	-0.00163574	-0.00419753	-0.00163574		-42.16	0.0501709	-0.00183088	-0.00451642	0.0297852	0.0340578	0.0615236	0.0893556		-42.18	-0.00767932	-0.00719105	-0.00454991	-0.00572623	-0.00142045	-0.00441673	-0.0053196		-42.18	0.182495	0.0563965	0.102661	0.0789795	0.0892333	0.0410155	-0.00696		-42.16	-0.158752	-0.141357	-0.204407	-0.153015	-0.136414	-0.20697		-42.06	-0.0846558	-0.115845	-0.218384	-0.0959473
	-42.06	-0.00563963	-0.0156494	-0.00644531	-0.00327147	-0.00170897	-0.00529783	-0.00124512		-42.06	0.0408936	0.0113525	-0.0045166	0.017334	0.0340571	0.076416	0.052002		-42.08	-0.00723546	-0.00772373	-0.00486064	-0.00563746	-0.00119853	-0.00432797	-0.00493966		-42.08	0.170776	0.0563965	0.0885011	0.0797119	0.088257	0.0236818	-0.00232		-42.06	-0.175171	-0.157776	-0.220825	-0.171753	-0.141113	-0.225707		-41.96	-0.0947876	-0.125977	-0.235535	-0.110779
	-41.96	-0.00659185	-0.0128419	-0.00651855	-0.0031983	-0.00187994	-0.0049063	-0.000390625		-41.96	0.0455322	-0.00183105	-0.00915527	0.0290527	0.0340576	0.0700684	0.0871581		-41.98	-0.00763495	-0.00736864	-0.00477182	-0.00550427	-0.00150925	-0.00432796	-0.0051771		-41.98	0.177856	0.0603027	0.105835	0.0718994	0.0892333	0.026123	-0.00696		-41.96	-0.165771	-0.148376	-0.204407	-0.158447	-0.136414	-0.212402		-41.86	-0.0877686	-0.118958	-0.228516	-0.108459
	-41.86	-0.00939936	-0.0138671	-0.00769043	-0.0039062	-0.0030517	-0.00607662	-0.0015625		-41.86	0.0455322	0.0106201	0.0032959	0.017334	0.0301511	0.0646973	0.052002		-41.88	-0.00799004	-0.00759054	-0.00477182	-0.00603691	-0.00217506	-0.00499377	-0.0051771		-41.88	0.175415	0.0563965	0.104858	0.0718994	0.088258	0.0205089	-0.00476		-41.86	-0.158752	-0.141357	-0.197388	-0.16394	-0.136414	-0.214783		-41.76	-0.0799561	-0.114258	-0.212891	-0.107666
	-41.76	-0.00744629	-0.0141602	-0.00722656	-0.00405273	-0.00202637	-0.00444336	-0.00109863		-41.76	0.0455322	0.00280762	0.0032959	0.0283203	0.0223389	0.0693359	0.0849609		-41.78	-0.00745741	-0.00736859	-0.00499377	-0.00550427	-0.0016424	-0.00499377	-0.00460716		-41.78	0.190308	0.0610352	0.110474	0.0797119	0.0906989	0.0339362	0.0125732		-41.76	-0.163452	-0.153076	-0.197388	-0.156128	-0.136414	-0.221802		-41.66	-0.0924683	-0.13147	-0.228516	-0.120178
	-41.66	-0.00776376	-0.0170655	-0.0072998	-0.00390634	-0.00234384	-0.00419847	-0.000854492		-41.66	0.0501709	0.00744629	-0.00842285	0.0251465	0.0223389	0.0576172	0.0754395		-41.68	-0.00745741	-0.00727986	-0.00499377	-0.00550427	-0.0016868	-0.00454991	-0.00451216		-41.68	0.198853	0.079834	0.128296	0.0765381	0.0946044	0.0322265	0.022583		-41.66	-0.173584	-0.156189	-0.197388	-0.156128	-0.139526	-0.221802		-41.56	-0.106506	-0.137695	-0.255065	-0.138916
	-41.56	-0.00939935	-0.0194824	-0.00932617	-0.00554193	-0.00468744	-0.00607661	-0.0015625		-41.56	0.0455322	0.00280762	-0.00842285	0.0251465	0.0223389	0.0544434	0.0754395		-41.58	-0.00799004	-0.00794564	-0.0053045	-0.00550423	-0.0019975	-0.00499377	-0.00474965		-41.58	0.194214	0.0634766	0.117554	0.0899658	0.0906986	0.0300297	0.0196533		-41.56	-0.175171	-0.157776	-0.194275	-0.153015	-0.141113	-0.218689		-41.46	-0.0893555	-0.120544	-0.233215	-0.124084
	-41.46	-0.00791023	-0.0194825	-0.00722656	-0.00437019	-0.0035157	-0.00444343	-0.000708008		-41.46	0.0455322	0.0191646	-0.00451702	0.0134277	0.0223384	0.0732418	0.0402831		-41.48	-0.00732423	-0.00794568	-0.00521573	-0.00519354	-0.00155363	-0.00432796	-0.00493966		-41.48	0.197388	0.0517578	0.119019	0.0843506	0.0977781	0.0151365	0.0125732		-41.46	-0.170471	-0.153076	-0.197388	-0.153015	-0.136414	-0.217102		-41.36	-0.106506	-0.129883	-0.235535	-0.129517
	-41.36	-0.00908205	-0.0194824	-0.00861816	-0.004834	-0.00351564	-0.00537004	-0.00249023		-41.36	0.057251	0.0137939	-0.020874	0.0251465	0.00988787	0.0686035	0.0754395		-41.38	-0.00754614	-0.00803445	-0.0053045	-0.00559304	-0.00164239	-0.00419477	-0.00479714		-41.38	0.187134	0.0461426	0.103394	0.0765381	0.0836183	0.00806	0.00696		-41.36	-0.175171	-0.153076	-0.202087	-0.167847	-0.136414	-0.221802		-41.26	-0.104187	-0.127563	-0.233215	-0.131897
	-41.26	-0.00893553	-0.0218994	-0.00917969	-0.00554198	-0.00500487	-0.00607666	-0.00258789		-41.26	0.0557861	0.0145264	-0.0201416	0.0205078	-0.00109863	0.0576172	0.0615234		-41.28	-0.00679159	-0.00741305	-0.00512695	-0.00506041	-0.00110976	-0.00401725	-0.0040372		-41.28	0.173218	0.0517578	0.1073	0.0750732	0.0814219	0.0136728	0.0125732		-41.26	-0.180603	-0.153076	-0.216125	-0.163147	-0.136414	-0.217102		-41.16	-0.0947876	-0.118164	-0.228516	-0.127197
	-41.16	-0.00908205	-0.0213623	-0.0101074	-0.00554201	-0.00444338	-0.00537111	-0.00131836		-41.16	0.0494385	0.0262447	-0.0162358	0.0180664	0.0152584	0.061523	0.0541992		-41.18	-0.00692473	-0.00763495	-0.00512695	-0.0054155	-0.00168679	-0.00401723	-0.00460716		-41.18	0.183228	0.0595703	0.118286	0.0946045	0.0836183	0.0190431	0.0172119		-41.16	-0.178284	-0.153076	-0.209106	-0.156128	-0.136414	-0.214783		-41.06	-0.0799561	-0.111146	-0.220704	-0.119385
	-41.06	-0.00893553	-0.0182373	-0.0108154	-0.00585936	-0.00500487	-0.00639519	-0.00227051		-41.06	0.0611572	0.0145264	-0.0162354	0.0368652	0.0223389	0.0615234	0.110596		-41.08	-0.00656959	-0.0078125	-0.0053045	-0.00506036	-0.0016424	-0.00441672	-0.00436968		-41.08	0.190308	0.0656738	0.12439	0.108521	0.0867923	0.0354007	0.0172119		-41.06	-0.175171	-0.153076	-0.212219	-0.156128	-0.136414	-0.221802		-40.96	-0.0760498	-0.0963135	-0.225403	-0.112366
	-40.96	-0.0093994	-0.0157226	-0.0108154	-0.00483397	-0.00444334	-0.00700402	-0.00234375		-40.96	0.0533447	0.0176999	-0.0201419	0.0251465	0.0301511	0.0739743	0.0754395		-40.98	-0.00656959	-0.00736864	-0.00534891	-0.00510477	-0.00164241	-0.00410601	-0.00413219		-40.98	0.198853	0.079834	0.133789	0.103149	0.0953369	0.0314941	0.0108643		-40.96	-0.162659	-0.148376	-0.209106	-0.143616	-0.131714	-0.213989		-40.86	-0.0908813	-0.11737	-0.238647	-0.137329
	-40.86	-0.00893548	-0.0154296	-0.0106689	-0.00461419	-0.0044677	-0.00664055	-0.0015625		-40.86	0.0657959	0.0223389	-0.0201416	0.032959	0.0223389	0.0693359	0.098877		-40.88	-0.00692473	-0.00750177	-0.00597036	-0.00572623	-0.00155362	-0.00388405	-0.00413219		-40.88	0.194214	0.0712891	0.126831	0.106323	0.102417	0.0214845	0.024292		-40.86	-0.157959	-0.148376	-0.204407	-0.156128	-0.136414	-0.20929		-40.76	-0.1073	-0.13147	-0.248047	-0.146729
	-40.76	-0.00869146	-0.0172852	-0.0105713	-0.00412603	-0.00405279	-0.00615117	-0.00117188		-40.76	0.0611572	0.0223389	-0.00842285	0.032959	0.0340576	0.0810547	0.098877		-40.78	-0.00679159	-0.00719109	-0.00534891	-0.00528236	-0.00177561	-0.0034846	-0.00356223		-40.78	0.194214	0.0844727	0.119018	0.0914307	0.0946041	0.00806	0.0211182		-40.76	-0.154053	-0.137451	-0.2052	-0.16394	-0.144226	-0.210083		-40.66	-0.112	-0.143188	-0.252747	-0.151428
	-40.66	-0.0101074	-0.0217529	-0.0106689	-0.00585936	-0.00649412	-0.008029	-0.00305176		-40.66	0.072876	0.0223389	-0.0155029	0.0368652	0.0255127	0.0732422	0.110596		-40.68	-0.00723546	-0.00759054	-0.0061035	-0.00572623	-0.00195313	-0.00388405	-0.00436968		-40.68	0.174683	0.0634766	0.111938	0.0914307	0.0875245	0.00732	0.0125732		-40.66	-0.147034	-0.14917	-0.217712	-0.16394	-0.147339	-0.214783		-40.56	-0.103394	-0.137696	-0.247254	-0.150635
	-40.56	-0.00837399	-0.02229	-0.0108887	-0.00646969	-0.00671383	-0.00849606	-0.00249023		-40.56	0.0650635	0.0340576	-0.0045166	0.0251465	0.0418696	0.0732422	0.0754395		-40.58	-0.00679155	-0.00714668	-0.00574841	-0.00528232	-0.00173119	-0.00397285	-0.00470215		-40.58	0.18103	0.0712891	0.117554	0.0946045	0.081421	0.013672	0.0172119		-40.56	-0.143921	-0.146057	-0.221619	-0.165527	-0.141113	-0.218688		-40.46	-0.0994873	-0.135376	-0.244934	-0.155334
	-40.46	-0.00776371	-0.0229981	-0.0104248	-0.00507816	-0.00546879	-0.00671256	-0.00187988		-40.46	0.0767822	0.0308838	-0.0045166	0.0400391	0.0418701	0.0732422	0.120117		-40.48	-0.0070135	-0.006614	-0.005704	-0.00497159	-0.00199752	-0.00401723	-0.00460716		-40.48	0.167603	0.0773926	0.111938	0.0928955	0.0906982	0.00806	0.0094		-40.46	-0.136108	-0.133545	-0.209106	-0.160034	-0.136414	-0.206177		-40.36	-0.119019	-0.150207	-0.259765	-0.177979
	-40.36	-0.00861814	-0.0265136	-0.0115967	-0.00585935	-0.00624998	-0.00732126	-0.00305176		-40.36	0.0767822	0.0262451	-0.0162354	0.0415039	0.0418701	0.0654297	0.124512		-40.38	-0.00643645	-0.00652523	-0.00565964	-0.00483846	-0.00217511	-0.00366214	-0.00460716		-40.38	0.166138	0.0783691	0.0955811	0.0899658	0.0789793	0.00659	0.0203857		-40.36	-0.138428	-0.138245	-0.209106	-0.160034	-0.136414	-0.20929		-40.26	-0.119019	-0.154114	-0.259766	-0.173279
	-40.26	-0.00744625	-0.0213623	-0.0117432	-0.00600582	-0.00678707	-0.00654293	-0.00249023		-40.26	0.0767822	0.0230713	-0.0194092	0.0283203	0.0308838	0.0537109	0.0849609		-40.28	-0.0062145	-0.00683596	-0.00588159	-0.00550427	-0.00217508	-0.00366211	-0.00460716		-40.28	0.163696	0.0734863	0.0955811	0.0889893	0.0789797	0.000977	0.0147705		-40.26	-0.136108	-0.145264	-0.209106	-0.163147	-0.141113	-0.213989		-40.16	-0.1026	-0.142395	-0.248047	-0.16626
	-40.16	-0.00581058	-0.0131592	-0.0098877	-0.00554203	-0.00493168	-0.00756689	-0.00227051		-40.16	0.0618896	0.0145262	-0.0162355	0.0297852	0.0340575	0.0615233	0.0893556		-40.18	-0.0062145	-0.00745741	-0.00597036	-0.00568182	-0.00164241	-0.00330701	-0.00460716		-40.18	0.166138	0.0783691	0.102661	0.0938721	0.0789798	0.0104984	0.024292		-40.16	-0.138428	-0.145264	-0.20752	-0.163147	-0.143433	-0.213989		-40.06	-0.104187	-0.151001	-0.256653	-0.174866
	-40.06	-0.00666502	-0.0140869	-0.010498	-0.00522459	-0.00546873	-0.00849268	-0.00319824		-40.06	0.0650635	0.0184326	-0.0123291	0.0251465	0.0386958	0.0661621	0.0754395		-40.08	-0.00601473	-0.00761273	-0.00568182	-0.00583714	-0.00219723	-0.00346233	-0.0046309		-40.08	0.167603	0.0891113	0.10022	0.100708	0.0906985	0.0181887	0.0367432		-40.06	-0.134521	-0.145264	-0.216919	-0.156128	-0.136414	-0.217102		-39.96	-0.0947876	-0.141602	-0.247253	-0.165466
	-39.96	-0.00502924	-0.0130859	-0.0103516	-0.00578608	-0.00664057	-0.00710444	-0.00305176		-39.96	0.0767822	0.0137941	-0.0169676	0.0368652	0.0411379	0.0607912	0.110596		-39.98	-0.00537109	-0.00727982	-0.00565964	-0.00519354	-0.0016424	-0.00268555	-0.00460716		-39.98	0.162231	0.0908203	0.106567	0.0946045	0.0836183	0.00415	0.0296631		-39.96	-0.127502	-0.136658	-0.2099	-0.149109	-0.124695	-0.210083		-39.86	-0.104187	-0.137696	-0.240235	-0.158447
	-39.86	-0.00361332	-0.00939945	-0.00996094	-0.00437015	-0.00546879	-0.00654169	-0.00305176		-39.86	0.0643311	0.00671387	-0.0357666	0.0368652	0.025513	0.0419922	0.110596		-39.88	-0.00519354	-0.00736859	-0.00574841	-0.004794	-0.00150922	-0.00272992	-0.00446467		-39.88	0.167603	0.0947266	0.111938	0.103149	0.0782468	0.00732	0.0328369		-39.86	-0.127502	-0.141357	-0.212219	-0.156128	-0.124695	-0.210083		-39.76	-0.108093	-0.151001	-0.24884	-0.155334
	-39.76	-0.00446774	-0.0105713	-0.0105713	-0.00529782	-0.00639645	-0.00732125	-0.00280762		-39.76	0.057251	0.00280762	-0.0279541	0.0251465	0.0379639	0.0498047	0.0754395		-39.78	-0.00492727	-0.00696914	-0.00534891	-0.00443897	-0.000887836	-0.00206415	-0.00394221		-39.78	0.166138	0.0883789	0.0955815	0.102417	0.0704355	-0.0083	0.0250244		-39.76	-0.12439	-0.138245	-0.206787	-0.153015	-0.121582	-0.199951		-39.66	-0.103394	-0.134583	-0.232422	-0.150635
	-39.66	-0.00417478	-0.00964353	-0.00996094	-0.00390623	-0.00571287	-0.00686033	-0.00280762		-39.66	0.0533447	-0.00500488	-0.0233154	0.032959	0.0301514	0.0498047	0.098877		-39.68	-0.00514914	-0.00807882	-0.00557086	-0.00563741	-0.00186434	-0.00312943	-0.00427468		-39.68	0.175415	0.0908203	0.102661	0.115601	0.083618	0.00342	0.0438232		-39.66	-0.12439	-0.138245	-0.220825	-0.151428	-0.116882	-0.202271		-39.56	-0.110413	-0.141601	-0.239441	-0.162354
	-39.56	-0.0043213	-0.00698243	-0.0108154	-0.00476075	-0.00515138	-0.00678576	-0.00344238		-39.56	0.0533447	0.00354004	-0.0155029	0.0251465	0.038696	0.0615234	0.0754395		-39.58	-0.00492723	-0.00759059	-0.00521573	-0.00537114	-0.00133171	-0.00290752	-0.00379972		-39.58	0.162964	0.0891113	0.0970458	0.103149	0.0828856	-0.00439	0.0289307		-39.56	-0.123596	-0.137451	-0.201294	-0.148315	-0.11377	-0.194458		-39.46	-0.115906	-0.132263	-0.240234	-0.167053
	-39.46	-0.00502928	-0.00690916	-0.0115967	-0.00554197	-0.00500486	-0.00607665	-0.00234375		-39.46	0.0618896	0.00207537	-0.0201414	0.0383301	0.022339	0.0537111	0.11499		-39.48	-0.00497159	-0.00750177	-0.00579277	-0.00563746	-0.00124291	-0.00281873	-0.00451216		-39.48	0.170776	0.0861816	0.0932617	0.0992432	0.0789794	-0.0161134	0.0289307		-39.46	-0.123596	-0.137451	-0.201294	-0.148315	-0.120789	-0.194458		-39.36	-0.122925	-0.149414	-0.251953	-0.174072
	-39.36	-0.00439455	-0.00705568	-0.0128418	-0.00561525	-0.00554201	-0.00615236	-0.00234375		-39.36	0.0494385	-0.00817871	-0.0318604	0.0290527	0.0145264	0.0419922	0.0871581		-39.38	-0.00514918	-0.00772377	-0.00619227	-0.00563746	-0.00164244	-0.00277436	-0.00470215		-39.38	0.159058	0.0852051	0.0736084	0.0992432	0.067261	-0.0200192	0.0172119		-39.36	-0.122009	-0.132751	-0.196594	-0.143616	-0.116089	-0.19287		-39.26	-0.106506	-0.149414	-0.251953	-0.160767
	-39.26	-0.00549315	-0.00737303	-0.0127686	-0.00656737	-0.00664061	-0.00710306	-0.00187988		-39.26	0.0494385	-0.00964355	-0.0255127	0.0290527	0.0177002	0.045166	0.0871581		-39.28	-0.00537109	-0.00772373	-0.00654741	-0.00594814	-0.00219726	-0.00330699	-0.00508211		-39.28	0.162964	0.0876465	0.0760496	0.0928955	0.0726315	-0.0310062	0.0186768		-39.26	-0.107971	-0.117126	-0.177856	-0.129578	-0.100464	-0.17572		-39.16	-0.1026	-0.142395	-0.251953	-0.16626
	-39.16	-0.00432132	-0.00815433	-0.0126953	-0.0060059	-0.00539554	-0.00654038	-0.00319824		-39.16	0.0408936	-0.000366569	-0.0194095	0.0244141	0.0316159	0.054443	0.0732423		-39.18	-0.00550427	-0.00807882	-0.00601473	-0.00577059	-0.00253018	-0.0032626	-0.00508211		-39.18	0.148071	0.079834	0.072876	0.0985107	0.0665281	-0.0356447	0.0094		-39.16	-0.107971	-0.126526	-0.192688	-0.139709	-0.116882	-0.166321		-39.06	-0.112793	-0.127564	-0.24884	-0.163147
	-39.06	-0.00563962	-0.00822752	-0.0132324	-0.00600584	-0.00710447	-0.00771482	-0.00397949		-39.06	0.0501709	0.00671387	-0.0123291	0.0219727	0.0340573	0.0537109	0.0659181		-39.08	-0.00545991	-0.00736864	-0.00579277	-0.00539332	-0.00190875	-0.00277434	-0.00446467		-39.08	0.138794	0.0705566	0.0667728	0.0938721	0.066529	-0.03247	0.0118408		-39.06	-0.112671	-0.133545	-0.190369	-0.141296	-0.116882	-0.171021		-38.96	-0.103394	-0.122864	-0.244141	-0.158447
	-38.96	-0.00605456	-0.010034	-0.0123047	-0.00610338	-0.00695788	-0.00756672	-0.00305176		-38.96	0.057251	-0.0128174	-0.0240479	0.0290527	0.0340576	0.0419922	0.0871581		-38.98	-0.00523791	-0.00683596	-0.00565964	-0.00550427	-0.00199751	-0.00268555	-0.00460716		-38.98	0.131714	0.0695801	0.0775146	0.100708	0.0726318	-0.0083	0.0186768		-38.96	-0.12439	-0.14447	-0.197388	-0.139709	-0.121582	-0.183533		-38.86	-0.101807	-0.122864	-0.239441	-0.153748
	-38.86	-0.00329589	-0.0101807	-0.0101074	-0.00412597	-0.00476074	-0.00490526	-0.0015625		-38.86	0.057251	-0.00964355	-0.0240479	0.0205078	0.0262451	0.0419922	0.0615234		-38.88	-0.00532673	-0.00648082	-0.005704	-0.00514914	-0.00150924	-0.00272995	-0.00446467		-38.88	0.134888	0.0666504	0.0667725	0.0899658	0.0649415	-0.00513	0.00793		-38.86	-0.131409	-0.15387	-0.197388	-0.141296	-0.116882	-0.190552		-38.76	-0.0994873	-0.134583	-0.235535	-0.151428
	-38.76	-0.00400388	-0.0108886	-0.0103516	-0.00476071	-0.0050781	-0.0049072	-0.0015625		-38.76	0.0455322	0.00671387	-0.0123291	0.017334	0.0262451	0.0537109	0.052002		-38.78	-0.00577059	-0.00648082	-0.00539327	-0.00550423	-0.00173116	-0.0027743	-0.00470215		-38.78	0.12854	0.0695801	0.0728764	0.0928955	0.0609139	0.00488	0.0108643		-38.76	-0.128296	-0.157776	-0.198975	-0.133484	-0.125488	-0.190552		-38.66	-0.0947876	-0.121277	-0.235535	-0.153748
	-38.66	-0.00456541	-0.0115967	-0.0101074	-0.00468748	-0.00383298	-0.00490622	-0.00148926		-38.66	0.0494385	0.00671387	-0.0194092	0.0290527	0.0262451	0.0466309	0.0871581		-38.68	-0.00537109	-0.00630327	-0.00499377	-0.00474964	-0.00155361	-0.0020197	-0.00413219		-38.68	0.143433	0.0783691	0.0831299	0.101685	0.0665282	0.0136718	0.0196533		-38.66	-0.126709	-0.156189	-0.216125	-0.128784	-0.120789	-0.187439		-38.56	-0.101074	-0.139282	-0.237121	-0.158447
	-38.56	-0.00432131	-0.0140869	-0.0103516	-0.00405275	-0.00351564	-0.00490528	-0.00202637		-38.56	0.0494385	0.0145264	-0.0045166	0.017334	0.0294186	0.0537109	0.052002		-38.58	-0.00466086	-0.00634768	-0.00419478	-0.00448332	-0.00106535	-0.00157583	-0.0039897		-38.58	0.131714	0.0727539	0.0689698	0.103882	0.0758058	0.00806	0.0172119		-38.56	-0.123596	-0.153076	-0.213013	-0.120972	-0.116089	-0.186646		-38.46	-0.0916748	-0.122864	-0.220703	-0.143616
	-38.46	-0.00524904	-0.0147949	-0.0108887	-0.00405275	-0.00476076	-0.00505373	-0.00280762		-38.46	0.0455322	0.00671387	-0.0045166	0.017334	0.0340576	0.0537109	0.052002		-38.48	-0.00435014	-0.00639204	-0.00388405	-0.00474964	-0.000754618	-0.00135387	-0.00365723		-38.48	0.134155	0.0634766	0.0784912	0.106323	0.0665282	-0.00122	0.0172119		-38.46	-0.123596	-0.153076	-0.220825	-0.124084	-0.120789	-0.191345		-38.36	-0.0947876	-0.130676	-0.223816	-0.145142
	-38.36	-0.00541987	-0.0147949	-0.0119873	-0.00429682	-0.00585932	-0.00515028	-0.00273438		-38.36	0.0377197	0.00671387	-0.0123291	0.017334	0.0340576	0.045166	0.052002		-38.38	-0.00399505	-0.00652523	-0.00388405	-0.00448333	-0.000399527	-0.00153145	-0.00365723		-38.38	0.129272	0.064209	0.0657959	0.103882	0.0711679	-0.0114737	0.0172119		-38.36	-0.123596	-0.148376	-0.208313	-0.120972	-0.116089	-0.193664		-38.26	-0.101074	-0.139282	-0.230103	-0.151428
	-38.26	-0.00432126	-0.0147949	-0.0115967	-0.00437009	-0.00500485	-0.0041243	-0.00351563		-38.26	0.0377197	0.0020752	-0.0020752	0.017334	0.0294189	0.0568848	0.052002		-38.28	-0.00408382	-0.00670277	-0.00397283	-0.00426137	-0.000843405	-0.00139827	-0.00375222		-38.28	0.136353	0.0727539	0.0760497	0.107788	0.0804442	-0.0083	0.0186768		-38.26	-0.111877	-0.146057	-0.189575	-0.100647	-0.0973511	-0.166321		-38.16	-0.106506	-0.129883	-0.227722	-0.142029
	-38.16	-0.00424807	-0.0144776	-0.0115234	-0.00327151	-0.00483401	-0.00295413	-0.00344238		-38.16	0.0330811	-0.00891113	0.0032959	0.0126953	0.0301514	0.0498047	0.0380859		-38.18	-0.00435015	-0.00692473	-0.0045055	-0.00403943	-0.00128729	-0.0016646	-0.00365723		-38.18	0.141968	0.064209	0.0643311	0.101685	0.069702	-0.0324708	0.0196533		-38.16	-0.111877	-0.141357	-0.182556	-0.105347	-0.0973511	-0.171021		-38.06	-0.1026	-0.130677	-0.228516	-0.139709
	-38.06	-0.00478511	-0.0166015	-0.0115967	-0.00461422	-0.0049316	-0.0041251	-0.00273438		-38.06	0.0338135	-0.00891113	-0.00842285	0.0134277	0.0301514	0.0544434	0.0402831		-38.08	-0.00432792	-0.00705786	-0.004106	-0.00408378	-0.00142042	-0.00166456	-0.0039897		-38.08	0.12854	0.0634766	0.0518796	0.0960693	0.0679926	-0.0395513	0.0172119		-38.06	-0.123596	-0.141357	-0.189575	-0.110046	-0.105164	-0.17572		-37.96	-0.1073	-0.135376	-0.228516	-0.146729
	-37.96	-0.00354	-0.0168945	-0.0109619	-0.00288082	-0.00397946	-0.00295289	-0.00202637		-37.96	0.0338135	-0.012085	-0.0162354	0.0180664	0.0184326	0.045166	0.0541992		-37.98	-0.00381749	-0.00630327	-0.00326261	-0.00408382	-0.000799023	-0.00117633	-0.00346724		-37.98	0.119995	0.0610352	0.0462646	0.0914307	0.0594483	-0.0466308	0.0186768		-37.96	-0.111877	-0.138245	-0.189575	-0.113953	-0.102051	-0.182739		-37.86	-0.104187	-0.139282	-0.225403	-0.155334
	-37.86	-0.00236809	-0.0147949	-0.0108154	-0.00288079	-0.00397942	-0.00146477	-0.00202637		-37.86	0.026001	0.00671387	-0.0045166	0.0251465	0.0347896	0.0544434	0.0754395		-37.88	-0.00426134	-0.00625886	-0.00375089	-0.00426134	-0.00106532	-0.00188652	-0.0039897		-37.88	0.123901	0.0634766	0.0472412	0.0914307	0.0618895	-0.0324709	0.0118408		-37.86	-0.123596	-0.125732	-0.189575	-0.112366	-0.0973511	-0.182739		-37.76	-0.0994873	-0.137695	-0.220703	-0.153748
	-37.76	-0.00190428	-0.0122314	-0.011377	-0.00266112	-0.00375975	-0.00202595	-0.00134277		-37.76	0.026001	0.00671387	-0.0162354	0.0290527	0.0340576	0.0615234	0.0871581		-37.78	-0.00381748	-0.00585936	-0.00335139	-0.00408381	-0.000665845	-0.00179777	-0.00365723		-37.78	0.112183	0.0578613	0.0448002	0.0797119	0.0491951	-0.0466301	0.00232		-37.76	-0.118896	-0.125732	-0.184875	-0.120972	-0.0973511	-0.17804		-37.66	-0.103394	-0.134583	-0.212891	-0.138916
	-37.66	-0.00236814	-0.0121338	-0.0101074	-0.00288084	-0.00305173	-0.00146423	-0.00117188		-37.66	0.0213623	0.00671387	-0.0240479	0.017334	0.0340576	0.0537109	0.052002		-37.68	-0.00346234	-0.00603691	-0.00299627	-0.0040838	-0.00097655	-0.00144264	-0.00327725		-37.68	0.123169	0.0588379	0.0447998	0.0946045	0.057983	-0.0363773	0.000854		-37.66	-0.108765	-0.125732	-0.170044	-0.104553	-0.101257	-0.179626		-37.56	-0.0994873	-0.125977	-0.204285	-0.13031
	-37.56	-0.00251468	-0.0113526	-0.00964355	-0.00163577	-0.00249026	-0.00100101	-0.00170898		-37.56	0.0189209	0.00280762	-0.0115967	0.017334	0.0418698	0.0615234	0.052002		-37.58	-0.00270776	-0.00563746	-0.00277433	-0.00408382	-0.000532682	-0.00122071	-0.00341974		-37.58	0.119995	0.0563965	0.0330813	0.0889893	0.0491949	-0.0231928	-0.00232		-37.56	-0.111084	-0.121033	-0.170044	-0.109253	-0.101257	-0.186645		-37.46	-0.106506	-0.122864	-0.205872	-0.127197
	-37.46	-0.00620105	-0.0128417	-0.0109619	-0.00280749	-0.00390612	-0.00185497	-0.00273438		-37.46	0.0338135	0.00598145	-0.0162354	0.017334	0.0301514	0.0498047	0.052002		-37.48	-0.00297408	-0.00608132	-0.00281871	-0.00408381	-0.000577064	-0.000909982	-0.00308727		-37.48	0.116821	0.0532227	0.041626	0.0985107	0.0469971	-0.0192871	0.0140381		-37.46	-0.104065	-0.121033	-0.170044	-0.104553	-0.0965576	-0.181946		-37.36	-0.115906	-0.143982	-0.21759	-0.143616
	-37.36	-0.00581058	-0.0128418	-0.00910645	-0.00163578	-0.00273441	-7.32487e-05	-0.00227051		-37.36	0.026001	0.00280762	-0.0162354	0.00561523	0.0301514	0.0498047	0.0168457		-37.38	-0.00359556	-0.00603696	-0.0024636	-0.00430579	-0.000577095	-0.000910014	-0.00308727		-37.38	0.119263	0.048584	0.0323486	0.0836182	0.0594486	-0.0207516	0.00476		-37.36	-0.100952	-0.110901	-0.166931	-0.0991211	-0.0864258	-0.164794		-37.26	-0.106506	-0.129883	-0.208191	-0.134216
	-37.26	-0.00759273	-0.0135498	-0.0108154	-0.00241694	-0.00305171	-0.00100093	-0.00319824		-37.26	0.026001	0.00280762	-0.0162354	0.00561523	0.0301514	0.0419922	0.0168457		-37.28	-0.00403943	-0.006614	-0.00255238	-0.00439454	-0.00119852	-0.00113194	-0.00365723		-37.28	0.12146	0.0532227	0.0338134	0.0718994	0.0562743	-0.031006	0.00696		-37.26	-0.0876465	-0.0991821	-0.162231	-0.0897217	-0.0700073	-0.167114		-37.16	-0.101074	-0.119751	-0.201172	-0.124084
	-37.16	-0.00744625	-0.0112793	-0.0101074	-0.00195309	-0.00117184	-0.000292874	-0.00109863		-37.16	0.0142822	-0.00891113	-0.0240479	0.00561523	0.0223389	0.0419922	0.0168457		-37.18	-0.00426136	-0.006614	-0.00268555	-0.00461646	-0.000976559	-0.00157581	-0.00379972		-37.18	0.110718	0.0588379	0.0284424	0.0679932	0.0501708	-0.0246583	0.00476		-37.16	-0.0970459	-0.106201	-0.165344	-0.0897217	-0.0700073	-0.170227		-37.06	-0.115112	-0.138489	-0.21289	-0.131104
	-37.06	-0.00769042	-0.0100342	-0.0098877	-0.000927722	-0.00156249	-0.000219627	-0.00187988		-37.06	0.0142822	0.00280762	-0.0240479	-0.00610352	0.0340571	0.0419922	-0.0183106		-37.08	-0.00399506	-0.00692473	-0.00210849	-0.00448334	-0.00075465	-0.00153146	-0.00327725		-37.08	0.109009	0.0532227	0.0291747	0.0601807	0.0445554	-0.0402835	-0.00305		-37.06	-0.104065	-0.114014	-0.170044	-0.0897217	-0.0700073	-0.174927		-36.96	-0.110413	-0.136902	-0.208191	-0.126404
	-36.96	-0.00666495	-0.00893546	-0.00932617	-0.00234366	-0.00156241	0.00024423	-0.00124512		-36.96	0.026001	0.00280762	-0.0240479	0.000976563	0.0223389	0.0419922	0.00292969		-36.98	-0.00435015	-0.00692473	-0.00210849	-0.00439454	-0.000621459	-0.0016646	-0.00351474		-36.98	0.103638	0.0517578	0.0167236	0.0601807	0.0360109	-0.0466307	-0.0108643		-36.96	-0.104065	-0.114014	-0.174744	-0.0897217	-0.0700073	-0.163208		-36.86	-0.0916748	-0.119752	-0.186341	-0.104553
	-36.86	-0.00478503	-0.00659167	-0.00839844	-0.000927609	-7.3117e-05	0.000488308	-0.000390625		-36.86	0.0142822	0.00744629	-0.0162354	-0.00927734	0.0333249	0.0380859	-0.027832		-36.88	-0.00412818	-0.00705786	-0.00188654	-0.00448329	-0.000843377	-0.00210847	-0.00446467		-36.88	0.09729	0.048584	0.010376	0.0640869	0.0469965	-0.0402837	0.00232		-36.86	-0.0923462	-0.114014	-0.181763	-0.0944214	-0.0700073	-0.167908		-36.76	-0.0869751	-0.110352	-0.193359	-0.0998535
	-36.76	-0.00463871	-0.00300297	-0.00698242	0.00117184	0.000854456	0.0030505	0.000390625		-36.76	0.0252686	0.0098877	-0.0325928	0.00561523	0.0255127	0.0334473	0.0168457		-36.78	-0.00403945	-0.00639209	-0.00157582	-0.00417262	-0.000443925	-0.0017978	-0.00375222		-36.78	0.0926514	0.0251465	0.0103764	0.0601807	0.0374764	-0.0544426	-0.0094		-36.76	-0.0907593	-0.104614	-0.177063	-0.092041	-0.0684204	-0.170227		-36.66	-0.0799561	-0.108032	-0.193359	-0.0998535
	-36.66	-0.00673828	-0.00322265	-0.00847168	-0.000146478	-7.32362e-05	0.00236817	-0.000390625		-36.66	0.0252686	-0.0120845	-0.0396724	-0.0107422	0.0152592	0.0231938	-0.0322266		-36.68	-0.005016	-0.00639204	-0.00157582	-0.00417258	-0.000754614	-0.00233043	-0.0039897		-36.68	0.0958252	0.0368652	0.0128174	0.0718994	0.050171	-0.027832	0.00793		-36.66	-0.0931396	-0.102295	-0.174744	-0.0827026	-0.0661011	-0.166321		-36.56	-0.0963745	-0.12677	-0.193359	-0.111572
	-36.56	-0.00744626	-0.00339352	-0.0088623	0.000317413	0.000390655	0.00141577	-0.000463867		-36.56	0.00720215	-0.00500488	-0.0279541	-0.0178223	0.0106198	0.0270996	-0.0534669		-36.58	-0.00514918	-0.00572623	-0.00126509	-0.00439456	-0.00075465	-0.0017978	-0.00308727		-36.58	0.100464	0.0368652	0.00574	0.0718994	0.0445553	-0.0356449	0.00696		-36.56	-0.0923462	-0.0991821	-0.170044	-0.0866089	-0.0629883	-0.167907		-36.46	-0.103394	-0.12677	-0.196472	-0.122498
	-36.46	-0.0085449	-0.0022949	-0.00847168	0.000708032	7.3266e-05	0.00180594	0.000537109		-36.46	0.0142822	-0.00500488	-0.0357666	-0.013916	0.0152588	0.0341797	-0.041748		-36.48	-0.00514914	-0.00550427	-0.00170899	-0.00497159	-0.0012429	-0.00215288	-0.0040372		-36.48	0.09729	0.0336914	-0.00598	0.055542	0.0445554	-0.055176	0.00476		-36.46	-0.0853271	-0.0874634	-0.158325	-0.0701904	-0.0512695	-0.143677		-36.36	-0.103394	-0.12677	-0.201172	-0.127197
	-36.36	-0.00822757	-0.00463871	-0.00839844	0.000781214	0.000707972	0.00244137	0.00109863		-36.36	0.00256348	-0.00500488	-0.0240479	-0.013916	0.0340571	0.0458984	-0.041748		-36.38	-0.00479405	-0.00550427	-0.00126509	-0.0046165	-0.000976577	-0.00188656	-0.00389471		-36.38	0.0887451	0.0251465	-0.00452	0.0499268	0.0399172	-0.0544432	0.00232		-36.36	-0.0806274	-0.0944824	-0.163025	-0.0733032	-0.0582886	-0.143677		-36.26	-0.0986938	-0.125183	-0.196472	-0.122498
	-36.26	-0.00993654	-0.00361329	-0.00861816	0.00134276	0.000390613	0.00197713	-7.32422e-05		-36.26	0.0142822	-0.00500488	-0.0240479	-0.00219727	0.0223389	0.0458984	-0.00659181		-36.28	-0.00492723	-0.00528232	-0.00188654	-0.00483846	-0.00106535	-0.00206411	-0.00375222		-36.28	0.0809326	0.0290527	-0.00354	0.0477295	0.043824	-0.0449212	0.00476		-36.26	-0.0806274	-0.0897827	-0.168457	-0.0615845	-0.0535889	-0.127258		-36.16	-0.0916748	-0.119751	-0.19104	-0.117065
	-36.16	-0.0112792	-0.00292963	-0.00910645	-0.000390571	-0.000317329	0.00148871	-0.000317383		-36.16	0.0189209	-0.00500518	-0.0279544	-0.013916	0.0223386	0.0419919	-0.041748		-36.18	-0.00514914	-0.00497159	-0.00193093	-0.0045277	-0.000799009	-0.00201971	-0.00413219		-36.18	0.0926514	0.0407715	0.00574	0.0601807	0.0468746	-0.0458988	0.00232		-36.16	-0.0837402	-0.0858765	-0.154419	-0.0545654	-0.0465698	-0.120239		-36.06	-0.0830688	-0.106446	-0.184754	-0.110779
	-36.06	-0.0093994	-0.00275877	-0.00861816	1.78814e-08	-0.000390607	0.00244142	-0.00124512		-36.06	0.026001	-0.000366211	-0.0279541	-0.00610352	0.0223389	0.0341797	-0.0183106		-36.08	-0.00537109	-0.00474964	-0.00157582	-0.00483841	-0.00119849	-0.00224164	-0.00413219		-36.08	0.0848389	0.0275879	-0.0137936	0.0523682	0.0203865	-0.0566399	0.00159		-36.06	-0.0884399	-0.0905762	-0.159119	-0.0592651	-0.0465698	-0.124939		-35.96	-0.0893555	-0.108032	-0.18634	-0.124084
	-35.96	-0.0093994	-0.00417479	-0.00871582	0.00117189	-0.000781232	0.00305117	-0.00109863		-35.96	0.026001	0.00671345	-0.0162358	-0.013916	0.0386959	0.045898	-0.041748		-35.98	-0.005016	-0.00474964	-0.000909977	-0.00483846	-0.000887795	-0.0021085	-0.00318226		-35.98	0.0848389	0.0219727	-0.00208	0.0523682	0.0399174	-0.054443	0.0094		-35.96	-0.0892334	-0.0843506	-0.155212	-0.0584717	-0.0356445	-0.121033		-35.86	-0.0916748	-0.108032	-0.181641	-0.119385
	-35.86	-0.0098633	-0.00439455	-0.00861816	0.000952131	-0.000390643	0.00314814	-0.0015625		-35.86	0.026001	-0.00109863	-0.0240479	0.00244141	0.0457764	0.0490723	0.00732423		-35.88	-0.00492723	-0.00466086	-0.0008212	-0.00474964	-0.000887795	-0.00237484	-0.00394221		-35.88	0.0926514	0.0290527	-0.00671	0.0633545	0.0399168	-0.0473635	0.024292		-35.86	-0.0681152	-0.0819702	-0.141113	-0.053772	-0.0293579	-0.111633		-35.76	-0.0838623	-0.102539	-0.172241	-0.106873
	-35.76	-0.0101075	-0.0056641	-0.00839844	-3.57628e-08	-7.3278e-05	0.00258785	-0.0015625		-35.76	0.026001	0.00671387	-0.0279541	-0.00219727	0.0418701	0.0498047	-0.00659181		-35.78	-0.00514918	-0.00459432	-0.00113192	-0.00483846	-0.00115415	-0.00210851	-0.0039897		-35.78	0.0809326	0.0251465	-0.0130613	0.0648193	0.0399175	-0.066894	0.0140381		-35.76	-0.0610962	-0.0749512	-0.143494	-0.0514526	-0.0270386	-0.107727		-35.66	-0.0916748	-0.103333	-0.177734	-0.107666
	-35.66	-0.011499	-0.00705559	-0.0108154	-0.00139153	-0.000781178	0.000805575	-0.00319824		-35.66	0.0338135	0.00671387	-0.0233154	-0.00219727	0.0418701	0.0498047	-0.00659181		-35.68	-0.00537109	-0.00519354	-0.00113192	-0.00474964	-0.000887795	-0.0029075	-0.00427468		-35.68	0.0880127	0.0219727	-0.00916	0.0601807	0.036743	-0.0786135	0.0125732		-35.66	-0.0610962	-0.0749512	-0.150513	-0.0584717	-0.0270386	-0.112427		-35.56	-0.0799561	-0.103333	-0.179321	-0.116272
	-35.56	-0.0115967	-0.00776369	-0.00964355	-0.00117189	-0.00109865	0.00187911	-0.00273438		-35.56	0.0291748	-0.00500488	-0.0162354	-0.00219727	0.0340576	0.0419922	-0.00659181		-35.58	-0.00577064	-0.00483846	-0.00144265	-0.00514918	-0.00150926	-0.00277436	-0.00446467		-35.58	0.0731201	0.0197754	-0.0113526	0.0640869	0.0469969	-0.0637209	0.0094		-35.56	-0.0610962	-0.0749512	-0.153625	-0.0615845	-0.0317383	-0.112427		-35.46	-0.0752563	-0.0986328	-0.176941	-0.106873
	-35.46	-0.0113525	-0.00900879	-0.00964355	-0.00195313	-0.00124512	0.000952148	-0.00305176		-35.46	0.0338135	-0.00964338	-0.0286863	-0.013916	0.0294191	0.0373537	-0.041748		-35.48	-0.00603696	-0.00506036	-0.00201971	-0.00528232	-0.00150924	-0.00277433	-0.00451216		-35.48	0.0692139	0.0148926	-0.0162354	0.0523682	0.0477299	-0.0708003	0.0101318		-35.46	-0.0610962	-0.0749512	-0.158325	-0.0662842	-0.0387573	-0.117126		-35.36	-0.072937	-0.093201	-0.166809	-0.0967407
	-35.36	-0.0118163	-0.0119872	-0.0108154	-0.000927609	-0.00109851	0.000952084	-0.00319824		-35.36	0.0174561	-0.00183105	-0.0240479	-0.0185547	0.0372313	0.0302734	-0.0556641		-35.38	-0.00692468	-0.0051935	-0.00179776	-0.00572618	-0.0015536	-0.00290747	-0.00508211		-35.38	0.0823975	0.0290527	-0.00208	0.0601807	0.0609139	-0.0576164	0.0289307		-35.36	-0.0657959	-0.0796509	-0.151306	-0.0662842	-0.0387573	-0.124145		-35.26	-0.0721436	-0.09552	-0.162109	-0.092041
	-35.26	-0.00925294	-0.0104981	-0.00964355	-5.96046e-09	0.000781244	0.00290411	-0.00141602		-35.26	0.0220947	0.00280762	-0.0357666	-0.0256348	0.0301514	0.0302734	-0.0769044		-35.28	-0.00648086	-0.00443897	-0.00104315	-0.00497164	-0.00155367	-0.00246364	-0.00474965		-35.28	0.0880127	0.0244141	-0.00354	0.0601807	0.0571287	-0.0566409	0.0289307		-35.26	-0.0728149	-0.0749512	-0.155212	-0.0631714	-0.0286255	-0.121033		-35.16	-0.0799561	-0.09552	-0.162109	-0.0967407
	-35.16	-0.00908202	-0.0118164	-0.0101074	-0.000927722	-7.32303e-05	0.00290529	-0.00170898		-35.16	0.010376	0.00280762	-0.0357666	-0.0334473	0.0301514	0.0302734	-0.100342		-35.18	-0.00665836	-0.00514914	-0.00157582	-0.00550427	-0.00173118	-0.00290749	-0.00541459		-35.18	0.0880127	0.0290527	-0.00916	0.0594482	0.0484616	-0.0505374	0.0328369		-35.16	-0.0681152	-0.0819702	-0.145813	-0.0584717	-0.0262451	-0.111633		-35.06	-0.0768433	-0.0924075	-0.158997	-0.10376
	-35.06	-0.00822753	-0.011206	-0.0106689	-0.00124511	-0.000390613	0.00329525	-0.00258789		-35.06	0.010376	0.00280762	-0.0247803	-0.0334473	0.0301511	0.0302734	-0.100342		-35.08	-0.00625896	-0.00477191	-0.00117631	-0.00510482	-0.00155368	-0.00312949	-0.00508211		-35.08	0.0823975	0.0141602	-0.00916	0.0499268	0.0399169	-0.0590822	0.0289307		-35.06	-0.0610962	-0.0718384	-0.143494	-0.0701904	-0.0223389	-0.107727		-34.96	-0.0791626	-0.0947266	-0.153503	-0.0990601
	-34.96	-0.00783685	-0.0104247	-0.00979004	-0.00117181	-0.000781184	0.00258693	-0.00202637		-34.96	0.0181885	0.00427258	-0.0382079	-0.0256348	0.0269777	0.015381	-0.0769044		-34.98	-0.00643645	-0.0054155	-0.00224165	-0.00594814	-0.00213069	-0.00321822	-0.0056996		-34.98	0.083374	0.0158691	-0.00671	0.0509033	0.0281986	-0.0590817	0.0274658		-34.96	-0.0610962	-0.0671387	-0.150513	-0.0701904	-0.0270386	-0.112427		-34.86	-0.0721436	-0.0908206	-0.146485	-0.0951538
	-34.86	-0.00659181	-0.00932618	-0.00949707	-7.32541e-05	-0.000244153	0.00329589	-0.00187988		-34.86	0.0118408	0.0020752	-0.0404053	-0.0405273	0.0223386	0.0224609	-0.121582		-34.88	-0.00612568	-0.00483841	-0.00201971	-0.00617009	-0.00261894	-0.00344014	-0.00579459		-34.88	0.0887451	0.0148926	-0.00134	0.0577393	0.0399172	-0.0590819	0.0264893		-34.86	-0.0563965	-0.0655518	-0.148926	-0.0686035	-0.0223389	-0.107727		-34.76	-0.0635376	-0.0838013	-0.137878	-0.0881348
	-34.76	-0.00837402	-0.0101807	-0.00979004	-0.000463867	-0.00131836	0.00314878	-0.00249023		-34.76	0.026001	-0.000366211	-0.0474854	-0.0302734	0.0223389	0.0153809	-0.0908202		-34.78	-0.00550432	-0.00399509	-0.00179776	-0.00572627	-0.00221952	-0.00299633	-0.0053196		-34.78	0.0809326	0.0275879	-0.00354	0.0626221	0.0399177	-0.0473626	0.0274658		-34.76	-0.0493774	-0.0601196	-0.138794	-0.0662842	-0.0200195	-0.105408		-34.66	-0.0682373	-0.0869141	-0.137878	-0.0834351
	-34.66	-0.00978997	-0.00893548	-0.0100342	-0.000927669	-0.00195306	0.0041488	-0.00273438		-34.66	0.0142822	-0.00573713	-0.0599363	-0.0256348	0.0177004	0.0100099	-0.0769044		-34.68	-0.00648082	-0.00474964	-0.00210849	-0.00603691	-0.00306284	-0.00388404	-0.00603203		-34.68	0.0926514	0.0266113	0.010376	0.0765381	0.0516357	-0.0473633	0.0264893		-34.66	-0.0540771	-0.0585327	-0.143494	-0.0662842	-0.0301514	-0.112427		-34.56	-0.0651245	-0.0689701	-0.127747	-0.0733032
	-34.56	-0.0097168	-0.00776368	-0.0098877	-0.002417	-0.00109864	0.00375976	-0.00258789		-34.56	0.00964355	-0.0213623	-0.0545654	-0.0256348	0.0152588	0.0107422	-0.0769044		-34.58	-0.00568186	-0.00417261	-0.00157582	-0.00550427	-0.00239704	-0.00375091	-0.00508211		-34.58	0.0887451	0.0275879	0.0135502	0.0797119	0.0462654	-0.0363762	0.0321045		-34.56	-0.0579834	-0.0601196	-0.1474	-0.0600586	-0.0317383	-0.101501		-34.46	-0.0635376	-0.0673828	-0.138672	-0.0717163
	-34.46	-0.0102539	-0.00776366	-0.0101074	-0.0020996	-0.00170897	0.00392989	-0.00249023		-34.46	0.00720215	-0.0167241	-0.0474858	-0.0256348	0.0223384	0.0224605	-0.0769044		-34.48	-0.00612573	-0.00443892	-0.00201971	-0.00594814	-0.00221946	-0.00366211	-0.00565208		-34.48	0.0887451	0.0297852	0.0252686	0.0797119	0.0570068	-0.0349121	0.0445557		-34.46	-0.0532837	-0.0601196	-0.145813	-0.053772	-0.0270386	-0.101501		-34.36	-0.0604248	-0.0611575	-0.131653	-0.0654907
	-34.36	-0.0108886	-0.0085449	-0.0104248	-0.00312498	-0.00141599	0.0038315	-0.00305176		-34.36	0.026001	-0.0167236	-0.0474854	-0.013916	0.0223389	0.0224609	-0.041748		-34.38	-0.00590377	-0.00408382	-0.00224165	-0.00594818	-0.00195314	-0.00366212	-0.00565208		-34.38	0.0894775	0.0244141	0.0338135	0.0758057	0.0555426	-0.0356439	0.0452881		-34.36	-0.0532837	-0.0702515	-0.150513	-0.0631714	-0.0239258	-0.0999146		-34.26	-0.0557251	-0.0564575	-0.122253	-0.0560913
	-34.26	-0.0105713	-0.00893552	-0.010498	-0.00312497	-0.00124509	0.00439456	-0.00273438		-34.26	0.0142822	-0.0238037	-0.0474854	-0.0256348	0.0137939	0.013916	-0.0769044		-34.28	-0.00550432	-0.00439458	-0.00224165	-0.00617014	-0.00155367	-0.00388411	-0.0056996		-34.28	0.0958252	0.0219727	0.0323486	0.0750732	0.0548096	-0.0324707	0.0438232		-34.26	-0.0563965	-0.0749512	-0.155212	-0.0701904	-0.0309448	-0.104614		-34.16	-0.0612183	-0.06427	-0.12616	-0.0615845
	-34.16	-0.00854493	-0.00690919	-0.00949707	-0.00124513	7.32303e-05	0.00422278	-0.00187988		-34.16	0.0142822	-0.00183147	-0.0435795	-0.0256348	0.0301509	0.0192867	-0.0769044		-34.18	-0.00656959	-0.00497159	-0.00281871	-0.0062145	-0.00244141	-0.00446112	-0.00650701		-34.18	0.09729	0.0244141	0.0252686	0.0765381	0.0594484	-0.0427244	0.0413818		-34.16	-0.0493774	-0.0632324	-0.150513	-0.0584717	-0.0192261	-0.0928955		-34.06	-0.0604248	-0.0564578	-0.111328	-0.060791
	-34.06	-0.0103272	-0.00822758	-0.0101074	-0.00170903	-0.000390667	0.00431952	-0.00249023		-34.06	0.0181885	-0.00500488	-0.0506592	-0.0217285	0.0223389	0.0146484	-0.0651855		-34.08	-0.00656959	-0.00461646	-0.00299627	-0.00648082	-0.00261896	-0.004106	-0.00588957		-34.08	0.0926514	0.0266113	0.0299073	0.0718994	0.0609133	-0.0349119	0.0531006		-34.06	-0.0493774	-0.0632324	-0.134094	-0.0584717	-0.0254517	-0.0881956		-33.96	-0.0682373	-0.0673828	-0.119141	-0.0686035
	-33.96	-0.0115967	-0.00808107	-0.0115967	-0.00358888	-0.00234376	0.00407714	-0.00375977		-33.96	0.0213623	0.00280732	-0.0357669	-0.0302734	0.0301511	0.0224606	-0.0908202		-33.98	-0.00639204	-0.00497159	-0.0024636	-0.00630327	-0.0020863	-0.00401723	-0.00603203		-33.98	0.0880127	0.0314941	0.0245361	0.0718994	0.0618894	-0.0253909	0.0626221		-33.96	-0.0493774	-0.0632324	-0.127075	-0.0584717	-0.0200195	-0.0858765		-33.86	-0.057312	-0.0611576	-0.119934	-0.0576782
	-33.86	-0.0110351	-0.00900878	-0.0124512	-0.00358886	-0.00170897	0.0036858	-0.00366211		-33.86	0.0220947	0.00280762	-0.0357666	-0.0178223	0.0301514	0.0107422	-0.0534669		-33.88	-0.00692473	-0.00474968	-0.00259677	-0.0062145	-0.00221948	-0.00432796	-0.00617453		-33.88	0.0809326	0.017334	0.0206299	0.0672607	0.0516361	-0.0427243	0.0516357		-33.86	-0.0462646	-0.0601196	-0.127075	-0.0553589	-0.0317383	-0.0928953		-33.76	-0.057312	-0.0564575	-0.108215	-0.0560913
	-33.76	-0.00971676	-0.0100341	-0.0127686	-0.00358883	-0.0018066	0.00375831	-0.00258789		-33.76	0.0220947	0.00280762	-0.0318604	-0.029541	0.0418701	0.0224609	-0.088623		-33.78	-0.00679155	-0.00488282	-0.00290749	-0.00630327	-0.00199752	-0.00410601	-0.00650701		-33.78	0.0894775	0.017334	0.0150143	0.0601807	0.0477288	-0.0231941	0.0577393		-33.76	-0.0446777	-0.0554199	-0.127075	-0.0506592	-0.0192261	-0.0928955		-33.66	-0.0643311	-0.0564575	-0.115234	-0.060791
	-33.66	-0.00791023	-0.00947273	-0.0115967	-0.00288094	-0.00085457	0.00314934	-0.00249023		-33.66	0.0338135	-0.00500488	-0.0286865	-0.0178223	0.0301514	0.0178223	-0.0534669		-33.68	-0.00670277	-0.00506041	-0.00290749	-0.00648086	-0.00199754	-0.00410602	-0.00650701		-33.68	0.0716553	0.00562	0.00818	0.0484619	0.0281986	-0.0402828	0.0469971		-33.66	-0.0446777	-0.053833	-0.122375	-0.0459595	-0.0223389	-0.0928955		-33.56	-0.0510254	-0.0400397	-0.0988166	-0.0443726
	-33.56	-0.0101807	-0.0115234	-0.0127686	-0.00468749	-0.00234374	0.00305116	-0.00305176		-33.56	0.026001	-0.00500488	-0.0240479	-0.0209961	0.0301514	0.0224609	-0.0629883		-33.58	-0.00692477	-0.00519359	-0.00312944	-0.00696918	-0.00266341	-0.00477191	-0.00664952		-33.58	0.0823975	0.017334	0.0181885	0.0601807	0.0445557	-0.0231934	0.0577393		-33.56	-0.0423584	-0.0484009	-0.115356	-0.0303345	-0.0153198	-0.0928955		-33.46	-0.0455933	-0.0377197	-0.0964966	-0.0420532
	-33.46	-0.00978991	-0.0121337	-0.0123047	-0.00522448	-0.00227038	0.00244055	-0.00319824		-33.46	0.0189209	0.00280732	-0.0279544	-0.013916	0.0301511	0.0185544	-0.041748		-33.48	-0.00767932	-0.00605914	-0.00344016	-0.00727982	-0.00341797	-0.004905	-0.00745693		-33.48	0.0809326	0.0266113	0.0252686	0.0616455	0.0445556	-0.0161133	0.0484619		-33.46	-0.0493774	-0.046814	-0.120056	-0.0350342	-0.0153198	-0.0928955		-33.36	-0.0479126	-0.040039	-0.101929	-0.0443726
	-33.36	-0.00893562	-0.0104249	-0.0108154	-0.00344245	-0.00156257	0.00407708	-0.00258789		-33.36	0.0220947	0.00427246	-0.0194092	-0.0178223	0.038696	0.0270996	-0.0534669		-33.38	-0.00745736	-0.006392	-0.00344016	-0.00692468	-0.00359549	-0.00508254	-0.00764695		-33.38	0.0699463	0.0134277	0.0142822	0.0594482	0.0391839	-0.0239264	0.0374756		-33.36	-0.0493774	-0.0484009	-0.127075	-0.0514526	-0.0184326	-0.0928954		-33.26	-0.0651245	-0.0541382	-0.116028	-0.0584717
	-33.26	-0.0106445	-0.0109619	-0.0120605	-0.00483395	-0.00280758	0.00290473	-0.00366211		-33.26	0.0338135	0.00671387	-0.0357666	-0.00927734	0.0386963	0.0107422	-0.027832		-33.28	-0.00634768	-0.0054155	-0.00299627	-0.00639209	-0.00239705	-0.00446114	-0.006602		-33.28	0.0638428	0.00806	0.00427	0.0523682	0.0235597	-0.0402831	0.0274658		-33.26	-0.0462646	-0.0437012	-0.135681	-0.0584717	-0.0200195	-0.0897827		-33.16	-0.0479126	-0.0517578	-0.106628	-0.0678101
	-33.16	-0.0101075	-0.01167	-0.0118408	-0.00437019	-0.00305183	0.00375819	-0.00258789		-33.16	0.026001	0.00671387	-0.0357666	-0.0217285	0.0340576	0.0107422	-0.0651855		-33.18	-0.00656959	-0.00594814	-0.00299627	-0.00692473	-0.00253019	-0.00499377	-0.00721948		-33.18	0.06604	-0.0022	0.0072	0.0523682	0.0289311	-0.0551754	0.0257568		-33.16	-0.0415649	-0.0437012	-0.134094	-0.0631714	-0.0153198	-0.0881958		-33.06	-0.050293	-0.0494385	-0.120728	-0.0654907
	-33.06	-0.0103271	-0.0121338	-0.0129883	-0.00437008	-0.00444332	0.00197757	-0.00366211		-33.06	0.0306396	0.00671387	-0.0357666	-0.0170898	0.0418698	0.0185547	-0.0512694		-33.08	-0.00656959	-0.00594814	-0.00299627	-0.00670273	-0.00217504	-0.00521568	-0.00764695		-33.08	0.0802002	0.017334	0.0206296	0.0523682	0.032104	-0.04419	0.024292		-33.06	-0.0462646	-0.0437012	-0.143494	-0.0701904	-0.0153198	-0.0928957		-32.96	-0.0643311	-0.0673828	-0.134766	-0.0756226
	-32.96	-0.00847169	-0.0119873	-0.0130127	-0.00405275	-0.00375978	0.00305114	-0.00258789		-32.96	0.0338135	0.00207537	-0.0404051	-0.013916	0.0294191	0.0107424	-0.041748		-32.98	-0.00630327	-0.005815	-0.00210849	-0.00559304	-0.0016424	-0.00441672	-0.00669698		-32.98	0.0692139	0.000977	0.0206299	0.0477295	0.0321047	-0.0473631	0.024292		-32.96	-0.0720215	-0.0554199	-0.157532	-0.0772095	-0.0270386	-0.104614		-32.86	-0.0596313	-0.0642703	-0.115235	-0.060791
	-32.86	-0.00954589	-0.0125244	-0.012915	-0.00476073	-0.0036621	0.00244044	-0.00249023		-32.86	0.0291748	-0.00500488	-0.0474854	-0.0185547	0.0340574	0.0224609	-0.0556641		-32.88	-0.00599259	-0.00519359	-0.00193093	-0.00506041	-0.00164244	-0.00415043	-0.00636451		-32.88	0.0809326	0.00708	0.0181885	0.0484619	0.0399169	-0.0427247	0.0264893		-32.86	-0.0563965	-0.0554199	-0.150513	-0.0733032	-0.0270386	-0.107727		-32.76	-0.0408936	-0.0377197	-0.103516	-0.0490723
	-32.76	-0.00847168	-0.0107422	-0.0126221	-0.00437012	-0.00305176	0.00212402	-0.00305176		-32.76	0.026001	-0.00500488	-0.0552979	-0.0185547	0.0255127	0.0107422	-0.0556641		-32.78	-0.00617009	-0.00577059	-0.00259677	-0.00532673	-0.00266336	-0.004905	-0.00655453		-32.78	0.0699463	0.00488	0.0260008	0.0491943	0.0242917	-0.0402835	0.0281982		-32.76	-0.0610962	-0.046814	-0.150513	-0.0780029	-0.0317383	-0.112427		-32.66	-0.0604248	-0.0673828	-0.118347	-0.0686035
	-32.66	-0.00822752	-0.010498	-0.0127686	-0.00461424	-0.00258787	0.00141575	-0.00305176		-32.66	0.026001	0.00988728	-0.0389408	-0.0256348	0.0418697	0.0224605	-0.0769044		-32.68	-0.00621445	-0.00581496	-0.00255238	-0.00537109	-0.00275211	-0.00477182	-0.00683949		-32.68	0.0684814	0.00244	0.0206299	0.0406494	0.0157471	-0.0427246	0.0218506		-32.66	-0.0610962	-0.0562134	-0.150513	-0.0827026	-0.0418701	-0.112427		-32.56	-0.0721436	-0.0642698	-0.126159	-0.0803223
	-32.56	-0.00837402	-0.00947266	-0.0128418	-0.00444336	-0.00209961	0.00119581	-0.00280762		-32.56	0.026001	0.0145264	-0.0435791	-0.013916	0.0418701	0.0224609	-0.041748		-32.58	-0.00528232	-0.00532673	-0.00237482	-0.0045277	-0.00190874	-0.00446112	-0.00603203		-32.58	0.0692139	0.000977	0.0220948	0.0406494	0.0133059	-0.0551755	0.0125732		-32.56	-0.0493774	-0.0515137	-0.138794	-0.0733032	-0.0348511	-0.100708		-32.46	-0.0752563	-0.06427	-0.135559	-0.0803223
	-32.46	-0.00815423	-0.0104247	-0.0134766	-0.00522454	-0.00273431	0.000244206	-0.00319824		-32.46	0.0291748	0.00671387	-0.0435791	-0.00927734	0.0340576	0.0146484	-0.027832		-32.48	-0.00559304	-0.00550427	-0.00201971	-0.00452771	-0.00217509	-0.00410602	-0.006602		-32.48	0.0645752	0.00562	0.0159912	0.0509033	0.0235595	-0.060547	0.0203857		-32.46	-0.0446777	-0.046814	-0.138794	-0.0615845	-0.0270386	-0.0960083		-32.36	-0.0768433	-0.0642701	-0.147278	-0.0772095
	-32.36	-0.00822755	-0.00808107	-0.0123779	-0.00468751	-0.00234376	0.00180627	-0.00305176		-32.36	0.0306396	0.0145264	-0.0357666	-0.0100098	0.0465085	0.0224609	-0.0300294		-32.38	-0.00612573	-0.00585941	-0.00237482	-0.0046165	-0.00253022	-0.00454991	-0.006602		-32.38	0.0645752	-0.00684	0.00891	0.0452881	0.0157474	-0.054443	0.0218506		-32.36	-0.0423584	-0.0444946	-0.138794	-0.0592651	-0.0301514	-0.0936888		-32.26	-0.0604248	-0.0525513	-0.123047	-0.060791
	-32.26	-0.00830079	-0.00822755	-0.0132324	-0.00568849	-0.00351564	0.0011958	-0.00351563		-32.26	0.0291748	0.0145264	-0.0357666	-0.013916	0.0418701	0.0107422	-0.041748		-32.28	-0.00648086	-0.00599255	-0.00290749	-0.0046165	-0.00288532	-0.00477186	-0.00698199		-32.28	0.05896	0.0102539	0.0150144	0.0523682	0.0179437	-0.0505377	0.0289307		-32.26	-0.0462646	-0.0484009	-0.138794	-0.0709839	-0.0317383	-0.0928955		-32.16	-0.0604248	-0.0478516	-0.118347	-0.0560913
	-32.16	-0.00815424	-0.0065185	-0.0139404	-0.00624995	-0.0030517	0.000244194	-0.00351563		-32.16	0.0338135	0.0145259	-0.0286869	-0.013916	0.0535884	0.0224605	-0.041748		-32.18	-0.00634768	-0.00617009	-0.00312944	-0.00537109	-0.00328481	-0.00521573	-0.00721948		-32.18	0.0535889	0.00952	-0.00208	0.0421143	0.0125736	-0.0668941	0.0140381		-32.16	-0.0446777	-0.046814	-0.138794	-0.0662842	-0.0270386	-0.069458		-32.06	-0.0651245	-0.0455323	-0.109009	-0.0568848
	-32.06	-0.00698243	-0.00510255	-0.0134766	-0.00625001	-0.00319825	-0.000219694	-0.00351563		-32.06	0.0501709	0.0145264	-0.0240479	-0.00219727	0.0418701	0.0146484	-0.00659181		-32.08	-0.00639204	-0.00643641	-0.00344016	-0.00506036	-0.00297407	-0.004905	-0.00745693		-32.08	0.0614014	0.017334	0.00574	0.0548096	0.00793	-0.068359	0.024292		-32.06	-0.0493774	-0.0515137	-0.151306	-0.0662842	-0.0270386	-0.069458		-31.96	-0.0674438	-0.0525513	-0.118347	-0.0639038
	-31.96	-0.00854484	-0.0069091	-0.0123779	-0.00632316	-0.00336906	-0.000146348	-0.00383301		-31.96	0.0455322	0.0106198	-0.0162356	-0.00219727	0.0496823	0.0224606	-0.00659181		-31.98	-0.0062145	-0.00683596	-0.00321822	-0.00448332	-0.00275214	-0.00508259	-0.00721948		-31.98	0.0731201	0.0244141	0.0128174	0.0445557	0.00793	-0.070801	0.024292		-31.96	-0.0493774	-0.0562134	-0.158325	-0.0709839	-0.0317383	-0.069458		-31.86	-0.0526123	-0.0447393	-0.103516	-0.0490723
	-31.86	-0.00798342	-0.00549318	-0.0120605	-0.00515139	-0.0032715	-0.000292987	-0.00249023		-31.86	0.0533447	0.0152588	-0.0279541	0.00878906	0.0418701	0.0107422	0.0263672		-31.88	-0.00625891	-0.00692473	-0.00299627	-0.00408384	-0.00306289	-0.00530454	-0.00721948		-31.88	0.0731201	0.0148926	-0.00134	0.0289307	-0.00159	-0.0693352	0.00696		-31.86	-0.0493774	-0.0616455	-0.153625	-0.0686035	-0.0340576	-0.0694578		-31.76	-0.0604248	-0.0447388	-0.106628	-0.0490723
	-31.76	-0.00893553	-0.00371093	-0.0119873	-0.00554198	-0.00351561	-0.00053699	-0.00258789		-31.76	0.0455322	0.0340576	-0.0162354	0.00170898	0.0535889	0.0256348	0.00512694		-31.78	-0.00710227	-0.00727982	-0.00335139	-0.0046165	-0.00310724	-0.00521573	-0.00812188		-31.78	0.0809326	0.0275879	0.0128174	0.0360107	0.0111085	-0.0520018	0.024292		-31.76	-0.0415649	-0.0593262	-0.146606	-0.0545654	-0.0270386	-0.069458		-31.66	-0.057312	-0.0494385	-0.111328	-0.0615845
	-31.66	-0.0086914	-0.00361328	-0.0115967	-0.00437011	-0.00351562	2.44102e-05	-0.00280762		-31.66	0.0455322	0.0262451	-0.0162354	0.00561523	0.0418701	0.0224609	0.0168457		-31.68	-0.0070135	-0.00683596	-0.00344016	-0.00417258	-0.00350674	-0.00561523	-0.00764695		-31.68	0.0731201	0.0187988	0.010376	0.0343018	0.00232	-0.0700685	0.0211182		-31.66	-0.0384521	-0.0484009	-0.143494	-0.0561523	-0.0270386	-0.0663452		-31.56	-0.0721436	-0.0564575	-0.111328	-0.0686035
	-31.56	-0.00978998	-0.00307611	-0.0119873	-0.00405267	-0.00319818	-0.000219667	-0.00273438		-31.56	0.0455322	0.0340576	-0.0162354	0.00561523	0.0496823	0.0185547	0.0168457		-31.58	-0.0070135	-0.00630327	-0.00290749	-0.00399504	-0.00297408	-0.004905	-0.00745693		-31.58	0.0699463	0.0244141	0.00256	0.0281982	-0.00378	-0.0747068	0.0140381		-31.56	-0.0368652	-0.0484009	-0.138794	-0.0615845	-0.0270386	-0.0663452		-31.46	-0.0643311	-0.0673828	-0.116028	-0.0686035
	-31.46	-0.00698246	-0.00026859	-0.0108154	-0.00280765	-0.00180668	0.000951923	0.000390625		-31.46	0.0462646	0.0457761	-0.00769073	0.00634766	0.0504147	0.0270993	0.019043		-31.48	-0.00688036	-0.00683596	-0.00290749	-0.00372871	-0.00297409	-0.00508259	-0.00731447		-31.48	0.0716553	0.0158691	0.00818	0.0196533	-0.0108644	-0.0637208	0.0196533		-31.46	-0.0384521	-0.0554199	-0.153625	-0.0780029	-0.0317383	-0.0655518		-31.36	-0.0674438	-0.067383	-0.118347	-0.0639038
	-31.36	-0.00712878	-0.00151355	-0.0115967	-0.00312487	-0.00202624	0.000244168	-0.0015625		-31.36	0.0540771	0.0308838	-0.00769043	0.0219727	0.0457765	0.0270996	0.0659181		-31.38	-0.00656959	-0.00670277	-0.00344016	-0.00426136	-0.00297407	-0.00508254	-0.00778941		-31.38	0.0731201	0.0141602	0.00574	0.0257568	-0.0115972	-0.0825201	0.0094		-31.36	-0.0321655	-0.053833	-0.153625	-0.0615845	-0.0340576	-0.0717771		-31.26	-0.0518188	-0.048645	-0.0996094	-0.0498657
	-31.26	-0.00581055	-0.00151368	-0.0106689	-0.00156251	-0.000634772	0.00212402	0.000390625		-31.26	0.0494385	0.0262451	-0.0123291	0.00952148	0.0340576	0.0178223	0.0285644		-31.28	-0.00639204	-0.00643645	-0.00326261	-0.00386188	-0.00297409	-0.00503818	-0.00745693		-31.28	0.06604	0.00244	-0.00598	0.00623	-0.0225822	-0.0817863	0.00232		-31.26	-0.0345459	-0.0593262	-0.134888	-0.0662842	-0.0153198	-0.069458		-31.16	-0.0565186	-0.048645	-0.102722	-0.0599976
	-31.16	-0.00673827	-0.0031494	-0.0105713	-0.00256346	-0.00085448	0.00173306	0.000390625		-31.16	0.0377197	0.0262451	-0.0123291	0.0126953	0.0372314	0.0107422	0.0380859		-31.18	-0.00656964	-0.00719105	-0.00366211	-0.00355115	-0.00297409	-0.00565964	-0.00759943		-31.18	0.0645752	0.0126953	0.00574	0.0118408	-0.0225831	-0.0715333	0.00793		-31.16	-0.0384521	-0.0609131	-0.131775	-0.0678711	-0.0286255	-0.0585327		-31.06	-0.0612183	-0.0533445	-0.100403	-0.069397
	-31.06	-0.0074463	-0.00253907	-0.0108154	-0.00227051	-0.00156251	0.00212317	0.000390625		-31.06	0.0377197	0.0294189	-0.0045166	0.00561523	0.0496823	0.0107422	0.0168457		-31.08	-0.00665841	-0.00781255	-0.00344016	-0.00417262	-0.00261899	-0.00543773	-0.00764695		-31.08	0.0692139	0.00562	-0.00134	0.00696	-0.0225825	-0.0739741	-0.00476		-31.06	-0.0267334	-0.0554199	-0.127075	-0.0584717	-0.0309448	-0.0585327		-30.96	-0.0682373	-0.0603638	-0.119141	-0.0881348
	-30.96	-0.00712889	-0.00283202	-0.0108154	-0.00256346	-0.00170897	0.00126954	-7.32422e-05		-30.96	0.0408936	0.0340576	-0.0162354	0.0180664	0.0418701	0.0107422	0.0541992		-30.98	-0.00719105	-0.00803445	-0.00375089	-0.00403941	-0.00297407	-0.00617009	-0.00821687		-30.98	0.0738525	0.0102539	0.00574	0.0164795	-0.0140382	-0.0559083	0.000854		-30.96	-0.0337524	-0.0554199	-0.138794	-0.0584717	-0.0309448	-0.0655518		-30.86	-0.0651245	-0.0572513	-0.111328	-0.0803223
	-30.86	-0.00698234	-0.00300285	-0.0111328	-0.0027343	-0.00187981	0.00109849	-0.00109863		-30.86	0.0338135	0.0457764	-0.00915527	0.017334	0.0582271	0.0224609	0.052002		-30.88	-0.0070135	-0.0078125	-0.00299627	-0.0037287	-0.00253019	-0.00597036	-0.00745693		-30.88	0.0731201	0.00952	0.00574	0.0108643	-0.0186771	-0.0576175	-0.000854		-30.86	-0.0337524	-0.0507202	-0.143494	-0.0615845	-0.0340576	-0.0686646		-30.76	-0.0721436	-0.06427	-0.116028	-0.0803223
	-30.76	-0.00549318	-0.00439454	-0.0101074	-0.00366212	-0.00124513	0.0023672	0.00109863		-30.76	0.0455322	0.0340576	-0.0045166	0.017334	0.0535889	0.0224609	0.052002		-30.78	-0.00754618	-0.008212	-0.00352894	-0.00372871	-0.00270776	-0.00597036	-0.00764695		-30.78	0.0699463	0.00244	-0.00207	0.00867	-0.0335687	-0.0645746	-0.00232		-30.76	-0.0337524	-0.0484009	-0.150513	-0.0780029	-0.0387573	-0.0616455		-30.66	-0.0721436	-0.0673828	-0.123047	-0.0803223
	-30.66	-0.00549307	-0.00488272	-0.0100342	-0.00358878	0.000146574	0.00141611	0.000146484		-30.66	0.0377197	0.0386963	-0.0045166	0.017334	0.0535889	0.0107422	0.052002		-30.68	-0.00763495	-0.00803445	-0.00344016	-0.0037287	-0.00284091	-0.00628109	-0.00740946		-30.68	0.0809326	0.0126953	0.0011	0.0133057	-0.0155027	-0.0708005	0.0125732		-30.66	-0.0368652	-0.0554199	-0.150513	-0.0780029	-0.0317383	-0.0733643		-30.56	-0.0682373	-0.0767825	-0.116028	-0.0858154
	-30.56	-0.00534672	-0.00346683	-0.00917969	-0.00234379	0.000390589	0.000634603	0.0015625		-30.56	0.0377197	0.0450439	-0.0045166	0.017334	0.0653071	0.0224609	0.052002		-30.58	-0.00745741	-0.00785691	-0.00344016	-0.00386187	-0.00253019	-0.00632545	-0.00769442		-30.58	0.0950928	0.0126953	0.00574	0.0164795	-0.00696	-0.059815	0.0094		-30.56	-0.0415649	-0.0554199	-0.150513	-0.0780029	-0.0340576	-0.0780638		-30.46	-0.0799561	-0.0838013	-0.12616	-0.0951538
	-30.46	-0.00642089	-0.0055664	-0.0104248	-0.00288085	-7.32362e-05	2.44102e-05	0.000634766		-30.46	0.0377197	0.0333254	-0.00451642	0.0322266	0.0489504	0.0100099	0.0966798		-30.48	-0.00710227	-0.0078125	-0.00344016	-0.00381747	-0.00253018	-0.00619227	-0.00740946		-30.48	0.0777588	0.0126953	-0.0106201	0.0133057	-0.0233153	-0.0817869	0.00476		-30.46	-0.0368652	-0.053833	-0.145813	-0.0733032	-0.0145264	-0.0834961		-30.36	-0.0799561	-0.0838013	-0.130859	-0.0928345
	-30.36	-0.00666497	-0.00620111	-0.010498	-0.00312493	-0.000463802	0.000244206	0.000463867		-30.36	0.0330811	0.0340576	-0.0045166	0.0244141	0.0418701	0.0107422	0.0732423		-30.38	-0.00705791	-0.00727986	-0.00344016	-0.00328482	-0.00221948	-0.00610355	-0.00712445		-30.38	0.0809326	0.0148926	0.0033	0.0094	-0.0179444	-0.0786133	0.00696		-30.36	-0.0345459	-0.0562134	-0.138794	-0.0709839	-0.00750732	-0.0811768		-30.26	-0.0799561	-0.088501	-0.130859	-0.111572
	-30.26	-0.0074463	-0.00612794	-0.00964355	-0.002417	-0.000634772	0.000951952	0.0015625		-30.26	0.0338135	0.0269775	-0.0162354	0.0251465	0.0418701	0.0107422	0.0754395		-30.28	-0.00767932	-0.007413	-0.00344016	-0.00306284	-0.00275211	-0.00565959	-0.00778941		-30.28	0.0802002	0.0166016	-0.00671	0.0133057	-0.0186771	-0.0747073	-0.00305		-30.26	-0.0446777	-0.0679321	-0.141907	-0.0780029	-0.012207	-0.0858765		-30.16	-0.0799561	-0.09552	-0.130859	-0.111572
	-30.16	-0.00744628	-0.00744628	-0.0100342	-0.00288085	0.000244153	0.000488098	0.00117188		-30.16	0.0220947	0.0457759	-0.00451702	0.0297852	0.0418697	0.0107418	0.0893556		-30.18	-0.00745741	-0.00674718	-0.0024636	-0.00275214	-0.00244141	-0.00552646	-0.00745693		-30.18	0.0738525	0.00244	-0.0137939	0.00159	-0.0155025	-0.0817867	-0.0101318		-30.16	-0.0540771	-0.0663452	-0.154419	-0.0811157	-0.0192261	-0.0811768		-30.06	-0.0916748	-0.09552	-0.130859	-0.111572
	-30.06	-0.00744631	-0.00651857	-0.00996094	-0.00358889	0.000537091	-0.000537127	0.0015625		-30.06	0.0384521	0.0535889	0.00646973	0.0322266	0.0496823	0.0185547	0.0966798		-30.08	-0.00763491	-0.00705786	-0.00259677	-0.00253017	-0.00284089	-0.0053045	-0.00736194		-30.08	0.0848389	0.0126953	-0.00598	0.0094	-0.00623	-0.0715334	-0.00232		-30.06	-0.0610962	-0.0679321	-0.154419	-0.0740967	-0.0192261	-0.0811766		-29.96	-0.0916748	-0.0986328	-0.130859	-0.111572
	-29.96	-0.00893555	-0.00612793	-0.0120605	-0.00390625	-7.32422e-05	-0.00146455	0.00234375		-29.96	0.0533447	0.0535889	0.0111084	0.0375977	0.0465088	0.0107422	0.112793		-29.98	-0.00705791	-0.0070135	-0.00259677	-0.00213069	-0.00257458	-0.00503818	-0.00759943		-29.98	0.0699463	0.0141602	-0.00061	0.0101318	-0.00696	-0.0817872	0.00159		-29.96	-0.0610962	-0.0601196	-0.156006	-0.0709839	-0.0161133	-0.0827637		-29.86	-0.0947876	-0.106445	-0.138672	-0.114685
	-29.86	-0.00791012	-0.0051025	-0.0123047	-0.0040527	7.3278e-05	-0.00100054	0.00273438		-29.86	0.0455322	0.0535889	0.0150146	0.0446777	0.0489497	0.0270996	0.134033		-29.88	-0.00767936	-0.00705791	-0.00268555	-0.00155365	-0.00279655	-0.00477186	-0.00769442		-29.88	0.0716553	0.00488	-0.0113525	-0.00305	-0.018676	-0.0878899	-0.0101318		-29.86	-0.0657959	-0.0554199	-0.158325	-0.0662842	-0.0192261	-0.085083		-29.76	-0.0963745	-0.112732	-0.147278	-0.116272
	-29.76	-0.00776366	-0.0033203	-0.0115967	-0.00390624	0.000390637	-0.00202636	0.00280762		-29.76	0.0455322	0.0457764	0.0032959	0.0563965	0.0465088	0.0341797	0.169189		-29.78	-0.00759059	-0.00696918	-0.00290749	-0.00199757	-0.0035512	-0.00526018	-0.0081694		-29.78	0.0823975	0.0219727	-0.00598	0.00623	-0.00696	-0.0856928	-0.00232		-29.76	-0.0728149	-0.0585327	-0.158325	-0.0662842	-0.0223389	-0.0881958		-29.66	-0.0869751	-0.110352	-0.137878	-0.109985
	-29.66	-0.00869142	-0.00595705	-0.0117432	-0.00405275	0.000781232	-0.00153779	0.00344238		-29.66	0.0487061	0.0457764	0.00793457	0.0446777	0.0535889	0.0341797	0.134033		-29.68	-0.00790127	-0.00763495	-0.00335139	-0.00275214	-0.00386186	-0.00579277	-0.00854935		-29.68	0.0802002	0.0258789	0.00256	0.00867	-0.00232	-0.0700687	0.0094		-29.66	-0.0681152	-0.0632324	-0.165344	-0.0584717	-0.0223389	-0.0881958		-29.56	-0.088562	-0.111938	-0.139465	-0.116272
	-29.56	-0.00861817	-0.00886231	-0.0118408	-0.00390626	-0.000854498	-0.00131784	0.00234375		-29.56	0.0455322	0.0535889	0.0228271	0.0446777	0.0535886	0.0302734	0.134033		-29.58	-0.00830077	-0.0078125	-0.00335139	-0.00239701	-0.00386185	-0.00597036	-0.0090718		-29.58	0.0794678	0.0111084	-0.0184326	0.00159	-0.00842	-0.0637206	-0.00232		-29.56	-0.064209	-0.0663452	-0.158325	-0.0584717	-0.0153198	-0.0858765		-29.46	-0.088562	-0.107239	-0.134766	-0.111572
	-29.46	-0.0078369	-0.00869139	-0.0117432	-0.00451659	-0.000781238	-0.00231932	0.00187988		-29.46	0.0533447	0.0489504	0.0181887	0.0446777	0.0372316	0.0256349	0.134033		-29.48	-0.00732423	-0.007413	-0.00335139	-0.00221946	-0.00395065	-0.00588159	-0.00850188		-29.48	0.0706787	0.0102539	-0.0216064	-0.00159	-0.0140378	-0.078613	0.00623		-29.46	-0.0689087	-0.0632324	-0.158325	-0.0615845	-0.00750732	-0.0928955		-29.36	-0.0869751	-0.090821	-0.121461	-0.0951538
	-29.36	-0.00744627	-0.00925291	-0.0118408	-0.00461423	-0.000390601	-0.00366136	0.00249023		-29.36	0.0487061	0.0418701	0.0228271	0.0446777	0.0418699	0.0302734	0.134033		-29.38	-0.0070135	-0.00772373	-0.00299627	-0.002397	-0.00395063	-0.00552646	-0.00850188		-29.38	0.0880127	0.0258789	-0.0137939	0.00867	-0.00696	-0.0747083	0.0164795		-29.36	-0.0689087	-0.0679321	-0.158325	-0.0740967	-0.0200195	-0.0881955		-29.26	-0.0846558	-0.088501	-0.112122	-0.100647
	-29.26	-0.00783688	-0.0109619	-0.0124512	-0.0040527	-0.000317353	-0.00366062	0.00187988		-29.26	0.0533447	0.0340576	0.0111084	0.0563965	0.0418701	0.0302734	0.169189		-29.28	-0.00732423	-0.00759054	-0.00277433	-0.00181994	-0.00337357	-0.00583718	-0.00812188		-29.28	0.0614014	0.000244	-0.0333248	-0.00305	-0.0350335	-0.0910637	-0.0115967		-29.26	-0.0657959	-0.0702515	-0.150513	-0.0662842	-0.0114136	-0.085083		-29.16	-0.0869751	-0.0908203	-0.130859	-0.102966
	-29.16	-0.00612794	-0.0123047	-0.0119141	-0.00344239	0.00124511	-0.00295411	0.00366211		-29.16	0.041626	0.0418698	0.0189206	0.0446777	0.0418698	0.0412595	0.134033		-29.18	-0.00670277	-0.00696909	-0.00255238	-0.00177557	-0.00310725	-0.00543768	-0.00755191		-29.18	0.0777588	0.0187988	-0.0137939	0.0108643	-0.0218506	-0.0739747	-0.000854		-29.16	-0.0728149	-0.0749512	-0.150513	-0.0827026	-0.0114136	-0.085083		-29.06	-0.0799561	-0.0838015	-0.119141	-0.0959473
	-29.06	-0.00642091	-0.0109619	-0.0127686	-0.00334474	0.00109862	-0.0034173	0.00258789		-29.06	0.0494385	0.0301514	0.0189209	0.0556641	0.0301514	0.0349121	0.166992		-29.08	-0.00696914	-0.00736864	-0.00241921	-0.00213069	-0.00337359	-0.00539332	-0.00731447		-29.08	0.0911865	0.0126953	-0.0255123	0.0118408	-0.027221	-0.06372	0.000854		-29.06	-0.0775146	-0.0679321	-0.162231	-0.0780029	-0.0145264	-0.0850828		-28.96	-0.0682373	-0.0767822	-0.107422	-0.0842285
	-28.96	-0.00776373	-0.00971685	-0.0128418	-0.00437017	0.000317329	-0.00419759	0.00227051		-28.96	0.041626	0.0301514	0.0157471	0.0524902	0.0333252	0.0334473	0.157471		-28.98	-0.00710227	-0.00750177	-0.00264116	-0.00155364	-0.00328482	-0.00543768	-0.00755191		-28.98	0.09021	0.0251465	-0.0137939	0.00623	-0.0108641	-0.0622557	0.00232		-28.96	-0.079834	-0.0702515	-0.162231	-0.0733032	-0.0145264	-0.0803833		-28.86	-0.0682373	-0.0720825	-0.119141	-0.100647
	-28.86	-0.00822746	-0.00854484	-0.0142578	-0.00554191	-0.000634688	-0.00515129	0.00131836		-28.86	0.041626	0.0465088	0.0391846	0.0524902	0.0543207	0.0427246	0.157471		-28.88	-0.00710227	-0.00794568	-0.00312944	-0.00239701	-0.00372869	-0.00597036	-0.00764695		-28.88	0.10437	0.0187988	-0.00916	0.0179443	-0.0172123	-0.0668949	0.00623		-28.86	-0.0563965	-0.0515137	-0.150513	-0.0545654	-0.000488281	-0.0616455		-28.76	-0.0682373	-0.0751953	-0.119141	-0.107666
	-28.76	-0.00791015	-0.00822753	-0.0132324	-0.00405273	0.000634772	-0.00309996	0.00258789		-28.76	0.0462646	0.0535889	0.041626	0.0571289	0.0450439	0.045166	0.171387		-28.78	-0.00670277	-0.00772373	-0.00304066	-0.00186434	-0.00341796	-0.00579277	-0.00745693		-28.78	0.0926514	0.0166016	-0.00989	0.00867	-0.0311277	-0.078613	-0.00305		-28.76	-0.0610962	-0.0515137	-0.150513	-0.0545654	-0.00750732	-0.0663452		-28.66	-0.0557251	-0.0673828	-0.106628	-0.0951538
	-28.66	-0.00893556	-0.00886232	-0.0126953	-0.00422364	7.32303e-05	-0.00397791	0.00202637		-28.66	0.0487061	0.0489505	0.0345462	0.0595703	0.0379642	0.0380862	0.178711		-28.68	-0.00590377	-0.00759054	-0.00277433	-0.00177557	-0.00319602	-0.0053045	-0.00755191		-28.68	0.0926514	0.00806	-0.0145264	0.0133057	-0.0303956	-0.0668946	-0.00232		-28.66	-0.0610962	-0.0515137	-0.158325	-0.0545654	-0.00750732	-0.0733643		-28.56	-0.0518188	-0.0720828	-0.0878909	-0.0881348
	-28.56	-0.00791017	-0.0109619	-0.0136963	-0.00451661	-0.000537121	-0.00388185	0.0015625		-28.56	0.0338135	0.050415	0.0462646	0.0524902	0.0418696	0.0380859	0.157471		-28.58	-0.00532673	-0.00714668	-0.00233043	-0.0016424	-0.00284091	-0.00521573	-0.00721948		-28.58	0.0926514	0.00317	-0.0208736	0.0094	-0.0303947	-0.0786125	-0.0094		-28.56	-0.0579834	-0.0484009	-0.155212	-0.0662842	-0.00439453	-0.0780638		-28.46	-0.0651245	-0.0736694	-0.0894775	-0.085022
	-28.46	-0.00815428	-0.0124512	-0.0137939	-0.00578611	-0.00109861	-0.00436923	0.00117188		-28.46	0.0455322	0.0457764	0.0345459	0.064209	0.0418701	0.0380859	0.192627		-28.48	-0.00492723	-0.00648082	-0.00277433	-0.00173119	-0.00239703	-0.00454991	-0.00717197		-28.48	0.098999	0.0158691	0.00427	0.0125732	-0.0201415	-0.0559081	0.00793		-28.46	-0.0657959	-0.0437012	-0.150513	-0.0662842	-0.00280762	-0.0733643		-28.36	-0.0713501	-0.0900266	-0.114441	-0.102966
	-28.36	-0.00791017	-0.0120606	-0.0136963	-0.00561525	-0.00156252	-0.00302615	0.0015625		-28.36	0.0384521	0.0457764	0.0267334	0.0563965	0.0418701	0.0349121	0.169189		-28.38	-0.00537109	-0.00665841	-0.00304066	-0.00199753	-0.00279653	-0.00477186	-0.00698199		-28.38	0.09021	0.00708	0.00256	0.022583	-0.0289301	-0.0458979	0.00696		-28.36	-0.0759277	-0.0319824	-0.150513	-0.0662842	-0.00750732	-0.0764771		-28.26	-0.065918	-0.0963135	-0.119141	-0.107666
	-28.26	-0.00744626	-0.00729977	-0.0137939	-0.00671384	-0.00078122	-0.00412595	0.00117188		-28.26	0.0455322	0.0535889	0.0345459	0.0563965	0.0379639	0.0498047	0.169189		-28.28	-0.00532668	-0.0070135	-0.00277433	-0.00195311	-0.00284089	-0.00486059	-0.00717197		-28.28	0.0880127	0.0212402	-0.00208	0.0281982	-0.0233161	-0.0480964	0.0164795		-28.26	-0.0728149	-0.0366821	-0.150513	-0.0662842	-0.012207	-0.0811768		-28.16	-0.0666504	-0.0947266	-0.122253	-0.110779
	-28.16	-0.00698239	0.000830114	-0.0132324	-0.00600582	-0.000390589	-0.00341725	0.00187988		-28.16	0.0533447	0.0504152	0.0313722	0.0524902	0.0347902	0.046631	0.157471		-28.18	-0.00514918	-0.00652523	-0.00277433	-0.00253019	-0.00275214	-0.00423918	-0.00698199		-28.18	0.0809326	0.0158691	-0.0152588	0.0211182	-0.0303956	-0.0559083	0.000854		-28.16	-0.0728149	-0.0390015	-0.141113	-0.0615845	-0.0192261	-0.0764771		-28.06	-0.0776367	-0.0963134	-0.12384	-0.120178
	-28.06	-0.0062744	0.00363771	-0.0127686	-0.00578612	-0.00156249	-0.00397789	0.00131836		-28.06	0.041626	0.0379639	0.0150146	0.0493164	0.022339	0.0419922	0.147949		-28.08	-0.00532673	-0.00639204	-0.00299627	-0.00239703	-0.00244142	-0.00463868	-0.00717197		-28.08	0.0762939	0.00244	-0.0208738	0.00867	-0.0428463	-0.0473629	0.00476		-28.06	-0.0728149	-0.0319824	-0.146606	-0.0545654	-0.0192261	-0.069458		-27.96	-0.0635376	-0.0916138	-0.114441	-0.115479
	-27.96	-0.00705568	0.000219709	-0.0135498	-0.00561525	-0.00156252	-0.00270998	0.00180664		-27.96	0.041626	0.052856	0.0299068	0.0446777	0.0340572	0.0537105	0.134033		-27.98	-0.00510477	-0.00652523	-0.00312944	-0.00266336	-0.00275213	-0.00477182	-0.00717197		-27.98	0.0855713	0.00952	-0.0137939	0.0257568	-0.040649	-0.0380856	0.00696		-27.96	-0.0806274	-0.0350952	-0.146606	-0.0662842	-0.0223389	-0.0741577		-27.86	-0.0565186	-0.091614	-0.107422	-0.115479
	-27.86	-0.00698243	-0.00808107	-0.0127686	-0.00632325	-0.00156251	-0.00319761	0.00131836		-27.86	0.0455322	0.0457764	0.0345459	0.0610352	0.0223389	0.0419922	0.183106		-27.88	-0.0046165	-0.00648082	-0.00321822	-0.00306286	-0.00230824	-0.00441673	-0.00636451		-27.88	0.100464	0.017334	-0.00208	0.0281982	-0.0279543	-0.022339	0.00793		-27.86	-0.0806274	-0.0319824	-0.146606	-0.0662842	-0.0270386	-0.0811768		-27.76	-0.0612183	-0.0963135	-0.112122	-0.120178
	-27.76	-0.00642089	-0.00815429	-0.0127686	-0.00554199	-0.000781244	-0.00309934	0.00141602		-27.76	0.0455322	0.0535889	0.0423584	0.0563965	0.03479	0.0498047	0.169189		-27.78	-0.005016	-0.00630327	-0.00255238	-0.00297408	-0.0024414	-0.00432794	-0.00626952		-27.78	0.100464	0.00562	-0.00598	0.0172119	-0.0296622	-0.0349112	0.0101318		-27.76	-0.0806274	-0.0319824	-0.146606	-0.0662842	-0.0270386	-0.0811768		-27.66	-0.0557251	-0.0986328	-0.108215	-0.111572
	-27.66	-0.00620115	-0.00847166	-0.0127686	-0.00554197	-0.000390601	-0.00366209	0.00131836		-27.66	0.0533447	0.0653072	0.0462642	0.064209	0.0535884	0.061523	0.192627		-27.68	-0.00443893	-0.00670277	-0.00224165	-0.00253019	-0.00284091	-0.00419479	-0.00579459		-27.68	0.101929	0.0141602	0.0072	0.0303955	-0.0257569	-0.0185547	0.0264893		-27.66	-0.0837402	-0.0319824	-0.146606	-0.0709839	-0.0317383	-0.0733643		-27.56	-0.0440063	-0.0869147	-0.0988166	-0.0951538
	-27.56	-0.00471188	-0.0108886	-0.0123047	-0.00554196	0.000390655	-0.0038078	0.00187988		-27.56	0.0533447	0.0535889	0.0462646	0.0759277	0.0411377	0.0615234	0.227783		-27.58	-0.00403942	-0.00674718	-0.00233043	-0.00266336	-0.0028853	-0.00366212	-0.00603203		-27.58	0.103638	0.00488	0.00501	0.0367432	-0.0311277	-0.0122068	0.0328369		-27.56	-0.0900269	-0.0288696	-0.148193	-0.0631714	-0.0356445	-0.0702513		-27.46	-0.0299683	-0.0775757	-0.0847778	-0.0811157
	-27.46	-0.00354005	-0.00932618	-0.0115967	-0.005542	-0.000390637	-0.00280651	0.00202637		-27.46	0.0533447	0.0535889	0.0509033	0.0681152	0.0223389	0.0537109	0.204346		-27.48	-0.00390623	-0.00639204	-0.00201971	-0.00284089	-0.00230822	-0.00366209	-0.00565208		-27.48	0.107544	0.00952	0.00818	0.0430908	-0.0264889	-0.0184323	0.0313721		-27.46	-0.0845337	-0.0241699	-0.150513	-0.0584717	-0.0223389	-0.0655518		-27.36	-0.0487061	-0.0916135	-0.0917966	-0.0881348
	-27.36	-0.00353994	-0.0122069	-0.0120605	-0.0055419	0.00039072	-0.00310049	0.00141602		-27.36	0.0455322	0.0535889	0.0494385	0.0681152	0.0301511	0.0498047	0.204346		-27.38	-0.00390628	-0.00585941	-0.00113192	-0.00230827	-0.00155365	-0.00255241	-0.00508211		-27.38	0.112183	0.017334	0.0072	0.0452881	-0.0186769	-0.00684	0.038208		-27.36	-0.0767212	-0.0163574	-0.1427	-0.0654907	-0.0192261	-0.0686646		-27.26	-0.0534058	-0.0916138	-0.0949097	-0.0928345
	-27.26	-0.00354001	-0.0140136	-0.0124512	-0.00476071	0.00117191	-0.00170861	0.00280762		-27.26	0.0501709	0.0489502	0.0423584	0.0759277	0.0301514	0.0405273	0.227783		-27.28	-0.00448333	-0.00639209	-0.00113192	-0.00230826	-0.00230826	-0.00268557	-0.0051771		-27.28	0.112183	0.00562	0.0159914	0.0523682	-0.0303952	-0.00977	0.0438232		-27.26	-0.079834	-0.0210571	-0.1427	-0.0701904	-0.0192261	-0.0733643		-27.16	-0.0604248	-0.0916138	-0.0996094	-0.0998535
	-27.16	-0.00268556	-0.0123779	-0.0118408	-0.00437013	0.00124511	-0.00100059	0.00319824		-27.16	0.0323486	0.0418699	0.054077	0.0595703	0.0418699	0.0427244	0.178711		-27.18	-0.00443893	-0.00648082	-0.00135387	-0.00270775	-0.00226385	-0.00308506	-0.00503464		-27.18	0.115356	0.0126953	0.010376	0.055542	-0.015503	-0.00366	0.0438232		-27.16	-0.079834	-0.0233765	-0.138	-0.0654907	-0.0192261	-0.0608521		-27.06	-0.0635376	-0.0978392	-0.102722	-0.102966
	-27.06	-0.00329586	-0.0136963	-0.0117432	-0.00437008	0.000634801	-0.00146481	0.00187988		-27.06	0.041626	0.0465088	0.0462646	0.064209	0.0294189	0.0498047	0.192627		-27.08	-0.00390624	-0.00585936	-0.00144265	-0.00275212	-0.00186434	-0.00312943	-0.00484464		-27.08	0.101929	0.0109863	0.00256	0.053833	-0.0257561	0.00342	0.038208		-27.06	-0.0775146	-0.0163574	-0.130981	-0.0584717	-0.0309448	-0.053833		-26.96	-0.072937	-0.118958	-0.107422	-0.119385
	-26.96	-0.00229489	-0.0183105	-0.0110596	-0.00358884	0.000854522	-0.00124484	0.00319824		-26.96	0.0462646	0.0457764	0.0462646	0.0517578	0.0106201	0.0419922	0.155273		-26.98	-0.0036843	-0.005815	-0.000998759	-0.00217506	-0.00173117	-0.00255237	-0.00413219		-26.98	0.114624	0.0197754	0.0159912	0.0594482	-0.00696	0.0183105	0.0391846		-26.96	-0.0845337	-0.0194702	-0.130981	-0.0709839	-0.0309448	-0.0585327		-26.86	-0.0721436	-0.0994266	-0.0878909	-0.111572
	-26.86	-0.00222169	-0.0186279	-0.0104248	-0.00319825	0.000781238	-0.000610119	0.00273438		-26.86	0.0455322	0.0574951	0.0611572	0.0446777	0.0223384	0.0537109	0.134033		-26.88	-0.00284093	-0.00519354	-0.000377308	-0.00213071	-0.000887809	-0.00246363	-0.00394221		-26.88	0.101929	0.00562	0.0150146	0.0601807	-0.0186771	0.00806	0.0413818		-26.86	-0.0728149	-0.00933838	-0.122375	-0.0584717	-0.0192261	-0.053833		-26.76	-0.0721436	-0.115845	-0.104309	-0.111572
	-26.76	-0.00329591	-0.0144043	-0.0104248	-0.00358888	0.000390616	-0.000683603	0.00258789		-26.76	0.057251	0.0606689	0.0540771	0.0610352	0.0223389	0.0537109	0.183106		-26.78	-0.00248579	-0.00561523	-0.000599255	-0.0028409	-0.00110972	-0.00255237	-0.00356223		-26.78	0.0958252	0.00244	0.0011	0.055542	-0.0225832	-0.0246584	0.0289307		-26.76	-0.0728149	-0.00775146	-0.119263	-0.0584717	-0.0223389	-0.0585327		-26.66	-0.0690308	-0.119751	-0.108215	-0.111572
	-26.66	-0.00354002	-0.0132324	-0.0108154	-0.00390623	0.000390643	-0.000536984	0.00209961		-26.66	0.0455322	0.0653076	0.0540771	0.0563965	0.0106201	0.0419922	0.169189		-26.68	-0.00195313	-0.00528232	-0.000599255	-0.00266336	-0.00110974	-0.00179777	-0.00356223		-26.68	0.09729	-0.0022	-0.00061	0.0499268	-0.0186764	-0.023193	0.0257568		-26.66	-0.0728149	-0.0124512	-0.119263	-0.0662842	-0.0270386	-0.0655518		-26.56	-0.0643311	-0.119751	-0.103516	-0.111572
	-26.56	-0.00322267	-0.00971681	-0.0112793	-0.00405274	0.000390616	-0.000756542	0.00227051		-26.56	0.0487061	0.0582275	0.0587158	0.0517578	0.0152586	0.0466309	0.155273		-26.58	-0.00159804	-0.00497164	-0.00024414	-0.00230827	-0.000976595	-0.00233047	-0.00356223		-26.58	0.110718	-0.0022	0.0128173	0.0626221	-0.0108644	-0.0161135	0.0391846		-26.56	-0.0728149	-0.0124512	-0.119263	-0.0662842	-0.0270386	-0.0686646		-26.46	-0.0760498	-0.12677	-0.103516	-0.111572
	-26.46	-0.00307612	-0.00722651	-0.0100342	-0.00358881	7.32958e-05	-0.00124506	0.00163574		-26.46	0.0501709	0.053589	0.0540773	0.0461426	0.0106203	0.0419924	0.138428		-26.48	-0.001598	-0.00550423	-0.00024414	-0.00306284	-0.00155361	-0.00210847	-0.00356223		-26.48	0.109741	0.00244	0.0174561	0.0648193	-0.0108643	-0.0153809	0.038208		-26.46	-0.0728149	-0.0202637	-0.119263	-0.0662842	-0.0270386	-0.0733643		-26.36	-0.0643311	-0.141602	-0.103516	-0.111572
	-26.36	-0.00190427	-0.00393064	-0.00917969	-0.00319822	-0.000854468	0.000488207	0.00305176		-26.36	0.0455322	0.0582275	0.0423584	0.048584	0.00280762	0.0419922	0.145752		-26.38	-0.00106535	-0.00497159	0.000643645	-0.00261897	-0.00119851	-0.00135388	-0.00318226		-26.38	0.11145	-0.00293	0.0174561	0.0687256	-0.0218503	-0.00903	0.0406494		-26.36	-0.0775146	-0.0202637	-0.119263	-0.0662842	-0.0239258	-0.0733643		-26.26	-0.0643311	-0.146301	-0.103516	-0.111572
	-26.26	-0.0008789	-0.0055664	-0.00979004	-0.00358886	-0.00124511	0.000951773	0.00351563		-26.26	0.0338135	0.0574951	0.0469971	0.0368652	0.00280762	0.0419922	0.110596		-26.28	-0.000932209	-0.0046165	0.00108754	-0.00217511	-0.00128732	-0.00153146	-0.00327725		-26.28	0.10437	-0.0022	0.0245365	0.0626221	-0.011596	-0.0083	0.0391846		-26.26	-0.0845337	-0.0249634	-0.123962	-0.0709839	-0.0223389	-0.078064		-26.16	-0.0760498	-0.154114	-0.103516	-0.119385
	-26.16	-0.00119624	-0.00573725	-0.0098877	-0.00241694	-0.00156245	0.000170952	0.00351563		-26.16	0.0384521	0.0528562	0.0533445	0.0368652	0.00988743	0.049072	0.110596		-26.18	-0.00124289	-0.00461646	0.000554864	-0.00275213	-0.00128728	-0.00188654	-0.00365723		-26.18	0.116821	0.00952	0.0299072	0.0648193	0.000854	0.00342	0.0413818		-26.16	-0.095459	-0.0319824	-0.130981	-0.0780029	-0.0270386	-0.085083		-26.06	-0.0674438	-0.154114	-0.103516	-0.119385
	-26.06	-0.0011963	-0.00268556	-0.00893555	-0.00288087	-0.000708023	0.000634624	0.00390625		-26.06	0.0526123	0.0457764	0.041626	0.0439453	0.00744659	0.0302734	0.131836		-26.08	-0.00106535	-0.00443893	0.000954368	-0.00275214	-0.00124291	-0.00122071	-0.00341974		-26.08	0.122437	0.000977	0.0355226	0.0797119	-0.00769	0.00659	0.0484619		-26.06	-0.0923462	-0.0319824	-0.130981	-0.0780029	-0.0317383	-0.085083		-25.96	-0.0674438	-0.154114	-0.113647	-0.126404
	-25.96	-0.00322259	-0.00307611	-0.00839844	-0.00312493	-0.00124505	0.000488152	0.00266113		-25.96	0.0338135	0.0535886	0.0469968	0.0290527	0.0223386	0.0380856	0.0871581		-25.98	-0.000710223	-0.0044833	0.000643645	-0.0028409	-0.00150923	-0.000909973	-0.00280229		-25.98	0.116821	0.00879	0.0299072	0.0750732	0.00549	0.00806	0.0438232		-25.96	-0.0923462	-0.0319824	-0.119263	-0.0780029	-0.0387573	-0.0881958		-25.86	-0.0526123	-0.146302	-0.103516	-0.111572
	-25.86	-0.00222169	0.00300292	-0.00847168	-0.00156251	-0.00070802	0.00102538	0.00366211		-25.86	0.041626	0.0457764	0.0423584	0.0368652	0.0223389	0.0302734	0.110596		-25.88	-0.000621455	-0.00412821	0.00126509	-0.00221947	-0.00102096	-0.000821209	-0.00251731		-25.88	0.112183	0.00708	0.0291748	0.0765381	0.000854	0.000244	0.0367432		-25.86	-0.0923462	-0.0350952	-0.122375	-0.0780029	-0.0387573	-0.0928955		-25.76	-0.0377808	-0.13147	-0.0886841	-0.0967407
	-25.76	-0.00205079	0.00903319	-0.0081543	-0.00256349	-0.00124513	2.44002e-05	0.00383301		-25.76	0.0384521	0.0340576	0.0423584	0.0251465	0.0106201	0.0302734	0.0754395		-25.78	-0.000399537	-0.00439456	0.00126509	-0.00239705	-0.000665873	-0.000821236	-0.00246982		-25.78	0.112183	-0.00366	0.0252686	0.0704346	0.00403	-0.00586	0.0367432		-25.76	-0.0970459	-0.0397949	-0.127075	-0.0811157	-0.0387573	-0.0928955		-25.66	-0.0494995	-0.129883	-0.0839844	-0.092041
	-25.66	-0.0015869	0.0141846	-0.0100342	-0.00266111	-0.000634748	-0.0012446	0.00280762		-25.66	0.0455322	0.0372314	0.0345459	0.0251465	0.0106201	0.0302734	0.0754395		-25.68	-0.000177561	-0.0045277	0.000732423	-0.00221946	-0.00119851	-0.00135387	-0.0026123		-25.68	0.10437	-0.000732	0.0291748	0.069458	-0.00232	-0.00366	0.0335693		-25.66	-0.100159	-0.0327759	-0.115356	-0.0858154	-0.0270386	-0.0811768		-25.56	-0.0565186	-0.134583	-0.0839844	-0.0967407
	-25.56	-0.00205078	0.0163818	-0.00964355	-0.00249023	-0.000537106	-0.000756833	0.00258789		-25.56	0.0338135	0.0269775	0.0313721	0.0251465	0.00744641	0.0270996	0.0754395		-25.58	-0.000177566	-0.00506036	0.000732423	-0.00239703	-0.00119852	-0.00157583	-0.00223233		-25.58	0.107544	-0.0146484	0.0252687	0.0672607	-0.0108639	-0.0083	0.024292		-25.56	-0.0970459	-0.0366821	-0.123962	-0.0827026	-0.0270386	-0.090576		-25.46	-0.0549316	-0.134583	-0.0792847	-0.0990601
	-25.46	-0.0022948	0.0131837	-0.0097168	-0.00327136	-0.000463742	-0.000610104	0.00241699		-25.46	0.0306396	0.0255128	0.0181885	0.0219727	-0.001831	0.0256348	0.0659181		-25.48	0.000133155	-0.00474964	0.000954368	-0.00208631	-0.00124291	-0.00157583	-0.00227983		-25.48	0.101929	-0.0124512	0.0338135	0.0616455	-0.0140378	-0.00366	0.0335693		-25.46	-0.0923462	-0.0350952	-0.119263	-0.0748901	-0.0270386	-0.0928955		-25.36	-0.0541992	-0.139282	-0.0769654	-0.092041
	-25.36	-0.000415009	0.013086	-0.00793457	-0.00163571	0.00131839	0.000707755	0.00429688		-25.36	0.0213623	0.019165	0.0228271	0.0205078	-0.000366271	0.0153809	0.0615234		-25.38	-0.000488286	-0.00483841	0.000554864	-0.00230824	-0.00173118	-0.00179777	-0.00256481		-25.38	0.116089	-0.00293	0.0245361	0.0640869	-0.0115973	0.0151361	0.0452881		-25.36	-0.0923462	-0.0562134	-0.123962	-0.0733032	-0.0317383	-0.0881958		-25.26	-0.0518188	-0.144714	-0.0839844	-0.0873413
	-25.26	-0.000732428	0.0130127	-0.00651855	-0.00148926	0.00156249	0.00134277	0.00366211		-25.26	0.0228271	0.0308838	0.0313721	0.0102539	-0.00500488	0.0224609	0.0307617		-25.28	-0.000754632	-0.00466086	0.000599255	-0.00266336	-0.00133169	-0.00193095	-0.00180487		-25.28	0.102905	-0.0107422	0.0135502	0.0626221	-0.027221	0.00195	0.0321045		-25.26	-0.0923462	-0.0585327	-0.130981	-0.0780029	-0.0387573	-0.0928955		-25.16	-0.0361938	-0.142395	-0.0722656	-0.0733032
	-25.16	-0.00134276	0.012085	-0.00651855	-0.00139159	0.00156251	0.000805515	0.00375977		-25.16	0.0299072	0.0262451	0.0299072	0.017334	-0.00183105	0.0224609	0.052002		-25.18	-0.00102096	-0.00439454	0.000332919	-0.00284091	-0.00106535	-0.00153143	-0.00189986		-25.18	0.109741	-0.00464	0.0181885	0.0726318	-0.0133056	0.000977	0.0484619		-25.16	-0.0923462	-0.0515137	-0.130981	-0.0780029	-0.0387573	-0.0928955		-25.06	-0.0408936	-0.142395	-0.0800781	-0.0803223
	-25.06	-0.00144048	0.0122314	-0.00698242	-0.00195318	0.00156245	0.00109814	0.00351563		-25.06	0.0213623	0.0262451	0.0345459	0.00952148	-0.000366211	0.0146484	0.0285644		-25.08	-0.00106535	-0.00443893	0.00028853	-0.00244141	-0.00110974	-0.0012651	-0.00199485		-25.08	0.114624	0.000244	0.0277101	0.0718994	-0.00842	0.0136722	0.0406494		-25.06	-0.0876465	-0.046814	-0.126282	-0.0811157	-0.0340576	-0.0881956		-24.96	-0.0408936	-0.142395	-0.0800781	-0.0803223
	-24.96	-0.00368651	0.0116943	-0.0100342	-0.00358886	0.000390637	-0.000366199	0.00148926		-24.96	0.026001	0.0340573	0.0313718	0.00952148	0.00280732	0.0270993	0.0285644		-24.98	-0.000577055	-0.00408381	0.00028853	-0.00275213	-0.000532668	-0.00144264	-0.00175737		-24.98	0.119995	-0.0022	0.0299072	0.0789795	-0.0108647	0.01123	0.0438232		-24.96	-0.0806274	-0.0397949	-0.107544	-0.0787964	-0.0270386	-0.0858765		-24.86	-0.0408936	-0.147095	-0.0800781	-0.0803223
	-24.86	-0.00339348	0.012085	-0.0088623	-0.00358879	0.000390702	-7.31501e-05	0.00327148		-24.86	0.026001	0.0262451	0.0150146	0.00561523	-0.00500488	0.0341797	0.0168457		-24.88	4.43553e-05	-0.00430579	0.00028853	-0.00275216	-0.000133201	-0.000998791	-0.00118741		-24.88	0.105103	0.000977	0.0206299	0.0679932	-0.0140383	-0.0153811	0.0218506		-24.86	-0.0806274	-0.0444946	-0.107544	-0.0858154	-0.0317383	-0.0928951		-24.76	-0.0487061	-0.154114	-0.0800781	-0.0803223
	-24.76	-0.00205082	0.010913	-0.00769043	-0.00256352	0.00156246	0.00165946	0.00305176		-24.76	0.0142822	0.0262451	0.0267334	0.00561523	0.0098877	0.0458984	0.0168457		-24.78	-0.000754623	-0.00421698	6.65836e-05	-0.00275214	-0.000665845	-0.00135388	-0.0013299		-24.78	0.10437	-0.0124512	0.0189212	0.0733643	-0.0264887	-0.0114741	0.0211182		-24.76	-0.0697021	-0.0405884	-0.0997314	-0.0748901	-0.027832	-0.0928955		-24.66	-0.0487061	-0.154114	-0.0847778	-0.0834351
	-24.66	-0.00236816	0.00839844	-0.00964355	-0.00344238	0.000390625	0.000952148	0.00202637		-24.66	0.026001	0.0294189	0.0267334	0.017334	0.0145264	0.0458984	0.052002		-24.68	-0.00124289	-0.00452769	-2.21946e-05	-0.00261896	-0.00031072	-0.000776809	-0.0012824		-24.68	0.101196	-0.0146484	0.0245361	0.071167	-0.0186771	0.0104977	0.0289307		-24.66	-0.0650024	-0.0405884	-0.0997314	-0.0819092	-0.0262451	-0.0928955		-24.56	-0.0408936	-0.157227	-0.0839847	-0.0686035
	-24.56	-0.00307612	0.00715338	-0.00957031	-0.00358881	0.000390682	0.000634695	0.00234375		-24.56	0.0228271	0.0294189	0.0220947	0.00952148	0.00988787	0.0327148	0.0285644		-24.58	-0.00106535	-0.0045277	6.65836e-05	-0.00230825	-0.000221953	-0.000377315	-0.00109242		-24.58	0.0911865	-0.013916	0.0159916	0.0587158	-0.0186761	0.00659	0.0274658		-24.56	-0.0634155	-0.0429077	-0.0950317	-0.0803223	-0.0309448	-0.0928954		-24.46	-0.0408936	-0.161926	-0.0839844	-0.0686035
	-24.46	-0.000414985	0.00778814	-0.00690918	-0.00195307	0.00202642	0.0014155	0.00351563		-24.46	0.00500488	0.0269773	0.0228269	0.00488281	0.00353983	0.0395506	0.0146484		-24.48	-0.000488282	-0.00430575	-0.00024414	-0.00230824	-0.000399504	-0.000554868	-0.0012824		-24.48	0.100464	-0.013916	0.0150146	0.069458	-0.0108642	0.0236817	0.0264893		-24.46	-0.0744019	-0.0405884	-0.0974121	-0.0795898	-0.0270386	-0.0928955		-24.36	-0.0455933	-0.166626	-0.0839844	-0.0686035
	-24.36	-0.00119631	0.00895994	-0.00651855	-0.000927752	0.00258787	0.00236815	0.00375977		-24.36	0.0150146	0.0223389	0.0299072	0.0102539	0.00598136	0.0327148	0.0307617		-24.38	-0.000355145	-0.00421701	-0.000377308	-0.00199754	0.000177525	-0.000288561	-0.00109242		-24.38	0.100464	-0.0100098	0.0159912	0.0672607	-0.0201421	0.0300288	0.024292		-24.36	-0.0532837	-0.0358887	-0.0997314	-0.0733032	-0.0270386	-0.0780638		-24.26	-0.0408936	-0.161926	-0.0722656	-0.0615845
	-24.26	-0.000414982	0.00715338	-0.00651855	-0.000463811	0.00249029	0.00173311	0.00327148		-24.26	0.00964355	0.0223389	0.0111084	0.0126953	-0.0128174	0.0302734	0.0380859		-24.28	-0.00115416	-0.00439456	6.65836e-05	-0.00230827	0.000221912	-0.0005549	-0.0012824		-24.28	0.0841064	-0.0185547	-0.00134	0.0484619	-0.0257565	0.00659	0.00549		-24.26	-0.0516968	-0.0343018	-0.0950317	-0.0733032	-0.0340576	-0.0756836		-24.16	-0.0408936	-0.161926	-0.0753784	-0.0686035
	-24.16	-0.000414985	0.00661626	-0.00541992	0.000781304	0.00383306	0.00336784	0.00383301		-24.16	0.00256348	0.0340572	0.0228267	-0.00610352	-0.00109908	0.0419917	-0.0183106		-24.18	-0.00115413	-0.00483841	-0.00024414	-0.0020863	-0.000310733	-0.00113193	-0.00166238		-24.18	0.09021	-0.0241699	0.00574	0.0601807	-0.030396	0.0205073	0.0172119		-24.16	-0.0493774	-0.0319824	-0.0762939	-0.0662842	-0.0270386	-0.0663452		-24.06	-0.0447998	-0.154114	-0.0839847	-0.060791
	-24.06	-0.000170907	0.00747069	-0.00456543	0.00141601	0.00422362	0.00361327	0.00500488		-24.06	0.0142822	0.0269775	0.0157471	0.00561523	0.00353986	0.0349121	0.0168457		-24.08	-0.00142049	-0.00470532	-0.000599255	-0.00217511	-0.000443933	-0.00153147	-0.00189986		-24.08	0.0802002	-0.0341797	-0.0137938	0.0406494	-0.033569	-0.00439	-0.00549		-24.06	-0.0493774	-0.0319824	-0.0762939	-0.0740967	-0.0317383	-0.0733643		-23.96	-0.0361938	-0.154114	-0.0722656	-0.0521851
	-23.96	-0.000659215	0.00747067	-0.00378418	0.00148922	0.00358883	0.00336843	0.00280762		-23.96	0.00720215	0.0340573	0.0228269	0.00561523	0.0106198	0.0419919	0.0168457		-23.98	-0.00235262	-0.00452769	-0.00130948	-0.00226384	-0.00106534	-0.00135386	-0.00256481		-23.98	0.074585	-0.0288086	-0.00916	0.0491943	-0.0335689	-0.0192867	0.00159		-23.96	-0.0493774	-0.0437012	-0.0762939	-0.0709839	-0.0387573	-0.0733643		-23.86	-0.0408936	-0.158813	-0.0722656	-0.0615845
	-23.86	-0.00119616	0.00676282	-0.00449219	-0.000146359	0.00383313	0.00361197	0.00234375		-23.86	0.00646973	0.0457764	0.0267334	-0.00219727	0.0145259	0.0537109	-0.00659181		-23.88	-0.0021751	-0.00474968	-0.000599255	-0.00199754	-0.000443916	-0.00157584	-0.00227983		-23.88	0.083374	-0.0146484	-0.00208	0.0477295	-0.0162355	-0.0175783	0.0125732		-23.86	-0.0540771	-0.0437012	-0.0809937	-0.0780029	-0.0387573	-0.0733643		-23.76	-0.0455933	-0.165833	-0.0769653	-0.0686035
	-23.76	-0.000415045	0.00864257	-0.0026123	0.00195312	0.0052246	0.00454101	0.00515137		-23.76	0.0150146	0.0333252	0.0220947	0.00952148	0.0098877	0.0490723	0.0285644		-23.78	-0.00204194	-0.0046165	-0.000909977	-0.0022195	-0.000133201	-0.0017978	-0.0027073		-23.78	0.0809326	-0.0288086	-0.00916	0.0452881	-0.0179442	-0.010742	0.00696		-23.76	-0.0610962	-0.0484009	-0.0880127	-0.0780029	-0.0418701	-0.078064		-23.66	-0.0479126	-0.161133	-0.0792847	-0.0639038
	-23.66	-0.000561512	0.00810548	-0.00307617	0.00148927	0.00500489	0.00407634	0.00383301		-23.66	0.0057373	0.0340576	0.0228271	0.00488281	0.0106201	0.0419922	0.0146484		-23.68	-0.00239702	-0.00497159	-0.00117631	-0.00221946	-0.000754623	-0.00233044	-0.0027073		-23.68	0.0809326	-0.0231934	-0.00354	0.0360107	-0.0186766	-0.0207518	0.0164795		-23.66	-0.0563965	-0.0585327	-0.083313	-0.0615845	-0.0418701	-0.0834961		-23.56	-0.0408936	-0.165039	-0.0753787	-0.0521851
	-23.56	-0.00144044	0.00871581	-0.00410156	0.00148925	0.00468749	0.00407551	0.00351563		-23.56	-0.00524902	0.0340576	0.0111084	0.00561523	-0.00109863	0.0419922	0.0168457		-23.58	-0.00257457	-0.00514914	-0.00144265	-0.00186434	-0.000399496	-0.00219726	-0.0027073		-23.58	0.0762939	-0.0170898	0.0011	0.0477295	-0.00378	-0.0278317	0.024292		-23.56	-0.0493774	-0.0515137	-0.0715942	-0.0576782	-0.0348511	-0.0811766		-23.46	-0.0408936	-0.169739	-0.0769653	-0.069397
	-23.46	-0.00205071	0.00747077	-0.0034668	0.00148933	0.00429695	0.00393074	0.00234375		-23.46	-0.00524902	0.0223389	0.0111084	0.00561523	-0.00109863	0.0419922	0.0168457		-23.48	-0.00204191	-0.00443893	-0.00104315	-0.00186436	-0.000532682	-0.00157583	-0.00213734		-23.48	0.0855713	-0.00537	-0.00452	0.0499268	-0.0108644	-0.0278322	0.0172119		-23.46	-0.0462646	-0.0484009	-0.0731812	-0.0592651	-0.036438	-0.078064		-23.36	-0.0518188	-0.181458	-0.0831909	-0.076416
	-23.36	0.000366175	0.00598141	-0.00214844	0.00227047	0.00429684	0.0038322	0.00351563		-23.36	-0.00524902	0.0340576	0.0274658	0.00561523	0.0106197	0.0419922	0.0168457		-23.38	-0.00213073	-0.00395069	-0.0016646	-0.00195318	-0.000177608	-0.00201976	-0.00237482		-23.38	0.0855713	-0.00684	-0.0184326	0.0360107	-0.0140384	-0.0231937	0.0140381		-23.36	-0.0446777	-0.0437012	-0.0731812	-0.0467529	-0.0387573	-0.0733643		-23.26	-0.0487061	-0.186157	-0.0878906	-0.076416
	-23.26	4.88728e-05	0.00583501	-0.0034668	0.0014893	0.00351567	0.00290416	0.00351563		-23.26	-0.0130615	0.0262451	0.0267334	0.00561523	0.00744629	0.0466309	0.0168457		-23.28	-0.00301846	-0.00430574	-0.0024636	-0.0024414	-0.000754609	-0.00277432	-0.00318226		-23.28	0.0716553	-0.0217285	-0.0216065	0.0328369	-0.0155031	-0.0253908	0.00476		-23.26	-0.0493774	-0.0554199	-0.0802002	-0.0467529	-0.0387573	-0.078064		-23.16	-0.0534058	-0.193176	-0.0878906	-0.076416
	-23.16	0.00107411	0.0050536	-0.0026123	0.00266102	0.00383289	0.00361317	0.00397949		-23.16	-0.0130615	0.0340573	0.0345456	0.00561523	0.0223386	0.0568845	0.0168457		-23.18	-0.0024858	-0.00408381	-0.00193093	-0.00253019	-0.000532673	-0.00259677	-0.00308727		-23.18	0.0706787	-0.0217285	-0.0286865	0.0335693	-0.0108638	-0.0224605	0.00549		-23.16	-0.0493774	-0.0663452	-0.083313	-0.0467529	-0.0387573	-0.085083		-23.06	-0.0604248	-0.193176	-0.0996094	-0.0733032
	-23.06	-0.000732383	0.00285648	-0.00480957	-0.000463828	0.00249027	0.0022701	0.00273438		-23.06	-0.00524902	0.043335	0.0274658	0.0134277	0.0269774	0.0544434	0.0402831		-23.08	-0.00301848	-0.00430577	-0.00255238	-0.00195314	-0.000310741	-0.00277434	-0.00327725		-23.08	0.0731201	-0.013916	-0.0137939	0.0523682	-0.0094	-0.000488	0.0186768		-23.06	-0.0446777	-0.0663452	-0.083313	-0.0420532	-0.0371704	-0.0834955		-22.96	-0.0487061	-0.18927	-0.0925903	-0.0686035
	-22.96	-0.000561517	0.00544434	-0.00354004	0.000708014	0.00383301	0.00268448	0.00258789		-22.96	-0.00842285	0.0574944	0.0462639	0.0102539	0.0340569	0.0778801	0.0307617		-22.98	-0.00337357	-0.00417258	-0.00233043	-0.00208628	-0.000443883	-0.00299626	-0.00318226		-22.98	0.0848389	-0.0217285	-0.0184326	0.0477295	-0.0162354	0.0151366	0.0118408		-22.96	-0.0298462	-0.0515137	-0.0684814	-0.0272217	-0.0270386	-0.0733643		-22.86	-0.0455933	-0.186157	-0.0964967	-0.0686035
	-22.86	-2.43485e-05	0.00559089	-0.00378418	0.000634831	0.00429694	0.00219733	0.003125		-22.86	0.010376	0.0574951	0.0384521	0.0258789	0.0294189	0.0686035	0.0776367		-22.88	-0.00346235	-0.0032848	-0.00215288	-0.00195312	-0.000310718	-0.00286309	-0.00280229		-22.88	0.0731201	-0.0170898	-0.0123291	0.0499268	-0.0179435	-0.0083	0.00232		-22.86	-0.0423584	-0.0593262	-0.0692749	-0.0397339	-0.0348511	-0.0811768		-22.76	-0.0361938	-0.188477	-0.0870972	-0.0639038
	-22.76	0.0012207	0.00629882	-0.00378418	0.00163574	0.00515136	0.00290469	0.00249023		-22.76	-0.00134277	0.0574951	0.0384521	0.00952148	0.0223389	0.0615234	0.0285644		-22.78	-0.00328481	-0.00363992	-0.00224165	-0.00230825	0.000221939	-0.00268556	-0.0026123		-22.78	0.083374	-0.00684	-0.0113524	0.0509033	-0.00378	-0.0129391	0.0125732		-22.76	-0.0493774	-0.0515137	-0.0762939	-0.0545654	-0.0348511	-0.0811768		-22.66	-0.0307617	-0.178345	-0.0769653	-0.053772
	-22.66	0.00107423	0.00629884	-0.00378418	0.00134279	0.00500489	0.00290413	0.00336914		-22.66	-0.00134277	0.0574948	0.0462644	0.0212402	0.0223386	0.0693356	0.0637206		-22.68	-0.00381747	-0.00363991	-0.0016646	-0.00230824	0.00022195	-0.00233043	-0.0026123		-22.68	0.0887451	0.000977	-0.00598	0.0523682	-0.0108645	0.00342	0.0172119		-22.66	-0.0462646	-0.0609131	-0.0731812	-0.0514526	-0.0395508	-0.0827637		-22.56	-0.0447998	-0.185364	-0.0839841	-0.0686035
	-22.56	4.884e-05	0.00629884	-0.00378418	0.00117189	0.00468751	0.0025879	0.00366211		-22.56	0.00646973	0.0574951	0.0345459	0.017334	0.0223389	0.0693359	0.052002		-22.58	-0.00328481	-0.00363992	-0.00170899	-0.00186436	-6.77327e-09	-0.00215288	-0.00284979		-22.58	0.0784912	-0.0163574	-0.0177001	0.0289307	-0.021118	-0.000488	0.00549		-22.56	-0.048584	-0.0671387	-0.0723877	-0.053772	-0.0465698	-0.0968018		-22.46	-0.0283813	-0.168945	-0.0753784	-0.0521851
	-22.46	4.89533e-05	0.00629895	-0.00378418	0.00180677	0.00476087	0.00244104	0.00305176		-22.46	0.00183105	0.0723872	0.0462642	0.0205078	0.0191646	0.0732417	0.0615234		-22.48	-0.00355113	-0.00363991	-0.00210849	-0.00186434	0.000577068	-0.00233043	-0.00308727		-22.48	0.083374	-0.00684	-0.0137939	0.0328369	-0.0115968	-0.0083	0.0094		-22.46	-0.0462646	-0.0749512	-0.0723877	-0.0584717	-0.0465698	-0.0968018		-22.36	-0.0291748	-0.166626	-0.0847779	-0.0498657
	-22.36	0.00107415	0.00715325	-0.00285645	0.0035888	0.00664055	0.00383141	0.00397949		-22.36	-0.00524902	0.0770264	0.0462646	0.0219727	0.0145264	0.0732422	0.0659181		-22.38	-0.0035068	-0.00301851	-0.00184215	-0.00155367	0.000843345	-0.00170903	-0.00299227		-22.38	0.0784912	-0.013916	-0.020874	0.0335693	-0.0108635	-0.00366	-0.00232		-22.36	-0.048584	-0.0733643	-0.0786133	-0.0584717	-0.0465698	-0.0952146		-22.26	-0.0408936	-0.173645	-0.0800781	-0.0568848
	-22.26	-0.000878915	0.00622558	-0.00354004	0.00251464	0.00532226	0.00268554	0.00258789		-22.26	-0.00524902	0.0653076	0.0462646	0.0205078	0.00671387	0.0615234	0.0615234		-22.28	-0.00426136	-0.00372869	-0.00264116	-0.00186434	0.000665845	-0.00286309	-0.00341974		-22.28	0.0841064	-0.0061	-0.00745	0.0391846	-0.00769	0.00659	0.00549		-22.26	-0.0415649	-0.0710449	-0.0684814	-0.0662842	-0.0465698	-0.0928955		-22.16	-0.0526123	-0.180664	-0.0988159	-0.0639038
	-22.16	-0.00261229	0.00512697	-0.00449219	0.000781268	0.00522463	0.000707884	0.00209961		-22.16	-0.0130615	0.0731198	0.0423581	0.017334	0.0176999	0.0693356	0.052002		-22.18	-0.00350676	-0.00363993	-0.0024636	-0.00186436	0.000665823	-0.00233045	-0.0026123		-22.18	0.0880127	-0.0185547	-0.00916	0.0374756	-0.0155028	-0.00122	-0.00696		-22.16	-0.0462646	-0.0827637	-0.0731812	-0.0584717	-0.0465698	-0.0975952		-22.06	-0.057312	-0.182251	-0.0886845	-0.053772
	-22.06	-0.00446778	0.00341796	-0.00471191	0.000707999	0.00532226	0.0011958	0.00227051		-22.06	-0.00524902	0.0731201	0.0423584	0.0219727	0.019165	0.0615234	0.0659181		-22.08	-0.00381748	-0.00363992	-0.0024636	-0.00221947	0.000310718	-0.00268556	-0.00318226		-22.08	0.0823975	-0.0209961	-0.00208	0.0406494	-0.0094	-0.00684	-0.0094		-22.06	-0.0306396	-0.0679321	-0.0653687	-0.0436401	-0.043457	-0.102295		-21.96	-0.0526123	-0.177551	-0.0839844	-0.0490723
	-21.96	-0.00471186	0.00214849	-0.00480957	0.000317436	0.0047608	0.000244194	0.00117188		-21.96	-0.00524902	0.0848384	0.0462642	0.017334	0.0145259	0.0778804	0.052002		-21.98	-0.00381747	-0.00341797	-0.0024636	-0.00173118	0.000665836	-0.0028631	-0.00318226		-21.98	0.0809326	-0.0170898	-0.00598	0.0374756	-0.0155028	-0.0129393	-0.0101318		-21.96	-0.0376587	-0.0796509	-0.0723877	-0.053772	-0.0504761	-0.111633		-21.86	-0.0526123	-0.177551	-0.0839844	-0.0490723
	-21.86	-0.0054931	0.00161139	-0.00339355	0.000708067	0.00546881	0.0014158	0.0015625		-21.86	-0.00524902	0.0770264	0.041626	0.0290527	0.0145264	0.0849609	0.0871581		-21.88	-0.00395068	-0.00279656	-0.00259677	-0.00155366	0.000532632	-0.00281876	-0.00275479		-21.88	0.0894775	-0.0217285	0.00256	0.0328369	-0.021118	-0.0114744	-0.0094		-21.86	-0.0259399	-0.0749512	-0.0606689	-0.0514526	-0.0270386	-0.0928955		-21.76	-0.0526123	-0.177551	-0.0792847	-0.0490723
	-21.76	-0.004248	0.000756881	-0.0034668	0.00180669	0.00671391	0.00126907	0.00187988		-21.76	-0.00524902	0.0770264	0.0345459	0.0244141	0.0145264	0.0849609	0.0732423		-21.78	-0.00426136	-0.0032848	-0.00304066	-0.00213068	0.000532673	-0.00290749	-0.00322976		-21.78	0.0755615	-0.0146484	-0.00208	0.0313721	-0.0115972	-0.0253912	-0.00696		-21.76	-0.0290527	-0.0749512	-0.0637817	-0.0584717	-0.0387573	-0.0975952		-21.66	-0.0526123	-0.172852	-0.0769653	-0.060791
	-21.66	-0.00400376	0.0020021	-0.00214844	0.00195327	0.00813003	0.00258804	0.00280762		-21.66	-0.00524902	0.0653075	0.0260009	0.0102539	0.00598133	0.0764159	0.0307617		-21.68	-0.00350676	-0.00235264	-0.00279652	-0.00177558	0.000976545	-0.0033514	-0.00318226		-21.68	0.0614014	-0.0263672	-0.0184326	0.0140381	-0.0233153	-0.0395506	-0.00549		-21.66	-0.0259399	-0.0733643	-0.0684814	-0.053772	-0.0340576	-0.0952148		-21.56	-0.0526123	-0.173645	-0.0839844	-0.0490723
	-21.56	-0.00190428	0.00434572	-0.000341797	0.00493166	0.00937502	0.00392989	0.00383301		-21.56	-0.0020752	0.0653076	0.0306396	0.0205078	0.0106199	0.0810547	0.0615234		-21.58	-0.00435014	-0.0028409	-0.003307	-0.00186434	0.000488286	-0.00330699	-0.00341974		-21.58	0.0731201	-0.0241699	-0.0255123	0.0257568	-0.0179436	-0.0302727	-0.00232		-21.56	-0.00561523	-0.0710449	-0.0684814	-0.0350342	-0.0270386	-0.0928955		-21.46	-0.0487061	-0.174438	-0.0870972	-0.0568848
	-21.46	-0.00236809	0.00480965	-0.000195313	0.00390633	0.00905769	0.00383156	0.00397949		-21.46	-0.00524902	0.0770259	0.0345455	0.0205078	0.0176997	0.0959468	0.0615234		-21.48	-0.00390625	-0.00230824	-0.00299627	-0.00195313	0.000665836	-0.00312944	-0.00318226		-21.48	0.0809326	-0.00684	-0.0137939	0.0313721	0.000854	-0.0175782	0.000854		-21.46	-0.0220337	-0.0710449	-0.0684814	-0.0467529	-0.0270386	-0.0811768		-21.36	-0.0635376	-0.193176	-0.0917964	-0.0686035
	-21.36	-0.00173335	0.00583501	0.000366211	0.00571294	0.0104004	0.00556645	0.00383301		-21.36	0.00646973	0.0653076	0.0345459	0.0251465	0.0223389	0.0927734	0.0754395		-21.38	-0.00435014	-0.00221945	-0.00290749	-0.00186434	0.000577068	-0.00344015	-0.00327725		-21.38	0.0684814	-0.0146484	-0.0216064	0.0179443	-0.0115972	-0.0278326	0.00476		-21.36	-0.0220337	-0.0710449	-0.0731812	-0.0467529	-0.0270386	-0.0811768		-21.26	-0.0604248	-0.185364	-0.0839844	-0.0654907
	-21.26	-0.00175779	0.00644533	0.000732422	0.00600588	0.0103028	0.00454013	0.00366211		-21.26	0.0111084	0.0653076	0.0228271	0.0251465	0.0223389	0.0927734	0.0754395		-21.28	-0.00417259	-0.00257458	-0.00290749	-0.00186436	0.000887777	-0.00335139	-0.00308727		-21.28	0.0543213	-0.0241699	-0.0255129	0.0257568	-0.028931	-0.0380863	-0.000854		-21.26	-0.0267334	-0.0788574	-0.0755005	-0.0350342	-0.0270386	-0.0811768		-21.16	-0.0604248	-0.180664	-0.0917969	-0.0725098
	-21.16	-0.00329598	0.00700676	0.00153809	0.00712883	0.0105468	0.0055641	0.00305176		-21.16	0.00183105	0.0653073	0.0306394	0.0251465	0.0301511	0.0888669	0.0754395		-21.18	-0.00381745	-0.00221945	-0.00255238	-0.00186433	0.000799023	-0.00312942	-0.0027073		-21.18	0.0582275	-0.0263672	-0.0404053	0.0164795	-0.0350341	-0.0278319	-0.0147705		-21.16	-0.0415649	-0.0788574	-0.0731812	-0.0350342	-0.0317383	-0.0858765		-21.06	-0.0651245	-0.178345	-0.101196	-0.0772095
	-21.06	-0.00581055	0.00551757	0.000976563	0.00554199	0.00976562	0.00375976	0.0015625		-21.06	0.00256348	0.0653076	0.0306396	0.032959	0.0184326	0.0888672	0.098877		-21.08	-0.00346235	-0.00208629	-0.00201971	-0.00133167	0.00177557	-0.00277432	-0.00227983		-21.08	0.0599365	-0.0302734	-0.0301515	0.0094	-0.0318606	-0.00977	-0.0218506		-21.06	-0.0415649	-0.0788574	-0.0802002	-0.0514526	-0.0504761	-0.092895		-20.96	-0.0557251	-0.180664	-0.0988159	-0.0709229
	-20.96	-0.00595702	0.0046631	-2.44141e-05	0.00642091	0.00891114	0.00275825	0.00117188		-20.96	0.00256348	0.0535889	0.0196533	0.0251465	0.0184326	0.0888672	0.0754395		-20.98	-0.00328481	-0.00221947	-0.0016202	-0.00119852	0.00208628	-0.00259678	-0.0026123		-20.98	0.0582275	-0.0288086	-0.0379639	0.00867	-0.0452879	-0.0231932	-0.0264893		-20.96	-0.0290527	-0.0710449	-0.067688	-0.029541	-0.0379639	-0.0803833		-20.86	-0.0408936	-0.165833	-0.0957037	-0.060791
	-20.86	-0.00549305	0.00527355	0.000268555	0.00507824	0.00859386	0.00258697	0.0015625		-20.86	0.00256348	0.0535889	0.0181885	0.0251465	0.0106201	0.0810547	0.0754395		-20.88	-0.00341803	-0.00235269	-0.0020641	-0.000887841	0.00195307	-0.00290755	-0.0026123		-20.88	0.0535889	-0.0217285	-0.0325928	0.0108643	-0.0335695	-0.0161134	-0.0203857		-20.86	-0.0337524	-0.0710449	-0.0606689	-0.0202026	-0.0192261	-0.0686644		-20.76	-0.0408936	-0.147095	-0.0839844	-0.0490723
	-20.76	-0.00581053	0.00661623	0.0027832	0.00625002	0.00937502	0.00336916	0.00273438		-20.76	-0.00524902	0.0653076	0.0196533	0.0134277	0.0269775	0.0927734	0.0402831		-20.78	-0.00448332	-0.00266336	-0.0024636	-0.00177557	0.00102095	-0.00357334	-0.00284979		-20.78	0.0482178	-0.0334473	-0.0372313	0.000122	-0.03186	-0.0246578	-0.0233154		-20.76	-0.0189209	-0.0679321	-0.0575562	-0.0311279	-0.0309448	-0.0632324		-20.66	-0.0330811	-0.146301	-0.0792847	-0.0412598
	-20.66	-0.0062744	0.00871584	0.00222168	0.00695803	0.00788576	0.00375903	0.00202637		-20.66	0.00646973	0.0621336	0.0196531	0.0251465	0.0269774	0.0856932	0.0754395		-20.68	-0.00457209	-0.00270773	-0.00264116	-0.00230823	0.00102096	-0.00361771	-0.00318226		-20.68	0.0543213	-0.0263672	-0.0418701	0.00476	-0.0374754	-0.024658	-0.0257568		-20.66	-0.0142212	-0.0749512	-0.0528564	-0.0272217	-0.0309448	-0.0655518		-20.56	-0.0135498	-0.13379	-0.0792851	-0.0334473
	-20.56	-0.00673828	0.0084961	0.00317383	0.00610352	0.0078125	0.00431956	0.00180664		-20.56	0.0111084	0.0770264	0.0267334	0.0297852	0.0418696	0.100586	0.0893556		-20.58	-0.0041282	-0.00221946	-0.00188654	-0.0016424	0.00146484	-0.00290749	-0.00332475		-20.58	0.0496826	-0.0288086	-0.0325926	-0.000854	-0.042114	-0.0192868	-0.0172119		-20.56	-0.017334	-0.078064	-0.059082	-0.0303345	-0.0340576	-0.0686647		-20.46	-0.00653076	-0.13147	-0.0652466	-0.0264282
	-20.46	-0.0066651	0.00903314	0.00246582	0.00539545	0.0077392	0.00290521	0.00163574		-20.46	0.0142822	0.0653076	0.0299072	0.0446777	0.0340576	0.0888672	0.134033		-20.48	-0.00426137	-0.00239702	-0.00201971	-0.00173119	0.00177556	-0.00299628	-0.00318226		-20.48	0.0628662	-0.0217285	-0.0201416	0.0179443	-0.0335689	-0.0185543	-0.0296631		-20.46	-0.0337524	-0.0905762	-0.0684814	-0.0467529	-0.0387573	-0.085083		-20.36	-0.00494385	-0.129883	-0.0683594	-0.0248413
	-20.36	-0.00627438	0.00825199	0.000830078	0.00415043	0.00664066	0.00134254	0.0015625		-20.36	0.0142822	0.0770264	0.0313721	0.0446777	0.0294185	0.0927734	0.134033		-20.38	-0.00417259	-0.00235264	-0.0024636	-0.00177557	0.00173117	-0.00312944	-0.00275479		-20.38	0.0638428	-0.0100098	-0.019165	0.0313721	-0.018677	0.00269	-0.0218506		-20.36	-0.0306396	-0.0827637	-0.0653687	-0.0319214	-0.0356445	-0.0850824		-20.26	-0.041687	-0.163513	-0.109009	-0.0615845
	-20.26	-0.00659174	0.00917974	0.000976563	0.00437017	0.00710455	0.0014155	0.00351563		-20.26	0.026001	0.0770264	0.0267334	0.048584	0.0223389	0.0927734	0.145752		-20.28	-0.00470527	-0.00208632	-0.0024636	-0.00177559	0.0015536	-0.00312946	-0.00284979		-20.28	0.0628662	-0.013916	-0.0333248	0.0186768	-0.0303947	0.00342	-0.0218506		-20.26	-0.017334	-0.0593262	-0.0489502	-0.0155029	-0.0270386	-0.0733643		-20.16	-0.0830688	-0.200195	-0.145691	-0.107666
	-20.16	-0.00627439	0.0101319	0.00161133	0.00688479	0.00859377	0.00329592	0.00429688		-20.16	0.026001	0.0770261	0.0345456	0.048584	0.0301511	0.100586	0.145752		-20.18	-0.0044389	-0.00221944	-0.00268555	-0.00217505	0.00168681	-0.00312942	-0.0026123		-20.18	0.0716553	-0.013916	-0.0255127	0.0313721	-0.0201415	0.00659	-0.0218506		-20.16	-0.0189209	-0.0593262	-0.0489502	-0.0155029	-0.0317383	-0.0616455		-20.06	-0.100281	-0.217407	-0.162902	-0.131897
	-20.06	-0.00368652	0.0102051	0.0020752	0.00688477	0.00844727	0.00275825	0.003125		-20.06	0.026001	0.0802002	0.026001	0.0446777	0.0333251	0.10376	0.134033		-20.08	-0.00372874	-0.0018644	-0.00201971	-0.00119856	0.00177552	-0.00277438	-0.00246982		-20.08	0.0777588	-0.0100098	-0.0286867	0.022583	-0.0211185	0.000244	-0.0172119		-20.06	-0.0142212	-0.0593262	-0.0489502	-0.00769043	-0.0387573	-0.0616455		-19.96	-0.0955811	-0.21582	-0.161316	-0.127197
	-19.96	-0.00339361	0.00981439	0.00292969	0.00624994	0.00866693	0.00305048	0.0046875		-19.96	0.0291748	0.0848382	0.0423578	0.0432129	0.0386957	0.105224	0.129639		-19.98	-0.00479405	-0.00199751	-0.00257457	-0.00177556	0.00119851	-0.00312943	-0.00308727		-19.98	0.0777588	-0.0217285	-0.0333252	0.0203857	-0.0233153	-0.0161132	-0.0147705		-19.96	-0.00952148	-0.0710449	-0.0567627	-0.0202026	-0.0387573	-0.0663452		-19.86	-0.0510254	-0.172853	-0.121462	-0.0857544
	-19.86	-0.00541984	0.0071534	0.00168457	0.00461434	0.00827644	0.00134285	0.00351563		-19.86	0.0455322	0.0848389	0.0345459	0.0571289	0.0223389	0.100586	0.171387		-19.88	-0.00421694	-0.00186432	-0.00219726	-0.00181993	0.0017756	-0.00255235	-0.00246982		-19.88	0.0716553	-0.013916	-0.0230713	0.0164795	-0.0303957	-0.0083	-0.0218506		-19.86	-0.0150146	-0.0757446	-0.0567627	-0.0194092	-0.0387573	-0.0733643		-19.76	-0.0151367	-0.138489	-0.09729	-0.0545654
	-19.76	-0.00454102	0.00771483	0.00200195	0.00578612	0.00844726	0.00314878	0.00546875		-19.76	0.0338135	0.0802002	0.0299072	0.0595703	0.0223389	0.100586	0.178711		-19.78	-0.0037287	-0.00146485	-0.00157582	-0.00133168	0.00186434	-0.00224166	-0.00218484		-19.78	0.0692139	-0.013916	-0.0357665	0.0094	-0.0257565	-0.00366	-0.0335693		-19.76	-0.0142212	-0.0827637	-0.0567627	-0.0194092	-0.0418701	-0.0733643		-19.66	0.0661621	-0.0548706	-0.0159912	0.0267334
	-19.66	-0.00502928	0.00722658	0.00129395	0.00539553	0.00834963	0.00305056	0.00515137		-19.66	0.0338135	0.0777588	0.0228271	0.0524902	0.0223389	0.0959473	0.157471		-19.68	-0.00377307	-0.00142044	-0.00157582	-0.00164239	0.00155363	-0.00246359	-0.0027073		-19.68	0.0628662	-0.0217285	-0.0333252	0.0108643	-0.0186764	0.000245	-0.0250244		-19.66	-0.0142212	-0.078064	-0.0567627	-0.0194092	-0.0465698	-0.0733643		-19.56	0.130981	0.00994626	0.0488257	0.0915527
	-19.56	-0.00627442	0.00771483	0.00129395	0.00415038	0.00812987	0.00283202	0.00375977		-19.56	0.0291748	0.0965576	0.0391846	0.0407715	0.0269769	0.116943	0.122315		-19.58	-0.00368429	-0.00110971	-0.000909977	-0.00164238	0.00186436	-0.00210847	-0.0026123		-19.58	0.0684814	-0.0217285	-0.0301515	0.0281982	-0.0186769	-0.00586	-0.0115967		-19.56	-0.0251465	-0.0757446	-0.0489502	-0.022522	-0.0465698	-0.0686646		-19.46	0.1427	0.0216675	0.0605469	0.0907593
	-19.46	-0.00549318	0.00598143	0.00129395	0.00390624	0.00788573	0.000951947	0.00358887		-19.46	0.0384521	0.0887448	0.0462644	0.0571289	0.0340573	0.112304	0.171387		-19.48	-0.00301846	-0.00153142	-0.000599255	-0.00133167	0.00199752	-0.00233043	-0.0027073		-19.48	0.06604	-0.0209961	-0.0240479	0.0289307	-0.0140377	-0.00366	-0.024292		-19.46	-0.0220337	-0.0710449	-0.0489502	-0.0272217	-0.0512695	-0.053833		-19.36	0.181763	0.065428	0.0996077	0.127502
	-19.36	-0.00595702	0.00419923	0.000439453	0.00493165	0.00844728	0.00126903	0.00500488		-19.36	0.0455322	0.0965576	0.0423584	0.0610352	0.0340573	0.120117	0.183106		-19.38	-0.00284091	-0.0016868	-0.0008212	-0.00133168	0.00253018	-0.00179777	-0.00251731		-19.38	0.0716553	-0.0153809	-0.0230713	0.0289307	-0.000611	-0.00122	-0.0115967		-19.36	-0.0220337	-0.0757446	-0.0489502	-0.0319214	-0.0582886	-0.0663449		-19.26	0.150513	0.0411987	0.0683594	0.103271
	-19.26	-0.00620119	0.00527342	0.000585938	0.00390623	0.00788572	0.000952131	0.00444336		-19.26	0.041626	0.0848389	0.0423584	0.0563965	0.0294189	0.112305	0.169189		-19.28	-0.00284091	-0.00186436	-0.000909977	-0.00155363	0.00253018	-0.00179777	-0.00199485		-19.28	0.0809326	-0.013916	-0.0379636	0.0281982	-0.0140375	-0.0161127	-0.0172119		-19.26	-0.0142212	-0.0749512	-0.0536499	-0.0311279	-0.0504761	-0.0655518		-19.16	0.118469	0.00915527	0.0363159	0.0681152
	-19.16	-0.00744623	0.00473639	-0.000195313	0.00461432	0.00742193	0.000244151	0.00454102		-19.16	0.041626	0.0848389	0.0423584	0.0563965	0.0269775	0.100586	0.169189		-19.18	-0.00301846	-0.00239701	-0.000998759	-0.0020419	0.00177557	-0.00233043	-0.00189986		-19.18	0.0809326	-0.00928	-0.020874	0.0335693	0.000854	-0.000488	-0.0186768		-19.16	-0.0142212	-0.0897827	-0.0606689	-0.0311279	-0.0504761	-0.0577393		-19.06	0.0645752	-0.041624	-0.0222759	0.0204468
	-19.06	-0.00666504	0.00466309	0.000366211	0.00375977	0.00820313	0.000951767	0.00476074		-19.06	0.041626	0.0848389	0.0423584	0.0563965	0.0223389	0.100586	0.169189		-19.08	-0.0028409	-0.00186434	-0.000776809	-0.00150922	0.00199752	-0.00179776	-0.00223233		-19.08	0.0809326	-0.00684	-0.0255125	0.0360107	-0.00378	0.00659	-0.0172119		-19.06	-0.0142212	-0.0913696	-0.0606689	-0.0311279	-0.0535889	-0.0686646		-18.96	0.000488281	-0.0845947	-0.0605469	-0.0303345
	-18.96	-0.00588372	0.00395514	-0.000585938	0.00390632	0.00773932	9.77218e-05	0.00429688		-18.96	0.041626	0.0731201	0.0345459	0.0446777	0.0177002	0.100586	0.134033		-18.98	-0.00288528	-0.00217505	-0.000554864	-0.00128727	0.00204192	-0.0015758	-0.00199485		-18.98	0.0855713	-0.00928	-0.0130615	0.0335693	-0.0108643	0.0205078	-0.0140381		-18.96	-0.0142212	-0.0897827	-0.0606689	-0.0311279	-0.0582886	-0.0733643		-18.86	-0.0314941	-0.106444	-0.0949088	-0.0521851
	-18.86	-0.00432127	0.0055176	0.00129395	0.00461428	0.00834963	0.00227008	0.0046875		-18.86	0.0338135	0.0802002	0.0462646	0.0368652	0.0223384	0.100586	0.110596		-18.88	-0.00239702	-0.0016868	-6.65836e-05	-0.000443899	0.00275212	-0.00135388	-0.00166238		-18.88	0.0802002	-0.00537	-0.00671	0.0328369	-0.0108649	0.0104974	-0.0133057		-18.86	-0.0189209	-0.0944824	-0.0637817	-0.0311279	-0.0629883	-0.0780633		-18.76	-0.0455933	-0.120544	-0.109009	-0.0615845
	-18.76	-0.00424802	0.00512698	0.00129395	0.00507815	0.00969241	0.00165953	0.00429688		-18.76	0.0455322	0.0684814	0.0462646	0.0439453	0.0177002	0.0927734	0.131836		-18.78	-0.00292968	-0.00173117	-0.00024414	-0.000443885	0.00297408	-0.00135386	-0.00166238		-18.78	0.0692139	-0.0231934	-0.0255123	0.024292	-0.0225823	-0.0129388	-0.0311279		-18.76	-0.017334	-0.078064	-0.052063	-0.0178223	-0.0535889	-0.0686646		-18.66	-0.0447998	-0.12677	-0.115234	-0.0772095
	-18.66	-0.00322266	0.00559082	0.00090332	0.0064209	0.0101563	0.00126953	0.00500488		-18.66	0.0455322	0.0809321	0.0540767	0.0446777	0.0269771	0.100585	0.134033		-18.68	-0.00226385	-0.000887786	0.00028853	8.8775e-05	0.00350674	-0.00113193	-0.00109242		-18.68	0.0809326	-0.0209961	-0.0255127	0.0289307	-0.0108638	-0.0083	-0.0257568		-18.66	-0.0103149	-0.0710449	-0.0450439	-0.0155029	-0.0465698	-0.0616455		-18.56	-0.0283813	-0.110352	-0.0988165	-0.0709229
	-18.56	-0.00424801	0.00708011	0.000585938	0.00546878	0.0098389	0.000561444	0.003125		-18.56	0.041626	0.0809326	0.0423584	0.0524902	0.0223389	0.100586	0.157471		-18.58	-0.00181998	-0.000887809	0.00028853	-8.88023e-05	0.00332917	-0.000910005	-0.00109242		-18.58	0.0777588	-0.000732	-0.00915	0.0421143	-0.0094	-0.00366	-0.024292		-18.56	-0.0103149	-0.0827637	-0.0450439	-0.0202026	-0.0496826	-0.0647582		-18.46	-0.0205688	-0.102539	-0.0941162	-0.0678101
	-18.46	-0.00314939	0.00871584	0.00200195	0.00656741	0.0102295	0.00141547	0.00397949		-18.46	0.0447998	0.0855711	0.0469969	0.0524902	0.0269774	0.0935057	0.157471		-18.48	-0.00213071	-0.000976586	-0.000110973	-0.00031075	0.00310722	-0.000776836	-0.00151989		-18.48	0.0958252	0.00806	0.00574	0.055542	-0.00378	-0.0083	-0.0115967		-18.46	-0.0103149	-0.0796509	-0.0419312	-0.0123901	-0.0512695	-0.0710449		-18.36	-0.00341797	-0.0806893	-0.0738534	-0.0459595
	-18.36	-0.00354004	0.00974121	0.00253906	0.00734863	0.00961914	0.000952148	0.00351563		-18.36	0.0540771	0.0777588	0.0540771	0.0571289	0.0223386	0.100586	0.171387		-18.38	-0.00257458	-0.00186435	-0.000776809	-0.000532673	0.00235262	-0.00153143	-0.00199485		-18.38	0.101196	-0.0022	-0.00208	0.0523682	0.000855	0.00806	-0.0203857		-18.36	-0.0103149	-0.0796509	-0.0372314	-0.0123901	-0.0465698	-0.0733643		-18.26	-0.0057373	-0.0791016	-0.0675659	-0.0412598
	-18.26	-0.00275874	0.00903325	0.00324707	0.00703129	0.00820317	0.000170909	0.00266113		-18.26	0.0611572	0.0848389	0.0657959	0.0563965	0.0340576	0.112305	0.169189		-18.28	-0.00253021	-0.00199754	-0.000909977	-0.000710259	0.00230821	-0.0013539	-0.00204235		-18.28	0.107544	-0.0022	-0.00208	0.0640869	0.0157469	0.0253904	-0.00305		-18.26	-0.0103149	-0.0866699	-0.0489502	-0.0115967	-0.0465698	-0.0764771		-18.16	-0.0119629	-0.0791016	-0.0675659	-0.0365601
	-18.16	-0.00087887	0.0105957	0.00395508	0.00773929	0.00859379	0.000170866	0.00397949		-18.16	0.0650635	0.0848389	0.0579834	0.0517578	0.0340576	0.104492	0.155273		-18.18	-0.00324043	-0.00208631	-0.00135387	-0.00150925	0.00235261	-0.00135389	-0.00246982		-18.18	0.09729	0.00244	-0.0137939	0.0601807	0.00549	0.0158694	-0.0101318		-18.16	-0.0134277	-0.0928955	-0.0403442	-0.0147095	-0.0496826	-0.0960083		-18.06	0.00518799	-0.0572518	-0.0457162	-0.0194092
	-18.06	-0.00144047	0.00988766	0.00339355	0.00773922	0.00905758	-0.000610387	0.00351563		-18.06	0.0650635	0.0848389	0.0579834	0.0493164	0.0340576	0.104492	0.147949		-18.08	-0.00355112	-0.002397	-0.0016646	-0.00150922	0.00146486	-0.00188653	-0.00318226		-18.08	0.0997314	0.00488	-0.00208	0.0570068	0.0125735	0.0229495	-0.0133057		-18.06	-0.0267334	-0.0991821	-0.0583496	-0.0194092	-0.0512695	-0.102294		-17.96	0.0098877	-0.0478516	-0.0410156	-0.0240479
	-17.96	-0.00407708	0.00849617	0.00107422	0.00727546	0.0073487	-0.00224557	0.00273438		-17.96	0.0533447	0.0848386	0.0540769	0.048584	0.0340573	0.100586	0.145752		-17.98	-0.00292969	-0.00213069	-0.00126509	-0.0012429	0.00208629	-0.00126509	-0.00237482		-17.98	0.100464	0.00562	0.0011	0.0626221	0.0125731	0.00659	-0.0115967		-17.96	-0.0189209	-0.0866699	-0.0528564	-0.0115967	-0.043457	-0.0968018		-17.86	0.0177002	-0.0330206	-0.0449224	-0.00689697
	-17.86	-0.00307621	0.0111328	0.00175781	0.00703121	0.00710446	-0.00248927	0.00227051		-17.86	0.0611572	0.0848389	0.0540771	0.0563965	0.0255127	0.100586	0.169189		-17.88	-0.00270776	-0.00177559	-0.00113192	-0.00164242	0.00208627	-0.00126512	-0.00204235		-17.88	0.0887451	0.00562	-0.00134	0.0577393	0.0133062	0.00415	-0.0211182		-17.86	-0.0259399	-0.0866699	-0.0411377	-0.0115967	-0.0504761	-0.0968018		-17.76	0.0294189	-0.0181885	-0.0332031	-0.00219727
	-17.76	-0.00236811	0.0101319	0.000512695	0.0064942	0.00664068	-0.00373529	0.000854492		-17.76	0.0611572	0.0965576	0.0611572	0.0446777	0.0386963	0.107666	0.134033		-17.78	-0.00270774	-0.00221946	-0.00135387	-0.00195313	0.00146484	-0.00188654	-0.00246982		-17.78	0.09729	-0.0022	0.0011	0.055542	0.0157467	0.0112301	-0.00549		-17.76	-0.0142212	-0.0866699	-0.0528564	-0.0194092	-0.0504761	-0.0968018		-17.66	0.0294189	-0.0252075	-0.0363159	-0.00219727
	-17.66	-0.00166012	0.0109131	0.000830078	0.00610356	0.00688481	-0.0022456	0.00258789		-17.66	0.0650635	0.0926512	0.0587156	0.0563965	0.0386961	0.0856932	0.169189		-17.68	-0.00279649	-0.00261893	-0.0016646	-0.00195309	0.00199754	-0.00188651	-0.00199485		-17.68	0.083374	-0.0107422	-0.00598	0.055542	0.0157472	0.00195	-0.0115967		-17.66	-0.0259399	-0.0866699	-0.0528564	-0.0241089	-0.0551758	-0.101501		-17.56	0.0263062	-0.0252075	-0.0457153	0.00640869
	-17.56	-0.00112303	0.0102051	0.00090332	0.00617677	0.00554201	-0.00217197	0.00288086		-17.56	0.0697021	0.10437	0.0657959	0.0493164	0.0457761	0.0927734	0.147949		-17.58	-0.00195317	-0.00177561	-0.000909977	-0.0014205	0.00244136	-0.00113197	-0.00109242		-17.58	0.0809326	0.00244	0.0011	0.0523682	0.0235599	0.00806	-0.0186768		-17.56	-0.0212402	-0.0866699	-0.0481567	-0.029541	-0.0606079	-0.111633		-17.46	0.0216064	-0.0252075	-0.0527344	-0.0100098
	-17.46	-0.00236814	0.00871584	0.000268555	0.00476077	0.00546877	-0.00202634	0.00273438		-17.46	0.0650635	0.0965576	0.0657959	0.0563965	0.0340576	0.0927734	0.169189		-17.48	-0.00284089	-0.00244139	-0.00130948	-0.00155361	0.00195314	-0.00170897	-0.00189986		-17.48	0.0777588	-0.0022	-0.00452	0.0452881	0.0296635	0.00342	-0.0125732		-17.46	-0.0103149	-0.0632324	-0.0294189	-0.00769043	-0.0465698	-0.0960083		-17.36	0.0145874	-0.00878924	-0.0511476	-0.0100098
	-17.36	-0.00229492	0.0105957	-0.000341797	0.0032959	0.00507813	-0.00309997	0.00266113		-17.36	0.0650635	0.0965576	0.0657959	0.048584	0.0372314	0.0927734	0.145752		-17.38	-0.00261895	-0.00186433	-0.00135387	-0.000887768	0.00266337	-0.000688014	-0.00142489		-17.38	0.0777588	0.0141602	0.00964	0.0609131	0.0367431	0.015869	0.00232		-17.36	-0.0220337	-0.0632324	-0.0372314	-0.00769043	-0.0512695	-0.100708		-17.26	0.0169067	-0.0111694	-0.0582275	-0.0147095
	-17.26	-0.00236812	0.0141846	-0.00136719	0.00273442	0.00476079	-0.00412428	0.00202637		-17.26	0.0650635	0.0926514	0.0657959	0.048584	0.0386963	0.0927734	0.145752		-17.28	-0.00248579	-0.00199751	-0.00104315	-0.000532664	0.00297408	-0.000377301	-0.0012824		-17.28	0.0762939	0.0158691	0.0011	0.055542	0.0384523	0.0144044	-0.00378		-17.26	-0.0236206	-0.0632324	-0.0341187	-0.0170898	-0.0582886	-0.0975952		-17.16	0.00518799	-0.0252075	-0.0722656	-0.0264282
	-17.16	-0.00166012	0.0191895	-0.00158691	0.00415043	0.00617679	-0.00412594	0.00187988		-17.16	0.072876	0.0926514	0.0540771	0.0563965	0.0340576	0.0895996	0.169189		-17.18	-0.00239702	-0.00190874	-0.00104315	-0.000355117	0.00297407	-0.000377312	-0.00109242		-17.18	0.0731201	0.00708	-0.00916	0.0570068	0.0413822	0.00806	-0.000854		-17.16	-0.0337524	-0.0679321	-0.0325317	-0.0194092	-0.0582886	-0.109314		-17.06	0.00286865	-0.020508	-0.0675661	-0.0396729
	-17.06	-0.00268558	0.0216797	-0.00136719	0.00390621	0.00397946	-0.00561415	0.00249023		-17.06	0.0611572	0.0809326	0.0540771	0.0446777	0.0340576	0.0732422	0.134033		-17.08	-0.0020419	-0.00146484	-0.000909977	-0.000532664	0.00297408	-0.000466082	-0.00109242		-17.08	0.0731201	0.0275879	-0.00354	0.0743408	0.0423582	0.0183104	0.0118408		-17.06	-0.0337524	-0.0585327	-0.0489502	-0.0272217	-0.0700073	-0.116333		-16.96	-0.00262451	-0.0213013	-0.0699463	-0.0420532
	-16.96	-0.00478508	0.0237305	-0.00378418	0.00297859	0.00305183	-0.00732122	0.00227051		-16.96	0.0579834	0.0762941	0.0377199	0.0446777	0.0294191	0.0717775	0.134033		-16.98	-0.00217507	-0.00155363	-0.00028853	-0.000355117	0.00319602	6.65805e-05	-0.00109242		-16.98	0.0731201	0.0180664	-0.00452	0.069458	0.0406497	0.0205081	-0.000854		-16.96	-0.048584	-0.0632324	-0.0489502	-0.0389404	-0.074707	-0.119446		-16.86	-0.00494385	-0.0283202	-0.0823974	-0.0443726
	-16.86	-0.00353996	0.0219971	-0.0026123	0.00312508	0.00319832	-0.00756828	0.0015625		-16.86	0.0487061	0.0614014	0.0306396	0.0322266	0.0106204	0.0693359	0.0966798		-16.88	-0.00159803	-0.00186436	-0.000776809	-0.00035513	0.00341795	6.65668e-05	-0.00109242		-16.88	0.0777588	0.0290527	-0.00208	0.0672607	0.051636	0.0183108	0.0094		-16.86	-0.0384521	-0.0562134	-0.0372314	-0.0272217	-0.0700073	-0.112427		-16.76	0.00830078	-0.010376	-0.0769653	-0.0311279
	-16.76	-0.00236816	0.0193604	-0.00229492	0.00251466	0.00180665	-0.00700543	0.00109863		-16.76	0.0338135	0.0731201	0.0345459	0.0251465	0.0223389	0.0693359	0.0754395		-16.78	-0.0017312	-0.00199753	-0.000909977	-0.000221963	0.00288528	-0.000244158	-0.00151989		-16.78	0.083374	0.0205078	0.00427	0.0672607	0.0430915	0.0214851	0.0196533		-16.76	-0.0321655	-0.053833	-0.0372314	-0.022522	-0.0684204	-0.107727		-16.66	0.0270996	0.0107422	-0.0605469	-0.0201416
	-16.66	-0.00190419	0.0183107	-0.00285645	7.33495e-05	0.000146592	-0.0063206	0.000854492		-16.66	0.0455322	0.0614014	0.0345459	0.0368652	0.0223389	0.0693359	0.110596		-16.68	-0.00204191	-0.00177557	-0.00104315	-0.000532673	0.0024414	-0.000377312	-0.00151989		-16.68	0.0933838	0.0461426	0.0033	0.0601807	0.0562744	0.0283203	0.0172119		-16.66	-0.0298462	-0.0562134	-0.0372314	-0.0155029	-0.0661011	-0.100708		-16.56	0.0442505	0.0325918	-0.0332041	0.00170898
	-16.56	-0.00236816	0.0198242	-0.0026123	0.000708008	0.00078125	-0.00639648	0.00273438		-16.56	0.0455322	0.0653076	0.0313721	0.0368652	0.0262447	0.0810547	0.110596		-16.58	-0.0020419	-0.00230823	-0.00122071	-0.000532664	0.00257458	-0.000554859	-0.00175737		-16.58	0.0965576	0.0361328	0.00964	0.0570068	0.0469974	0.0261234	0.0140381		-16.56	-0.0298462	-0.0562134	-0.0489502	-0.0233154	-0.0708008	-0.105407		-16.46	0.0489502	0.0255737	-0.0245972	0.0134277
	-16.46	-0.00166013	0.00981448	-0.00339355	-0.000463843	-0.000854468	-0.00583377	0.0015625		-16.46	0.0487061	0.0535893	0.0150151	0.0368652	0.0145268	0.0615239	0.110596		-16.48	-0.00181997	-0.00177559	-0.0008212	-1.69331e-08	0.00288528	-0.000377325	-0.00175737		-16.48	0.081665	0.0290527	0.00964	0.0640869	0.0531005	0.0275878	0.0211182		-16.46	-0.0189209	-0.0554199	-0.0458374	-0.0389404	-0.0778198	-0.104614		-16.36	0.0419312	0.0154422	-0.0410154	-0.0100098
	-16.36	-9.76458e-05	0.00607911	-0.00275879	0.000244151	-0.00170897	-0.0068576	0.00109863		-16.36	0.0338135	0.0653076	0.0267334	0.0251465	0.021606	0.0732422	0.0754395		-16.38	-0.00195313	-0.00266336	-0.00113192	-0.000532673	0.00253019	-0.000377308	-0.00156738		-16.38	0.0762939	0.0290527	0.00574	0.0477295	0.0423588	0.0307621	0.0094		-16.36	-0.0142212	-0.0476074	-0.0497437	-0.0358276	-0.0668945	-0.104614		-16.26	0.0489502	0.0325928	-0.0261841	0.00482178
	-16.26	-0.00104979	-0.0015869	-0.00292969	-0.000781238	-0.001416	-0.00803221	0.000390625		-16.26	0.0455322	0.0535889	0.0267334	0.0368652	0.019165	0.0732422	0.110596		-16.28	-0.00186436	-0.00257458	-0.00179776	-0.000310731	0.00257457	-0.000821209	-0.00166238		-16.28	0.0880127	0.0322266	0.0128178	0.0484619	0.0477304	0.0378427	0.0172119		-16.26	-0.017334	-0.0358887	-0.0403442	-0.0311279	-0.0606079	-0.104614		-16.16	0.0489502	0.0372925	-0.0245972	0.00952148
	-16.16	-0.00205063	-0.00964341	-0.00378418	-0.00124497	-0.00202622	-0.00803047	0.000390625		-16.16	0.0455322	0.0535889	0.0189209	0.0368652	0.0262451	0.0615234	0.110596		-16.18	-0.00204191	-0.00284091	-0.00188654	0.000355108	0.00235262	-0.000554873	-0.00151989		-16.18	0.0894775	0.0336914	0.0128174	0.0718994	0.0562741	0.0275876	0.0289307		-16.16	0.00921631	-0.0241699	-0.0216064	-0.022522	-0.0543823	-0.0928955		-16.06	0.0614624	0.0451045	-0.0167851	0.0189209
	-16.06	-9.76115e-05	-0.00698238	-0.0026123	-0.000610307	-0.000317338	-0.00724803	0.000390625		-16.06	0.0501709	0.0535889	0.0150146	0.0368652	0.0223386	0.0693359	0.110596		-16.08	-0.00159805	-0.00288534	-0.00126509	0.000310684	0.0023082	-0.00113196	-0.00166238		-16.08	0.0809326	0.0290527	-0.00452	0.0570068	0.0399175	0.011231	0.0289307		-16.06	-0.0032959	-0.0241699	-0.0294189	-0.0272217	-0.059082	-0.0960083		-15.96	0.0559692	0.045105	-0.0144653	0.0212402
	-15.96	0.000830114	-0.00541989	-0.0026123	-0.000463831	0.000781286	-0.00654293	0.000708008		-15.96	0.0650635	0.0535889	0.0150146	0.0368652	0.0223389	0.0615234	0.110596		-15.98	-0.00195313	-0.00350674	-0.00224165	-0.000310725	0.00146484	-0.00157582	-0.00223233		-15.98	0.0848389	0.0336914	0.0011	0.0718994	0.0484616	0.0307614	0.0289307		-15.96	-0.0134277	-0.0272827	-0.0325317	-0.0272217	-0.0661011	-0.105408		-15.86	0.052063	0.0482177	-0.0183717	0.0196533
	-15.86	0.00122082	-0.00815418	-0.0026123	-0.000707895	-7.31289e-05	-0.00515022	0.00202637		-15.86	0.0650635	0.0418701	0.0150146	0.0251465	0.0177002	0.0615234	0.0754395		-15.88	-0.00270775	-0.00341798	-0.00188654	-0.000221956	0.00133167	-0.0016646	-0.00142489		-15.88	0.0645752	0.0158691	-0.00598	0.0587158	0.0306404	0.0190437	0.0250244		-15.86	-0.0103149	-0.0241699	-0.0294189	-0.0194092	-0.0551758	-0.104615		-15.76	0.0614624	0.0529175	-0.0136719	0.017334
	-15.76	0.00107422	-0.00769043	-0.00065918	0.000708008	7.32422e-05	-0.00490527	0.00280762		-15.76	0.0533447	0.0418701	0.0181885	0.0251465	0.0106201	0.0583496	0.0754395		-15.78	-0.00292969	-0.00310725	-0.0024636	-0.000532677	0.00128728	-0.00113193	-0.00166238		-15.78	0.0692139	0.0297852	0.00574	0.069458	0.0360115	0.038575	0.0250244		-15.76	-0.0345459	-0.0319824	-0.0372314	-0.0350342	-0.0809326	-0.112427		-15.66	0.0723877	0.0584106	-0.00506592	0.0259399
	-15.66	0.00153806	-0.00634768	-0.0026123	-0.000463891	-0.000854516	-0.00490725	0.00305176		-15.66	0.0533447	0.0418701	0.0228271	0.0283203	0.00280762	0.0490723	0.0849609		-15.68	-0.00292969	-0.0032848	-0.00188654	-0.000532668	0.00102096	-0.000909977	-0.00189986		-15.68	0.0809326	0.0400391	0.00574	0.0750732	0.0509032	0.0620116	0.0367432		-15.66	-0.0415649	-0.0366821	-0.0536499	-0.0514526	-0.0856323	-0.112427		-15.56	0.0411377	0.0247811	-0.030883	0.00170898
	-15.56	0.0012207	-0.00964356	-0.00292969	-0.00170899	-0.00266114	-0.00490625	0.00249023		-15.56	0.0455322	0.050415	0.0345459	0.032959	0.00280717	0.0419922	0.098877		-15.58	-0.00279653	-0.00310725	-0.00148704	-0.000310731	0.00155361	-0.000776818	-0.00204235		-15.58	0.0684814	0.0205078	0.0011	0.055542	0.044556	0.0541996	0.0406494		-15.56	-0.0290527	-0.031189	-0.0512695	-0.0490723	-0.0731201	-0.0999142		-15.46	0.0341187	0.0224609	-0.0402222	-0.0178223
	-15.46	0.000293005	-0.0121338	-0.00354004	-0.00241696	-0.00397946	-0.00490523	0.00141602		-15.46	0.0618896	0.0574951	0.0345459	0.0446777	0.0145264	0.0419922	0.134033		-15.48	-0.00270775	-0.00284091	-0.0016646	-8.87818e-05	0.00155362	-0.000466091	-0.00208985		-15.48	0.0706787	0.0266113	-0.00134	0.0648193	0.0516356	0.0666502	0.0406494		-15.46	-0.0220337	-0.0124512	-0.0458374	-0.0436401	-0.0629883	-0.0944824		-15.36	0.027832	0.0325924	-0.0300907	-0.0100098
	-15.36	-0.000415004	-0.0108886	-0.00332031	-0.00241696	-0.00468746	-0.00537106	0.00202637		-15.36	0.0526123	0.0574951	0.0267334	0.0368652	0.0145264	0.0341797	0.110596		-15.38	-0.00279652	-0.00284091	-0.0016646	-0.00062145	0.00137606	-0.000643645	-0.00175737		-15.38	0.0567627	0.0251465	0.010376	0.0570068	0.0445551	0.0573725	0.0321045		-15.36	-0.0220337	-0.0194702	-0.036438	-0.0389404	-0.0535889	-0.0921018		-15.26	0.0223999	0.02948	-0.0285034	-0.00610352
	-15.26	4.88676e-05	-0.00847164	-0.0026123	-0.00195309	-0.00351559	-0.00483297	0.00234375		-15.26	0.0501709	0.0535889	0.0228271	0.0368652	0.0106201	0.0419922	0.110596		-15.28	-0.00270776	-0.0029741	-0.00179776	-0.00022197	0.000887759	-0.000466109	-0.00189986		-15.28	0.0535889	0.00952	-0.00671	0.0477295	0.0321048	0.0424808	0.0172119		-15.26	-0.0220337	-0.0171509	-0.0341187	-0.0389404	-0.0543823	-0.085083		-15.16	0.0177002	0.0177612	-0.0332031	-0.0178223
	-15.16	-0.000170887	-0.00705565	-0.00229492	-0.000927723	-0.00351561	-0.00295291	0.00219727		-15.16	0.0604248	0.0489502	0.0228271	0.0446777	0.0106201	0.0419922	0.134033		-15.18	-0.00257457	-0.00319602	-0.00201971	-0.000310721	0.00115412	-0.000909977	-0.00213734		-15.18	0.0550537	0.0141602	-0.0137939	0.053833	0.0438232	0.0517578	0.0303955		-15.16	-0.0306396	-0.00933838	-0.0380249	-0.0389404	-0.0629883	-0.085083		-15.06	0.0263062	0.0294795	-0.0245976	-0.00610352
	-15.06	-0.00144044	-0.00854493	-0.0026123	-0.00124512	-0.00305176	-0.00373536	0.00249023		-15.06	0.0533447	0.0418701	0.0228271	0.032959	0.0106201	0.0302734	0.098877		-15.08	-0.00239702	-0.00266336	-0.00170899	-6.77327e-09	0.0016424	-0.000732427	-0.00156738		-15.08	0.0443115	0.0197754	-0.0137938	0.0509033	0.0430912	0.0612797	0.0274658		-15.06	-0.0103149	0.00396729	-0.0216064	-0.0272217	-0.0512695	-0.0733647		-14.96	0.0169067	0.0247803	-0.0339966	-0.0108032
	-14.96	-0.00180666	-0.00776369	-0.00300293	-0.00163576	-0.00249025	-0.00427163	0.00227051		-14.96	0.0533447	0.0418701	0.0228271	0.032959	0.00280762	0.0302734	0.098877		-14.98	-0.00190872	-0.00230822	-0.00179776	1.69331e-08	0.00110975	-0.000776795	-0.00161488		-14.98	0.0496826	0.0219727	-0.00598	0.055542	0.0399167	0.0495602	0.0218506		-14.96	-0.0337524	-0.0124512	-0.036438	-0.0436401	-0.0731201	-0.085083		-14.86	0.0098877	0.0177615	-0.0410154	-0.0178223
	-14.86	-0.00346677	-0.00729977	-0.00300293	-0.00163571	-0.0026611	-0.00405108	0.00117188		-14.86	0.0455322	0.0535889	0.0345459	0.032959	0.0145259	0.0419922	0.098877		-14.88	-0.00124293	-0.00155365	-0.00135387	0.000266301	0.00177554	0.000199718	-0.00014249		-14.88	0.0372314	0.00488	-0.00671	0.0374756	0.0321045	0.0424805	0.0211182		-14.86	-0.0337524	-0.0124512	-0.0489502	-0.0459595	-0.0731201	-0.0968014		-14.76	0.00518799	0.0255737	-0.0332031	-0.00531006
	-14.76	-0.00339352	-0.00651852	-0.00246582	-0.000781211	-0.00187984	-0.00397945	0.000854492		-14.76	0.0618896	0.0418701	0.0345459	0.0446777	0.0145264	0.0419922	0.134033		-14.78	-0.00159801	-0.00186435	-0.00179776	-8.87818e-05	0.00155362	-0.000244144	-0.000712445		-14.78	0.0269775	0.0141602	-0.016968	0.0445557	0.0289301	0.0510249	0.0164795		-14.76	-0.0337524	-0.00933838	-0.0380249	-0.0405273	-0.0629883	-0.093689		-14.66	-0.00183105	0.013855	-0.0261841	0.00170898
	-14.66	-0.00212404	-0.00705568	-0.00158691	0.000561505	-0.00124514	-0.00146457	0.00273438		-14.66	0.057251	0.0418701	0.0345459	0.0446777	0.0145264	0.0341797	0.134033		-14.68	-0.00142047	-0.00146486	-0.00184215	0.000177541	0.00106533	6.65686e-05	-0.000759943		-14.68	0.0269775	-0.0022	-0.0137939	0.0211182	0.0125736	0.0471195	0.0101318		-14.66	-0.0337524	-0.0124512	-0.0442505	-0.0459595	-0.0582886	-0.0889893		-14.56	0.0098877	0.0255733	-0.0285039	0.00872803
	-14.56	-0.00307616	-0.00659179	-0.00168457	0.000463877	-0.00109862	-0.00248923	0.00234375		-14.56	0.057251	0.0418701	0.0228271	0.0375977	0.0098877	0.0341797	0.112793		-14.58	-0.00159798	-0.00155359	-0.00210849	-8.87445e-05	0.000887818	-2.21607e-05	-0.0012824		-14.58	0.0325928	-0.00366	-0.0137938	0.0360107	0.0189213	0.0573734	0.0289307		-14.56	-0.0267334	-0.00933838	-0.0419312	-0.0389404	-0.0512695	-0.0803831		-14.46	0.0067749	0.0224609	-0.0292969	-0.00140381
	-14.46	-0.00283196	-0.00751946	-0.00158691	0.000561594	-0.00131829	-0.00224602	0.00273438		-14.46	0.057251	0.0308838	0.0196533	0.0446777	-0.00891113	0.0224609	0.134033		-14.48	-0.000710236	-0.000976573	-0.00157582	0.000443884	0.00133167	0.000510468	-0.000474964		-14.48	0.03479	0.00244	-0.00671	0.0374756	0.0250241	0.054199	0.024292		-14.46	-0.0321655	-0.0116577	-0.0559692	-0.0389404	-0.0535889	-0.0686646		-14.36	-0.00964355	0.0177614	-0.0410154	-0.00610352
	-14.36	-0.00354005	-0.0076172	-0.00065918	0.000781239	-0.00109864	-0.000537014	0.00227051		-14.36	0.057251	0.0340576	0.0228271	0.0446777	-0.00109893	0.0302734	0.134033		-14.38	-0.000710236	-0.00133169	-0.00201971	0.000355104	0.000887773	0.000421687	-0.00109242		-14.38	0.0184326	-0.0061	-0.0162354	0.0289307	0.0133062	0.0502935	0.0147705		-14.36	-0.0298462	-0.00775146	-0.0536499	-0.0389404	-0.0512695	-0.0616454		-14.26	-0.0127563	0.0146484	-0.0441284	-0.00610352
	-14.26	-0.00322262	-0.0075195	-0.00183105	0.00148929	-0.00273434	2.44397e-05	0.00117188		-14.26	0.0650635	0.0372314	0.0228271	0.0446777	0.00354004	0.0349121	0.134033		-14.28	-0.000621455	-0.00146485	-0.00148704	-6.77327e-09	0.0011985	0.000599245	-0.000854935		-14.28	0.0269775	-0.00928	-0.00208	0.0289307	0.0157465	0.0502924	0.0289307		-14.26	-0.0314331	-0.00933838	-0.0458374	-0.0358276	-0.0551758	-0.0632324		-14.16	-0.0174561	0.00994873	-0.0488281	-0.00610352
	-14.16	-0.0022949	-0.00769041	-0.0010498	0.00227053	-0.000317364	0.00102541	0.00234375		-14.16	0.0487061	0.0386958	0.026733	0.0446777	0.0176997	0.0537105	0.134033		-14.18	-0.000621455	-0.000887791	-0.00201971	-5.07995e-09	0.00124289	0.000421692	-0.000617453		-14.18	0.0216064	-0.0100098	-0.0145264	0.0281982	0.00549	0.0424806	0.0164795		-14.16	-0.0290527	-0.00775146	-0.036438	-0.029541	-0.0457764	-0.0608521		-14.06	-0.0174561	0.00213623	-0.0488281	-0.0178223
	-14.06	-0.00205079	-0.00463868	-0.00065918	0.00266112	-0.000537119	0.000951949	0.0015625		-14.06	0.0533447	0.0340576	0.0267334	0.0446777	0.0106201	0.0419922	0.134033		-14.08	-0.000754641	-0.00110976	-0.00170899	-0.000355137	0.00142043	0.000377285	-0.000712445		-14.08	0.0145264	-0.0114746	-0.0152591	0.0289307	0.0111079	0.0573725	0.0125732		-14.06	-0.0142212	-0.00463867	-0.036438	-0.0272217	-0.0426636	-0.0460205		-13.96	-0.0268555	0.00524902	-0.0457153	-0.0147095
	-13.96	-0.00307614	-0.00463864	-0.000585938	0.00148929	-0.000317353	-0.000219609	0.00117188		-13.96	0.0533447	0.0216066	0.0174562	0.0446777	0.00598162	0.0295412	0.134033		-13.98	-0.00115411	-0.00164238	-0.00255238	1.69331e-08	0.00119853	-0.000110956	-0.000854935		-13.98	0.0106201	-0.0209961	-0.020874	0.0125732	-0.00305	0.0502928	0.0125732		-13.96	-0.0142212	-0.00463867	-0.0411377	-0.0194092	-0.0457764	-0.0460205		-13.86	-0.0244751	0.00994855	-0.0457155	-0.0100098
	-13.86	-0.00190422	-0.00417473	0.000512695	0.0019532	-0.000244062	0.000170977	0.00170898		-13.86	0.0408936	0.0223389	-0.000610352	0.0400391	-0.000366241	0.0302734	0.120117		-13.88	-4.44231e-05	-0.000665873	-0.0016646	0.00035508	0.00155359	0.000421664	-0.00056996		-13.88	0.00281	-0.0217285	-0.0333252	0.0108643	-0.0094	0.0549322	0.00696		-13.86	-0.0126343	-0.00463867	-0.036438	-0.0194092	-0.0457764	-0.0530393		-13.76	-0.0174561	0.00292969	-0.0480347	-0.00531006
	-13.76	-0.000878871	-0.0019775	4.88281e-05	0.00368656	0.00109867	0.0001709	0.00297852		-13.76	0.041626	0.0223389	-0.000610352	0.032959	0.00671387	0.0302734	0.098877		-13.78	-0.000177564	-0.000443899	-0.00179776	-6.77327e-09	0.00110972	-0.000244147	-0.000712445		-13.78	-0.00183	-0.0100098	-0.0286868	0.0203857	0.000121	0.0690911	0.00476		-13.76	-0.0103149	6.10352e-05	-0.0341187	-0.0194092	-0.0387573	-0.0460205		-13.66	-0.0455933	-0.0111694	-0.0574341	-0.0194092
	-13.66	-0.000268566	-0.0013672	0.000976563	0.00358886	0.00156249	0.00141543	0.00273438		-13.66	0.0299072	0.0255127	-0.00842285	0.0212402	0.00671387	0.0302734	0.0637206		-13.68	0.000177574	-0.000843377	-0.00175337	-0.000399486	0.000932191	-0.000332902	-0.000332476		-13.68	-0.00891	-0.0153809	-0.03479	0.0094	-0.0123287	0.0385746	0.000854		-13.66	-0.0189209	0.00549316	-0.0380249	-0.0241089	-0.0356445	-0.0429077		-13.56	-0.0479126	-0.0205077	-0.0597533	-0.0287476
	-13.56	0.000292986	-0.000878889	0.00129395	0.00368654	0.00156252	0.00197756	0.00234375		-13.56	0.0220947	0.0184326	-0.00842285	0.0212402	0.00671387	0.0185547	0.0637206		-13.58	0.000532636	0.00035508	-0.00122071	0.00035508	0.00133164	0.000421664	0.000284978		-13.58	-0.0011	-0.0163574	-0.020874	0.0094	-0.0101319	0.0549316	0.0147705		-13.56	-0.0142212	6.10352e-05	-0.0333252	-0.0194092	-0.0309448	-0.038208		-13.46	-0.0291748	-0.00177002	-0.0410156	-0.0100098
	-13.46	-0.000415093	0.000903266	0.000830078	0.0039062	0.00187983	0.00290464	0.00305176		-13.46	0.0267334	0.0269772	0.000121742	0.0212402	0.00744596	0.0270993	0.0637206		-13.48	0.000177565	8.46659e-09	-0.00153143	-4.43807e-05	0.000710236	-0.000110965	0		-13.48	-0.012085	-0.0146484	-0.0294189	0.0101318	-0.00232	0.0495603	0.0094		-13.46	-0.0189209	-0.00463867	-0.0333252	-0.0194092	-0.0239258	-0.038208		-13.36	-0.0338745	-0.00646955	-0.0339964	-0.0147095
	-13.36	-0.00158692	4.88225e-05	0.00090332	0.00273437	0.00117187	0.00187913	0.00209961		-13.36	0.0423584	0.0223389	-0.0045166	0.0344238	0.0028078	0.0178223	0.103271		-13.38	0.000488273	0.000133157	-0.000998759	4.4379e-05	0.00124289	0.000199741	0.000237482		-13.38	-0.012085	-0.0209961	-0.0404053	0.00159	-0.00623	0.0439459	-0.00232		-13.36	-0.0259399	-0.00933838	-0.036438	-0.0147095	-0.0457764	-0.0382078		-13.26	-0.0408936	-0.0134888	-0.0410156	-0.0217285
	-13.26	-0.000415027	-2.4402e-05	-0.000195313	0.00336915	7.32543e-05	0.00166017	0.00078125		-13.26	0.026001	0.0145264	-0.0045166	0.0290527	-0.00427246	0.00756836	0.0871581		-13.28	0.000266335	0.000443892	-0.000688032	0.000577059	0.00119851	0.000110973	0.000237482		-13.28	-0.00964	-0.0170898	-0.026245	-0.00305	-0.00378	0.0581057	0.0094		-13.26	-0.0290527	-0.0116577	-0.036438	-0.0147095	-0.0457764	-0.0335083		-13.16	-0.0291748	-0.0142822	-0.0292969	-0.0100098
	-13.16	-9.76749e-05	0.00122068	0.000366211	0.00375975	0.000634747	0.0024409	0.000634766		-13.16	0.026001	0.0262447	0.0072017	0.0290527	0.0262447	0.0263667	0.0871581		-13.18	0.000710232	-8.8775e-05	-0.000377308	0.000355117	0.00110973	0.000510477	0.000474964		-13.18	-0.00891	-0.0114746	-0.0255127	0.00159	0.000854	0.0573729	0.0094		-13.16	-0.0314331	-0.0124512	-0.0341187	-0.0170898	-0.043457	-0.0390015		-13.06	-0.0369873	-0.0213013	-0.0324097	-0.0209351
	-13.06	4.88551e-05	0.00246585	-0.00012207	0.00319827	0.000146511	0.0026601	0.000146484		-13.06	0.0377197	0.0145264	0.00012207	0.0407715	0.0145264	0.0263672	0.122315		-13.08	0.000488245	8.87445e-05	0.000377308	0.000532636	0.00106531	0.000155328	0.000807441		-13.08	-0.0213623	-0.0249023	-0.0262456	-0.00623	-0.00379	0.0612784	0.0094		-13.06	-0.0259399	-0.00463867	-0.0216064	-0.0115967	-0.0309448	-0.0264893		-12.96	-0.0291748	-0.0134888	-0.0292969	-0.0178223
	-12.96	0.0003663	0.00388193	0.000830078	0.00415048	0.000390714	0.0024415	0.00109863		-12.96	0.0299072	0.0223386	0.0150144	0.0322266	0.0223386	0.0224606	0.0966798		-12.98	0.00035511	0.000310721	-0.000377308	-3.38663e-09	0.000443889	6.65805e-05	0.000427468		-12.98	-0.0284424	-0.0334473	-0.0482178	-0.0147705	-0.0108641	0.037842	0.00476		-12.96	-0.0290527	-0.00933838	-0.0263062	-0.0115967	-0.0309448	-0.0264893		-12.86	-0.0455933	-0.0166016	-0.0214844	-0.0264282
	-12.86	0.00146479	0.0051269	0.00129395	0.0046142	0.0030517	0.00258732	0.00187988		-12.86	0.0377197	0.0223389	0.010376	0.0446777	0.0177004	0.0209961	0.134033		-12.88	0.000843373	0.000221922	0.00028853	0.000133144	0.000532645	-0.000110997	0.000807441		-12.88	-0.0238037	-0.0217285	-0.0286865	-0.00549	-0.0094	0.0322273	0.0140381		-12.86	-0.0337524	-0.0163574	-0.0333252	-0.0194092	-0.0309448	-0.0264893		-12.76	-0.0291748	-0.00646973	-0.00976563	-0.00140381
	-12.76	-0.000659141	0.00527348	0.000585938	0.00358891	0.000854531	0.00212321	0.00131836		-12.76	0.0213623	0.0145264	-0.0045166	0.0400391	0.00280762	0.0185547	0.120117		-12.78	0.000754605	0.00057705	6.65836e-05	4.4379e-05	4.4379e-05	-0.000332929	0.000949931		-12.78	-0.010376	-0.0185547	-0.0230714	0.00159	-0.00842	0.0300291	0.0274658		-12.76	-0.0337524	-0.0163574	-0.0333252	-0.0194092	-0.0356445	-0.0264893		-12.66	-0.0408936	-0.00488281	-0.00976563	-0.0178223
	-12.66	0.00302732	0.00505369	0.00129395	0.0036865	0.00141599	0.00322263	0.00258789		-12.66	0.0142822	0.0145259	0.0072017	0.0212402	0.0145259	0.030273	0.0637206		-12.68	0.000932155	0.000532655	-2.21946e-05	-1.69331e-08	0.000221929	-0.000377325	0.000807441		-12.68	-0.0113525	-0.00928	-0.0279541	0.00232	-0.0133057	0.0190429	0.0179443		-12.66	-0.0337524	-0.0210571	-0.0333252	-0.0194092	-0.0426636	-0.0296021		-12.56	-0.0361938	-0.00958252	-0.00976563	-0.0178223
	-12.56	0.00224607	0.00388181	0.00168457	0.00297849	0.000854465	0.00361253	0.00202637		-12.56	0.026001	0.0145264	-0.0045166	0.032959	0.0145264	0.0224609	0.098877		-12.58	0.00115411	0.000532664	0.000199751	-0.000221953	0.000221939	-0.000688041	0.000237482		-12.58	-0.0167236	-0.0131836	-0.0216063	0.00867	-0.0233152	0.0197756	0.0140381		-12.56	-0.0337524	-0.0264893	-0.0286255	-0.0264282	-0.0379639	-0.0296018		-12.46	-0.0291748	-0.00958252	-0.0175781	-0.0178223
	-12.46	0.0024659	0.00136727	0.00129395	0.00273445	0.00085457	0.00305062	0.000390625		-12.46	0.026001	0.00280762	-0.0045166	0.0251465	0.00280762	0.0107422	0.0754395		-12.48	0.00115412	0.000488282	0.000199751	-0.000310726	0.000221945	-0.000466086	0.000854935		-12.48	-0.00647	-0.0114746	-0.0230713	0.00476	-0.015503	0.033203	0.024292		-12.46	-0.0337524	-0.0241699	-0.0247192	-0.0194092	-0.0309448	-0.0272827		-12.36	-0.0213623	-0.00177032	-0.00976592	-0.0100098
	-12.36	0.00451661	0.0022461	0.00231934	0.00344239	0.00141603	0.00439454	0.00234375		-12.36	0.0181885	-0.00500488	-0.0045166	0.0251465	0.00280762	0.0107422	0.0754395		-12.38	0.00124289	0.000843382	6.65836e-05	-0.000355127	0.000221932	-0.0004661	0.00113991		-12.38	-0.0113525	-0.0256348	-0.0240479	0.0108643	-0.0257569	0.0354003	0.0172119		-12.36	-0.0337524	-0.0288696	-0.0294189	-0.0194092	-0.0309448	-0.0296021		-12.26	-0.0213623	-0.00177002	-0.00976563	-0.0100098
	-12.26	0.0043457	0.00332031	0.00175781	0.00390624	0.00202636	0.00524797	0.00273438		-12.26	0.0181885	0.00427246	0.00012207	0.0251465	0.00744629	0.0153809	0.0754395		-12.28	0.00137608	0.00110975	0.000332919	-0.000399489	0.000443905	-0.000244127	0.000854935		-12.28	-0.005	-0.0217285	-0.0216063	0.00867	-0.0264889	0.0268558	0.00623		-12.26	-0.0337524	-0.0358887	-0.0294189	-0.0272217	-0.0309448	-0.0272827		-12.16	-0.00964355	-0.00177002	-0.00274658	-0.00610352
	-12.16	0.00334471	0.00466307	0.00161133	0.00446775	0.000707989	0.00485644	0.0015625		-12.16	0.0228271	-0.00500471	-0.0123289	0.0180664	0.00280779	0.0107424	0.0541992		-12.18	0.00124289	0.00186434	0.000599255	-0.00066585	0.000532659	-0.000155374	0.00113991		-12.18	0.00281	-0.0202637	-0.0216064	0.0147705	-0.0218508	0.022949	0.0140381		-12.16	-0.0251465	-0.0241699	-0.0177002	-0.0155029	-0.0192261	-0.022583		-12.06	-0.00964355	-0.00177002	-0.00976563	-0.00610352
	-12.06	0.00278322	0.00512697	0.00183105	0.00319826	0.00163576	0.00368654	0.000390625		-12.06	0.00646973	-0.00500488	-0.0123291	0.0134277	0.00280762	0.0153809	0.0402831		-12.08	0.000399469	0.00186431	0.000510477	-0.000887818	0.00031069	-0.000244175	0.000902433		-12.08	-0.00891	-0.0217285	-0.0333254	0.00867	-0.0233158	0.00806	0.00476		-12.06	-0.0298462	-0.0241699	-0.0223999	-0.00769043	-0.0192261	-0.022583		-11.96	-0.0143433	-0.0111694	-0.00665283	-0.0108032
	-11.96	0.00168462	0.00520025	0.00246582	0.00383306	0.000854546	0.0030512	0.000390625		-11.96	0.00646973	0.00207493	-0.016968	0.00561523	0.00207493	0.0249021	0.0168457		-11.98	0.000266352	0.00133169	6.65836e-05	-0.00142044	-0.000221929	-0.000288513	0.00113991		-11.98	-0.005	-0.0192871	-0.0184326	-0.00305	-0.0382078	-0.00122	0.00159		-11.96	-0.0298462	-0.0272827	-0.0294189	-0.0155029	-0.0223389	-0.022583		-11.86	-0.0213623	-0.0252073	-0.0136716	-0.0178223
	-11.86	0.00224603	0.00598138	0.00246582	0.00461419	0.00241693	0.00400224	0.00124512		-11.86	0.0135498	-0.00500488	-0.0240479	0.0126953	-0.00500461	-0.000976563	0.0380859		-11.88	0.000798991	0.00186433	0.000865591	-0.000665855	0.000798991	6.65668e-05	0.00175737		-11.88	-0.00183	-0.0217285	-0.0184326	0.00549	-0.0311285	0.00269	0.00476		-11.86	-0.0298462	-0.0319824	-0.0372314	-0.0202026	-0.0270386	-0.0225829		-11.76	-0.0213623	-0.0252075	-0.0136719	-0.0178223
	-11.76	0.000683599	0.00654297	0.00324707	0.00344239	0.00141602	0.00290528	0.00109863		-11.76	-0.00524902	-0.00964355	-0.0286865	0.00561523	-0.00500488	-0.00878906	0.0168457		-11.78	0.000710209	0.00168677	0.00104315	-0.000577077	0.0007546	0.00042168	0.00161488		-11.78	-0.019165	-0.0241699	-0.0240475	-0.0133057	-0.0374748	-0.0185539	-0.0094		-11.76	-0.0267334	-0.0288696	-0.0341187	-0.0162964	-0.0239258	-0.0241699		-11.66	-0.0135498	-0.0291138	-0.00585938	-0.0100098
	-11.66	0.00168465	0.00676277	0.00246582	0.00383309	0.00202645	0.00212368	0.0015625		-11.66	-0.0020752	-0.00817871	-0.0311279	-0.00610352	-0.0167236	-0.00878906	-0.0183106		-11.68	0.00102095	0.00186435	0.000732423	-0.000887786	0.000310721	-2.2198e-05	0.00185236		-11.68	-0.00647	-0.0114746	-0.0106201	0.000122	-0.0303953	-0.00586	0.0125732		-11.66	-0.0220337	-0.0241699	-0.0294189	-0.022522	-0.0270386	-0.0264893		-11.56	-0.0299683	-0.0291138	-0.00585938	-0.0100098
	-11.56	0.00341796	0.00895995	0.00349121	0.00493163	0.00258788	0.00361183	0.0015625		-11.56	-0.00524902	-0.0128174	-0.0357666	-0.00610352	-0.0167236	-0.00878906	-0.0183106		-11.58	0.00106534	0.00221946	0.000998759	-0.000665841	0.000133164	0.000332915	0.00180487		-11.58	-0.0135498	-0.0061	0.0011	0.00623	-0.023316	-0.0083	0.0140381		-11.56	-0.0220337	-0.0194702	-0.0247192	-0.022522	-0.0223389	-0.0249021		-11.46	-0.0252686	-0.0283203	0.00274658	-0.0100098
	-11.46	0.00349121	0.00949706	0.00300293	0.00437011	0.0020996	0.00336914	0.0015625		-11.46	-0.00524902	-0.0167239	-0.0357669	-0.00146484	-0.00891143	-0.0126956	-0.00439452		-11.48	0.00110971	0.00173116	0.00104315	-0.000577073	0.000532655	0.000599241	0.00208985		-11.48	-0.0206299	-0.00537	-0.0169678	-0.00623	-0.0382083	-0.00903	-0.00305		-11.46	-0.0142212	-0.0124512	-0.0130005	-0.0155029	-0.0200195	-0.022583		-11.36	-0.0252686	-0.03302	-0.00195313	-0.0100098
	-11.36	0.00270999	0.0105957	0.00317383	0.00454104	0.00227053	0.00212363	0.00124512		-11.36	0.00256348	-0.0167236	-0.0357666	0.00561523	-0.0167236	-0.0126953	0.0168457		-11.38	0.000488273	0.00177556	0.000954368	-0.000976568	0.000221939	0.000332912	0.00151989		-11.38	-0.019165	-0.0217285	-0.0255127	-0.00549	-0.0452873	-0.0185539	-0.0094		-11.36	-0.0142212	-0.0171509	-0.0177002	-0.0155029	-0.0270386	-0.022583		-11.26	-0.0252686	-0.03302	-0.00195313	0.00170898
	-11.26	0.00341796	0.0101318	0.00246582	0.00446776	0.00273437	0.00314814	0.000634766		-11.26	0.00256348	-0.0167236	-0.0279541	0.00561523	-0.0167236	-0.0158691	0.0168457		-11.28	0.000532668	0.00190873	0.000998759	-0.00115412	0.000266332	0.000332915	0.00123491		-11.28	-0.0181885	-0.00684	-0.013794	0.0118408	-0.0303957	-0.0207521	0.00793		-11.26	-0.017334	-0.0272827	-0.0302124	-0.0319214	-0.0270386	-0.0147705		-11.16	-0.0205688	-0.0283203	0.00274658	0.00640869
	-11.16	0.00200194	0.00903319	0.00253906	0.00437011	0.00234374	0.00187987	0.000390625		-11.16	-0.00915527	-0.00500533	-0.0240483	-0.00610352	-0.00500533	0.00292924	-0.0183106		-11.18	0.000355102	0.00186434	0.00104315	-0.000887795	0.000532659	0.000599241	0.00161488		-11.18	-0.0159912	-0.00464	-0.0255127	-0.000854	-0.042114	-0.0349118	-0.00159		-11.16	-0.017334	-0.0272827	-0.0247192	-0.0342407	-0.0223389	-0.0178833		-11.06	-0.0135498	-0.0213015	0.00976536	0.0134277
	-11.06	0.00100098	0.00739747	0.00310059	0.0032959	0.00234376	0.00197714	-0.00078125		-11.06	0.00256348	-0.00500488	-0.0286865	0.00561523	-0.00500488	0.00292969	0.0168457		-11.08	-0.000133161	0.00155363	0.000643645	-0.00142045	0.000221953	0.000421704	0.00118741		-11.08	-0.00427	-0.0022	-0.0137939	0.00867	-0.0303955	-0.0324707	0.00232		-11.06	-0.0103149	-0.0202637	-0.0177002	-0.0272217	-0.0153198	-0.00775146		-10.96	-0.0213623	-0.0213013	0.00976563	0.0134277
	-10.96	0.00278326	0.007544	0.00175781	0.00358892	0.00202642	0.00187919	-0.00078125		-10.96	-0.00524902	-0.0128174	-0.0357666	-0.00219727	-0.00183105	-0.00878906	-0.00659181		-10.98	0.000488264	0.00177555	0.000954368	-0.0008878	0.000221929	0.000599236	0.0013774		-10.98	-0.00891	-0.00684	-0.00598	0.00476	-0.0350344	-0.0231935	0.00476		-10.96	-0.0150146	-0.0280762	-0.0177002	-0.0272217	-0.0153198	-0.0147705		-10.86	-0.0213623	-0.0213013	0.00195313	0.0134277
	-10.86	0.00349116	0.0082519	0.0020752	0.00336909	0.00227045	0.0016601	7.32422e-05		-10.86	-0.00524902	0.0020752	-0.0240479	-0.013916	0.00280717	0.00292969	-0.041748		-10.88	0.000577055	0.00142045	0.00126509	-0.00124291	-0.000133175	6.65768e-05	0.0013774		-10.88	-0.0181885	-0.00684	-0.00208	-0.0101318	-0.0382073	-0.0253899	-0.00232		-10.86	-0.0220337	-0.0327759	-0.0177002	-0.0155029	-0.0153198	-0.022583		-10.76	-0.0197754	-0.0166016	0.0144653	0.0181274
	-10.76	0.00246583	0.00839845	0.00175781	0.00273438	0.000854502	0.00141574	-0.0015625		-10.76	0.00646973	0.00280762	-0.0115967	-0.00219727	0.0106201	0.00610352	-0.00659181		-10.78	0.000710218	0.00164239	0.00126509	-0.00142046	-0.000310735	-2.22048e-05	0.0013299		-10.78	-0.00745	-0.0022	0.0103758	0.00623	-0.0335697	-0.0263675	0.00232		-10.76	-0.017334	-0.0366821	-0.0255127	-0.0155029	-0.0270386	-0.0147705		-10.66	-0.00653076	-0.00335693	0.0245972	0.0313721
	-10.66	0.00302733	0.00895994	0.000830078	0.00266111	0.00258787	0.00165948	-0.00124512		-10.66	0.00256348	0.00280762	-0.0045166	0.00561523	0.0106201	-0.000976563	0.0168457		-10.68	0.000665827	0.00150922	0.00117631	-0.00124291	-0.00013318	-0.000599268	0.0013774		-10.68	-0.0135498	-0.00928	0.0128174	0.00476	-0.035034	-0.040283	-0.00696		-10.66	-0.00720215	-0.0405884	-0.0223999	-0.0155029	-0.0239258	-0.0116577		-10.56	0.0020752	-0.00177035	0.0363156	0.0376587
	-10.56	0.00349125	0.00825199	0.0020752	0.00266117	0.0013184	-0.000219687	-0.000634766		-10.56	0.00256348	0.00280762	-0.0045166	-0.00292969	-0.00109863	-0.00878906	-0.00878907		-10.58	0.000399496	0.0011985	0.00117631	-0.00142046	-0.000665845	-0.000244147	0.000807441		-10.58	-0.019165	0.00244	0.00574	-0.00549	-0.0289305	-0.0349119	0.00232		-10.56	0.00531006	-0.0280762	-0.0020752	-0.00769043	-0.0145264	0.000854492		-10.46	-0.00964355	-0.0134888	0.00976563	0.0212402
	-10.46	0.00349119	0.00856931	0.0020752	0.00375974	0.00219724	0.000951934	0.000634766		-10.46	0.00256348	0.00280762	-0.0162354	-0.00610352	-0.00109863	-0.0205078	-0.0183106		-10.48	8.87732e-05	0.00177556	0.000998759	-0.00128729	-0.00031073	-0.000199756	0.000617453		-10.48	-0.0142822	0.000244	0.0011	-0.00305	-0.0279539	-0.0207518	0.00159		-10.46	0.000610352	-0.0358887	-0.0020752	-0.0194092	-0.0192261	0.000854492		-10.36	-0.00964355	-0.00567627	0.0175781	0.0212402
	-10.36	0.00270991	0.00988764	0.00200195	0.00297846	0.00202631	0.000951713	7.32422e-05		-10.36	0.00256348	0.00280762	-0.00915527	-0.00610352	0.0106197	-0.00415039	-0.0183106		-10.38	4.43384e-05	0.00119846	0.000954368	-0.00119856	-0.000887836	-0.000244191	0.000237482		-10.38	-0.0135498	0.00562	0.010376	0.0094	-0.0303952	-0.0129391	0.0094		-10.36	-0.00640869	-0.0358887	-0.0067749	-0.0194092	-0.0192261	0.000854671		-10.26	-0.00262451	0.00134277	0.0167847	0.0282593
	-10.26	0.00231935	0.00747071	0.000268555	0.002417	0.00280763	0.000952158	-0.0015625		-10.26	0.0142822	0.00280762	-0.0115967	0.00561523	0.00280762	0.00292969	0.0168457		-10.28	-0.00106535	0.000443885	0.000199751	-0.00177557	-0.00110974	-0.000821209	0.000237482		-10.28	-0.00745	0.0187988	0.0174559	0.00623	-0.0172123	-0.011475	0.0140381		-10.26	-0.00170898	-0.031189	-0.00909424	-0.0147095	-0.0192261	0.00244141		-10.16	-0.00964355	-0.000976563	0.0144653	0.0259399
	-10.16	0.00302733	0.00700682	0.000366211	0.00251463	0.00258787	0.000488165	-0.000537109		-10.16	0.00646973	-0.00354022	-0.00769061	-0.00610352	0.00744611	-0.000244318	-0.0183106		-10.18	-0.000710223	0.000443895	0.000199751	-0.00181996	-0.00110973	-0.000865586	0.000237482		-10.18	-0.0167236	0.00952	0.00574	0.00159	-0.0311278	-0.0278319	0.00476		-10.16	0.000610352	-0.0288696	-0.0067749	-0.0123901	-0.0239258	6.10352e-05		-10.06	0.00128174	0.00915489	0.0245968	0.0313721
	-10.06	0.00317385	0.00598147	-0.00090332	0.00241702	0.00249026	0.000707752	-0.00180664		-10.06	0.0111084	-0.00964355	-0.0123291	-0.00146484	-0.00891096	-0.00488281	-0.00439452		-10.08	-0.000843414	0.000443875	0.000332919	-0.00142047	-0.00119853	-0.000599273	0.000237482		-10.08	-0.00183	0.00806	0.0174559	0.0133057	-0.0272219	-0.0083	0.0125732		-10.06	-0.00482178	-0.0233765	-0.00909424	-0.0147095	-0.0262451	-0.00225821		-9.96	-0.0088501	-0.000976563	0.0300903	0.0267334
	-9.96	0.00271	0.005835	0.000512695	0.0021973	0.00305179	0.00166019	-0.000854492		-9.96	0.00646973	-0.0198975	-0.0123291	-0.00927734	-0.00891113	-0.0166016	-0.027832		-9.98	-0.000932186	0.000443879	0.000510477	-0.00142047	-0.00133169	-0.000998773	9.49931e-05		-9.98	-0.0167236	0.00244	0.0128174	0.000854	-0.0186766	-0.0324705	0.0094		-9.96	-0.00720215	-0.0288696	-0.0067749	-0.0123901	-0.0239258	-0.00463867		-9.86	-0.00183105	0.00604221	0.0245969	0.0407715
	-9.86	0.00278319	0.00551757	0.00129395	0.00195311	0.00280761	0.00141572	-0.000634766		-9.86	-0.00842285	-0.00964355	-0.000610352	-0.00219727	0.00744584	-0.00488281	-0.00659181		-9.88	-0.00119852	0.000621436	0.00024414	-0.00155364	-0.00177558	-0.000954382	0.000189986		-9.88	-0.005	-0.0022	0.0189209	0.00623	-0.0186771	-0.0146488	0.0108643		-9.86	-0.0220337	-0.0390015	-0.0137939	-0.0123901	-0.0309448	-0.0186766		-9.76	-0.00183105	0.00604248	0.0222778	0.0407715
	-9.76	0.00380858	0.00434569	0.00129395	0.0022705	0.00336913	0.00165948	-7.32422e-05		-9.76	-0.00134277	-0.0128174	-0.0123291	-0.00219727	0.0145264	-0.00952148	-0.00659181		-9.78	-0.00106534	0.000443892	-2.21946e-05	-0.00106534	-0.00186435	-0.00122071	-0.000332476		-9.78001	-0.012085	-0.0022	0.0128175	-0.00305	-0.0257566	-0.0285642	-0.00305		-9.76	-0.0220337	-0.0476074	-0.012207	-0.0147095	-0.0340576	-0.0139771		-9.66	-0.00183105	0.00604248	0.0245972	0.0290527
	-9.66	0.00388178	0.00434565	0.000512695	0.00219721	0.00280756	0.000488227	-7.32422e-05		-9.66	-0.00134277	-0.0128174	-0.0123291	-0.00219727	0.00671387	-0.0119629	-0.00659181		-9.68	-0.000932173	0.000577059	6.65836e-05	-0.000754618	-0.00173118	-0.00122071	0.000379972		-9.68	-0.00647	0.00806	0.00891	0.00159	-0.0155026	-0.0278317	-0.00696		-9.66	-0.0103149	-0.0241699	0.00183105	0.00402832	-0.0153198	0.00476074		-9.56	0.0177002	0.014648	0.0292964	0.0407715
	-9.56	0.00278321	0.00285645	0.00012207	0.000781259	0.00234376	-0.00124486	-0.000634766		-9.56	-0.0177002	-0.00500488	-0.0045166	-0.0100098	0.0145261	0.00292969	-0.0300294		-9.58	-0.000843395	-8.87786e-05	0.000110973	-0.000843395	-0.00119851	-0.000998759	0.000474964		-9.58001	-0.00891	0.0102539	0.0181884	0.0140381	-0.0108644	-0.0231935	0.00232		-9.56001	-0.00250244	-0.0241699	0.00183105	0.00402832	-0.0153198	0.00164795		-9.46	0.00598145	-0.00177002	0.0175781	0.0290527
	-9.46	0.00256351	0.003418	0.000366211	0.000708043	0.00273441	-0.000292816	-0.000854492		-9.46	-0.0201416	0.00671342	0.0072017	-0.00219727	0.0145259	0.014648	-0.00659181		-9.48	-0.000710232	-0.000221951	0.000421697	-0.000532677	-0.00106535	-0.000776818	0.000379972		-9.48	-0.0128174	0.0134277	0.012085	0.00793	-0.0225827	-0.0175778	0.00867		-9.46	-0.0103149	-0.0241699	0.00183105	0.00402832	-0.0153198	-0.00305176		-9.36	0.00598145	-0.00177002	0.0144653	0.0290527
	-9.36	0.00239252	0.00285639	0.000976563	0.00141596	0.0030517	-0.000610406	0.000317383		-9.36	-0.00598145	0.00671387	-0.000610352	-0.00219727	0.0145264	0.00292969	-0.00659181		-9.38	-0.00106535	-0.000443899	0.000199751	-0.000133175	-0.00110974	-0.000599259	-9.49931e-05		-9.38	0.00354	0.0297852	0.0228271	0.0186768	-0.00623	-0.00757	0.0133057		-9.36	-0.00720215	-0.0241699	0.00183105	0.00402832	-0.00750732	-0.00305164		-9.26	0.0177002	-0.00177002	0.00976563	0.0282593
	-9.26	0.000366208	0.00317383	-0.00065918	0.000781247	0.00131836	-0.00170865	-0.000317383		-9.26	-0.0130615	-0.00500488	-0.00524902	0.000976563	0.0098877	-0.00170898	0.00292969		-9.28	-0.00115411	-0.000532664	0.000199751	-8.87718e-05	-0.00110972	-0.000554859	0.000237482		-9.28001	-0.00183	0.0244141	0.0174562	0.0164795	-0.00696	-0.0129391	0.00549		-9.26	-0.0111084	-0.0241699	0.00494385	0.00402832	-0.00909424	6.10352e-05		-9.16	0.0098877	-0.00177002	0.00976563	0.0212402
	-9.16	0.000439477	0.00207522	-0.000976563	0.000244165	0.00148928	-0.00107376	-0.000708008		-9.16	-0.0294189	-0.00500461	-0.0123288	-0.00683594	-0.00183078	-0.0166013	-0.0205078		-9.18	-0.00115413	-0.000532677	0.000865591	0.000443884	-0.00110974	-0.000377317	0.000807441		-9.18	0.000366	0.0266113	0.0252686	0.0108643	0.000855	-0.0114743	0.0186768		-9.16	-0.00640869	-0.0241699	0.00964355	0.00402832	-0.0114136	0.00476074		-9.06	0.0098877	-0.00177002	0.00976563	0.0212402
	-9.06	0.000292942	0.00263669	4.88281e-05	0.000707981	0.000317356	-0.00146487	-0.000146484		-9.06	-0.036499	-0.00500488	-0.0162354	-0.0256348	0.00744599	-0.00561523	-0.0769044		-9.08	-0.00106537	-0.000665868	0.000510477	0.000310694	-0.00155365	-0.000466118	9.49931e-05		-9.08001	-0.00183	0.0407715	0.0338131	0.0203857	0.0125726	-0.0192878	0.0211182		-9.06001	-0.00640869	-0.0241699	0.00494385	0.00402832	-0.0114136	6.14822e-05		-8.96	0.0177002	0.00604248	0.0175781	0.0259399
	-8.96	-0.0013428	0.00200193	-0.000341797	-0.000463891	-0.00124514	-0.00170867	-0.00078125		-8.96	-0.0286865	-0.00500488	-0.0162354	-0.0178223	0.00280762	-0.000976563	-0.0534669		-8.98	-0.00115415	-0.00150926	0.000421697	-0.000532695	-0.00128731	-0.000554891	-0.000237482		-8.98	-0.00574	0.0275879	0.0206299	0.0125732	0.000855	-0.0324705	0.0125732		-8.96	0.00531006	-0.0124512	0.00964355	0.00402832	0.000305176	0.00476074		-8.86	0.0223999	0.010742	0.0222777	0.0259399
	-8.86	-0.00222169	0.00285643	-0.000512695	-0.000463878	-0.00141603	-0.00295293	-0.0015625		-8.86	-0.036499	0.00671387	-0.0045166	-0.0178223	0.00280717	0.0107422	-0.0534669		-8.88	-0.00190875	-0.00208631	-0.000110973	-0.00128729	-0.0024858	-0.000776823	-0.000902433		-8.88	0.0106201	0.0297852	0.0206299	0.0140381	0.00403	-0.0324713	0.0203857		-8.86	-0.00250244	-0.0124512	0.00964355	0.0157471	0.000305176	0.00946045		-8.76	0.0294189	0.0130615	0.0292969	0.0212402
	-8.76	-0.00251463	0.00192873	-0.00158691	-0.00163572	-0.00170897	-0.0026367	-0.0015625		-8.76	-0.0247803	-0.00500488	-0.0045166	-0.0178223	0.00280762	-0.000976563	-0.0534669		-8.78	-0.00159801	-0.00177557	-0.000377308	-0.00142045	-0.00253019	-0.00135387	-0.000617453		-8.78001	-0.000366	0.0244141	0.0103762	-0.00305	-0.00232	-0.0395504	0.00232		-8.76	-0.00250244	-0.0124512	0.00964355	0.0157471	0.000305176	0.0164795		-8.66	0.0294189	0.0177612	0.0245972	0.0212402
	-8.66	-0.00307629	0.00239246	-0.0010498	-0.000463981	-0.000781364	-0.00217254	-0.00078125		-8.66	-0.0247803	-0.00964338	-0.0137938	-0.0256348	-0.00183088	-0.0134276	-0.0769044		-8.68	-0.00137606	-0.00221946	-0.000554864	-0.00137606	-0.00186435	-0.000776809	-0.00014249		-8.68	0.00281	0.0219727	0.00574	0.00159	-0.00696	-0.0231931	0.0140381		-8.66	0.00219727	-0.0124512	0.00964355	0.0110474	0.000305176	0.00866699		-8.56	0.0294189	0.0177612	0.0175781	0.0212402
	-8.56	-0.00307613	0.000122115	-0.00183105	-0.00241695	-0.00258785	-0.00280645	-0.0015625		-8.56	-0.0411377	-0.00500488	-0.0045166	-0.0302734	-0.00891131	-0.00878906	-0.0908202		-8.58	-0.00106536	-0.00244143	-6.65836e-05	-0.000355137	-0.00199754	-0.000288554	-0.000617453		-8.58001	0.00281	0.0375977	0.0174557	-0.00159	0.000854	-0.0161139	0.0164795		-8.56001	0.00921631	-0.00775146	0.0112305	0.00872803	0.00500488	0.013367		-8.46	0.0411377	0.0263672	0.0292969	0.032959
	-8.46	-0.00190431	-0.000341808	-0.000512695	-0.00195314	-0.00156251	-0.00178224	7.32422e-05		-8.46	-0.036499	-0.00964355	-0.0045166	-0.0256348	-0.00891113	-0.00878906	-0.0769044		-8.48	-0.00128731	-0.00275215	-0.000466086	-0.000754636	-0.00221948	-0.000688055	-0.000474964		-8.48	0.00281	0.0197754	0.00891	-0.00769	-0.00061	-0.0278317	0.000854		-8.46	0.00921631	-0.000732422	0.0135498	0.0235596	0.0120239	0.0234985		-8.36	0.0177002	0.00994918	0.0175786	0.0134277
	-8.36	-0.00087893	-0.00119631	-0.00112305	-0.00131838	-0.00124514	-0.00192835	-0.000390625		-8.36	-0.036499	-0.00891113	-0.00842285	-0.0209961	-0.00891143	-0.00415039	-0.0629883		-8.38	-0.00177555	-0.00275211	-0.000998759	-0.000843377	-0.00261895	-0.000998741	-0.00151989		-8.38	0.0106201	0.0297852	0.0267334	0.00232	0.00159	-0.020019	0.00696		-8.36	0.00921631	0.00238037	0.0135498	0.0157471	0.0120239	0.0250857		-8.26	0.0294189	0.0216675	0.0292969	0.0204468
	-8.26	-0.00166018	-0.00229495	-0.00065918	-0.000781277	-0.00187991	-0.00248926	-0.000390625		-8.26	-0.0286865	-0.012085	-0.0115967	-0.0178223	-0.00891113	-0.0119629	-0.0534669		-8.28	-0.00177557	-0.00306286	-0.000688032	-0.000310728	-0.00173118	-0.000643645	-0.0013774		-8.28001	0.00598	0.0368652	0.0369874	0.00623	0.0133059	-0.0083	0.0094		-8.26	0.0170288	0.0117798	0.0213623	0.0313721	0.0167236	0.0281982		-8.16	0.0247192	0.0169678	0.0214844	0.00872803
	-8.16	-0.00261229	-0.00371092	-0.00183105	-0.00241697	-0.00187986	-0.00366209	-0.000390625		-8.16	-0.0396729	-0.0167239	-0.00451687	-0.0209961	0.00280735	-0.00488308	-0.0629883		-8.18	-0.0017312	-0.00244142	-0.000599255	-0.000577073	-0.00155364	-0.000599268	-0.0013299		-8.18	-0.0011	0.0354004	0.0355225	0.0118408	0.0235594	-0.0083	0.00793		-8.16	0.0170288	0.00708008	0.0213623	0.0282593	0.0120239	0.0281982		-8.06	0.0223999	0.00994882	0.0144654	0.00640869
	-8.06	-0.00166017	-0.00244142	-0.00144043	-0.00209962	-0.00209962	-0.00270943	-0.000854492		-8.06	-0.0396729	-0.0167236	0.00012207	-0.0217285	-0.00891113	-0.0166016	-0.0651855		-8.08	-0.0020419	-0.00275212	-0.000688032	-0.000532664	-0.00173117	-0.000865582	-0.00166238		-8.08001	0.00281	0.0336914	0.0252687	0.00623	0.0157474	-0.0207516	-0.00232		-8.06001	0.0170288	0.00708008	0.0213623	0.0188599	0.0120239	0.0234985		-7.96	0.0294189	-0.00177002	0.0214844	0.0134277
	-7.96	-0.00112297	-0.00385734	-0.00136719	-0.00148918	-0.00227043	-0.00366057	-0.000634766		-7.96	-0.0325928	-0.0167239	0.0150144	-0.0217285	-0.00109893	-0.00878936	-0.0651855		-7.98	-0.00204188	-0.00221944	-0.000688032	-0.00053265	-0.0015536	-0.000466068	-0.00142489		-7.98	0.00281	0.0415039	0.0369873	0.00159	0.0101321	-0.016113	-0.00232		-7.96	0.013916	0.00708008	0.0213623	0.0118408	0.0120239	0.0164795		-7.86	0.0325317	0.0130614	0.024597	0.0165405
	-7.86	0.000610333	-0.00268557	-0.000805664	-0.00139162	-7.32608e-05	-0.00295412	-0.000537109		-7.86	-0.0247803	-0.012085	0.0032959	-0.0256348	-0.00109863	-0.0134277	-0.0769044		-7.88	-0.0008434	-0.00177557	-0.000599255	0.000221939	-0.000976568	0.000155355	-0.000522462		-7.88	0.00745	0.0439453	0.041626	0.00867	0.0242915	-0.0083	0.0094		-7.86	0.00921631	0.0101929	0.0283813	0.0118408	0.0120239	0.0133668		-7.76	0.0263062	0.0146484	0.0292969	0.0181274
	-7.76	-0.000659182	-0.00339356	-0.000585938	-0.00163574	0.000146482	-0.00288028	-0.00195313		-7.76	-0.0216064	-0.00500488	0.0032959	-0.0256348	-0.00891113	-0.0158691	-0.0769044		-7.78	-0.000621459	-0.00177558	-0.000599255	0.000310714	-0.000887795	-0.000155372	-0.000807441		-7.78001	0.00745	0.0383301	0.0299076	-0.00867	0.0203865	-0.00366	-0.000854		-7.76	0.0123291	0.00628662	0.0244751	0.0149536	0.0151367	0.0195923		-7.66	0.0184937	0.00994873	0.0261841	0.00170898
	-7.66	-0.000952214	-0.00346686	-0.000976563	-0.00273444	0.000317318	-0.00341666	-0.0015625		-7.66	-0.0169678	-0.0167236	0.0032959	-0.0334473	-0.00891113	-0.00878906	-0.100342		-7.68	-0.000310731	-0.00186436	-0.00028853	-6.77327e-09	-0.00102096	-0.000155369	-0.000854935		-7.68	0.0130615	0.0393066	0.0472412	0.000122	0.0235597	0.00342	0.0125732		-7.66	0.0287476	0.0227051	0.0408936	0.0266724	0.0315552	0.0234985		-7.56	0.0137939	-0.00177002	0.0214844	0.00170898
	-7.56	-0.00275875	-0.00549313	-0.00197754	-0.00327145	-0.00170895	-0.00380856	-0.00273438		-7.56	-0.0201416	-0.0245361	-0.0045166	-0.0334473	-0.0206299	-0.00878906	-0.100342		-7.58	-4.43587e-05	-0.00150921	-0.000643645	0.000355144	-0.00106531	-0.00024411	-0.00056996		-7.58001	0.0184326	0.0446777	0.0416257	0.00623	0.0399164	0.00342	0.0172119		-7.56001	0.0287476	0.0227051	0.0408936	0.0196533	0.0315552	0.0164795		-7.46	0.0130005	0.0161743	0.0245972	0.0126343
	-7.46	-0.00158688	-0.00339352	-0.00090332	-0.0019531	-0.00102536	-0.00241648	-0.00148926		-7.46	-0.0247803	-0.0174563	0.00573704	-0.0288086	-0.0135501	-0.00952175	-0.0864258		-7.48	0.000443884	-0.000710236	-0.000155362	0.000887777	-0.0004439	6.65755e-05	-0.000617453		-7.48	0.019165	0.0368652	0.0245361	-0.00623	0.0367429	-0.00903	0.00476		-7.46	0.0240479	0.0227051	0.0408936	0.0313721	0.0315552	0.0164795		-7.36	0.0098877	-0.00567615	0.0214845	0.00952148
	-7.36	-0.00222169	-0.00268556	-0.000976563	-0.00195314	-0.000390636	-0.00178153	-0.000390625		-7.36	-0.0255127	-0.02771	-0.0115967	-0.0146484	-0.0238033	-0.0197754	-0.0439452		-7.38	0.000133137	-0.00102098	-0.000599255	0.000754586	-0.000443923	-0.00028856	-0.000379972		-7.38	0.00745	0.0336914	0.0181885	-0.0101318	0.0203865	-0.0153801	-0.0125732		-7.36	0.0170288	0.0227051	0.0408936	0.0282593	0.034668	0.0164795		-7.26	0.0177002	0.013855	0.0292969	0.00640869
	-7.26	-0.00251463	-0.00268553	-0.000805664	-0.00256346	-0.00156248	-0.0026367	-0.00078125		-7.26	-0.0357666	-0.0323486	-0.0162354	-0.0249023	-0.0284424	-0.0244141	-0.0747069		-7.28	-4.43824e-05	-0.00155361	-0.000332919	0.000133175	-0.000754609	-0.000332912	-0.00113991		-7.28001	0.0247803	0.0290527	0.0369875	-0.0101318	0.0235599	-0.0083	-0.00696		-7.26	0.0170288	0.0227051	0.0408936	0.0118408	0.0362549	0.0164795		-7.16	0.0177002	0.013855	0.0175781	0.00170898
	-7.16	-0.000341856	-0.00314947	0.00012207	-0.00312506	-0.00078131	-0.00146461	0.000390625		-7.16	-0.052124	-0.0440674	-0.0162354	-0.0412598	-0.0284424	-0.0244141	-0.123779		-7.18	0.000399495	-0.00110974	-0.000688032	0.000887777	-0.000976573	6.65755e-05	-0.000617453		-7.18	0.019165	0.0244141	0.0401611	-0.00305	0.0367427	-0.00122	0.00476		-7.16	0.0217285	0.0274048	0.0455933	0.0118408	0.0362549	0.0211792		-7.06	0.0177002	0.013855	0.0175781	-0.0100098
	-7.06	-0.00119632	-0.00541995	-0.00065918	-0.00366214	-0.000854519	-0.00248926	-0.000854492		-7.06	-0.052124	-0.0362549	-0.00842285	-0.0412598	-0.0206302	-0.0166016	-0.123779		-7.08	0.000488264	-0.00119853	-0.000599255	0.000355097	-0.000976577	-0.000244158	-0.000949931		-7.08001	0.00598	0.0134277	0.0299071	-0.0218506	0.0235593	-0.0129397	-0.0140381		-7.06001	0.0365601	0.0422363	0.0604248	0.0165405	0.0510864	0.0360107		-6.96	0.0177002	0.013855	0.0175781	-0.0100098
	-6.96	-0.00158684	-0.00612785	-0.00214844	-0.00507805	-0.00227043	-0.00366203	-0.00109863		-6.96	-0.0443115	-0.0330812	-0.00524914	-0.0334473	-0.02063	-0.0297853	-0.100342		-6.98	0.000710223	-0.00133168	-0.000688032	0.000887782	-0.00110973	-0.000155365	-0.00109242		-6.98	-0.00427	0.017334	0.0174561	-0.0281982	0.0133059	-0.0231931	-0.0094		-6.96	0.0365601	0.0422363	0.057312	0.0118408	0.0510864	0.0438232		-6.86	0.0177002	0.00213623	0.0128784	-0.0100098
	-6.86	-0.00087893	-0.00478518	-0.00112305	-0.00373538	-0.00156252	-0.00192835	-7.32422e-05		-6.86	-0.0496826	-0.0135498	0.0032959	-0.0302734	0.00280699	-0.0205078	-0.0908202		-6.88	0.000399516	-0.00128727	-0.000554864	0.000887795	-0.000621436	0.000110986	-0.0012824		-6.88	-0.00183	0.0141602	0.0245361	-0.0186768	0.0274652	-0.0192878	-0.00549		-6.86	0.0482788	0.0461426	0.0526123	0.0188599	0.0628052	0.0477295		-6.76	0.0223999	0.00683594	0.0105591	-0.00531006
	-6.76	-0.00190432	-0.00612796	-0.00065918	-0.00390628	-0.00163577	-0.00217201	-0.0015625		-6.76	-0.0286865	-0.0230713	0.00012207	-0.013916	-0.012085	-0.0314941	-0.041748		-6.78	0.000887777	-0.000799014	-0.000155362	0.000976555	-4.4396e-05	0.000599245	-0.000854935		-6.78001	-0.00891	0.0126953	0.01355	-0.0264893	0.0203861	-0.0324703	-0.0115967		-6.76	0.0365601	0.0539551	0.0479126	0.0118408	0.0628052	0.0430298		-6.66	0.0294189	0.0107422	0.00585938	-0.00610352
	-6.66	-0.00353999	-0.00729975	-0.00183105	-0.00507807	-0.00273432	-0.00202631	-0.00258789		-6.66	-0.0396729	-0.0260009	0.00329595	-0.0288086	-0.0135498	-0.0329589	-0.0864258		-6.68	0.00035513	-0.000798991	-0.000155362	0.000976577	-0.000221929	0.000421715	-0.000807441		-6.68	-0.00891	0.0126953	0.00891	-0.0264893	0.0281984	-0.0324705	-0.0140381		-6.66	0.0365601	0.0539551	0.0408936	0.0118408	0.0628052	0.0438232		-6.56	0.027832	0.00915515	0.00897205	0.00012207
	-6.56	-0.0023682	-0.00510257	-0.00214844	-0.00366214	-0.00156253	-0.00224568	-0.00163574		-6.56	-0.0411377	-0.0284424	0.0032959	-0.0302734	-0.0167238	-0.0283203	-0.0908202		-6.58	0.00146481	8.87445e-05	0.000732423	0.00124286	0.000443858	0.000954332	-0.000237482		-6.58001	0.00354	0.0180664	0.0150146	-0.0172119	0.0281982	-0.0270997	-0.0125732		-6.56001	0.0365601	0.0539551	0.0408936	0.0118408	0.0628052	0.0438232		-6.46	0.0255127	0.013855	0.0136719	-0.00531006
	-6.46	-0.00322265	-0.00666503	-0.00229492	-0.00476073	-0.00273436	-0.00302612	-0.00241699		-6.46	-0.036499	-0.0206302	0.0111081	-0.0256348	-0.00891143	-0.0205081	-0.0769044		-6.48	0.000799014	8.46659e-09	0.000377308	0.000887791	0.000133176	6.65923e-05	-0.00118741		-6.48	-0.00183	0.0141602	0.00964	-0.0211182	0.0125734	-0.0310057	-0.0147705		-6.46	0.0365601	0.0430298	0.0408936	0.0235596	0.0628052	0.0438232		-6.36	0.0372314	0.0255733	0.0222774	0.0134277
	-6.36	-0.00236807	-0.00683585	-0.0026123	-0.0055419	-0.00273429	-0.00202628	-0.00273438		-6.36	-0.0286865	-0.00891113	0.0228271	-0.0256348	0.005981	-0.0205078	-0.0769044		-6.38	0.00093215	0.000133144	6.65836e-05	0.00177554	0.000443868	0.000954345	-0.000332476		-6.38	0.00598	0.00806	0.0159912	-0.0194092	0.0203852	-0.01294	-0.0186768		-6.36	0.0365601	0.0383301	0.0361938	0.0235596	0.0628052	0.0438234		-6.26	0.0255127	0.00915527	0.00585938	-0.0100098
	-6.26	-0.00144045	-0.00495607	-0.00168457	-0.00422365	-0.00141603	-0.00131812	-0.00141602		-6.26	-0.0169678	-0.00891113	0.0228271	-0.013916	-0.00109863	-0.0205078	-0.041748		-6.28	0.000177554	0.000133164	-0.000332919	0.00177556	4.43858e-05	0.000421694	-0.000807441		-6.28001	-0.00427	-0.0061	0.00183	-0.0250244	0.00867	-0.0324709	-0.0303955		-6.26	0.0396729	0.0492554	0.0322876	0.0266724	0.0581055	0.046936		-6.16	0.0177002	0.00683594	-0.00195313	-0.0100098
	-6.16	-0.0023682	-0.00541996	-0.00144043	-0.00437015	-0.00234379	-0.00146429	-0.00234375		-6.16	-0.0123291	-0.0167236	0.0150146	-0.013916	-0.00109863	-0.0322266	-0.041748		-6.18	0.000577045	0.000399489	-0.00028853	0.00128727	8.8765e-05	0.000954355	-0.000379972		-6.18001	-0.012085	-0.000732	0.0103769	-0.0374756	0.0125741	-0.0427237	-0.0289307		-6.16	0.0443726	0.0461426	0.0369873	0.0438843	0.0628052	0.0516357		-6.06	0.0177002	0.013855	-0.00195313	-0.0147095
	-6.06	-0.00251463	-0.00588377	-0.00236816	-0.00529783	-0.00249022	-0.00146483	-0.00249023		-6.06	-0.0169678	-0.0167236	0.0032959	-0.0256348	-0.00109863	-0.0322266	-0.0769044		-6.08	0.000488282	0.000665836	-0.000554864	0.0012429	0.000577059	0.00108754	-0.000902433		-6.08	-0.000366	0.00952	0.0189209	-0.0328369	0.0250244	-0.0114746	-0.0203857		-6.06001	0.0412598	0.0430298	0.0307617	0.039978	0.0596924	0.0602416		-5.96	0.0223999	0.00604248	0.00585938	-0.0170288
	-5.96	0.000366157	-0.00588384	-0.00183105	-0.00515142	-0.00273443	-0.00100083	-0.00187988		-5.96	-0.0169678	-0.0284424	0.0032959	-0.0224609	-0.00109863	-0.0322266	-0.0673827		-5.98	0.000355083	0.000754586	0.00028853	0.00173115	0.000532641	0.00117628	-0.000284978		-5.98	0.00671	-0.00293	0.0167236	-0.0257568	0.0438232	0.000244	-0.022583		-5.96	0.0365601	0.0414429	0.0244751	0.0336914	0.0581055	0.046936		-5.86	0.0263062	0.0138547	0.00585911	-0.0100098
	-5.86	-0.00144035	-0.0069091	-0.00168457	-0.00703117	-0.00258781	-0.000854072	-0.00305176		-5.86	-0.0169678	-0.0238037	0.0032959	-0.0178223	-0.0128174	-0.0400391	-0.0534669		-5.88	0.000621482	0.00022198	0.000199751	0.00124293	0.000710259	0.000865623	-0.000807441		-5.88	0.00671	-0.0249023	0.0128174	-0.0257568	0.0438235	0.00269	-0.0211182		-5.86	0.0365601	0.0461426	0.0338745	0.0360718	0.0628052	0.056336		-5.76	0.0216064	0.00292969	0.00585938	-0.0217285
	-5.76	-0.00205079	-0.00627443	-0.00112305	-0.00646974	-0.00131837	0.000488269	-0.00170898		-5.76	-0.0169678	0.00280762	0.026001	-0.0288086	-0.00109863	-0.0205078	-0.0864258		-5.78	0.00128728	0.00102095	0.000732423	0.00177556	0.00115412	0.0012207	-9.49931e-05		-5.78001	0.0177002	-0.0310059	0.0011	-0.022583	0.0438236	-0.00586	-0.0343018		-5.76	0.0412598	0.0586548	0.0487061	0.0477905	0.0706177	0.071167		-5.66	0.0216064	-0.0134888	-0.00195313	-0.029541
	-5.66	-0.00119625	-0.00588375	-0.00112305	-0.00703121	-0.00187985	-0.000292874	-0.0015625		-5.66	-0.00524902	-0.00891113	0.0352783	-0.013916	0.00354004	-0.0205078	-0.041748		-5.68	0.0012429	0.00133168	0.0008212	0.00177557	0.0016424	0.000599255	-0.000284978		-5.68001	0.0294189	-0.0366211	0.00256	-0.0179443	0.0321036	-0.00366	-0.0296631		-5.66	0.0599976	0.0695801	0.0557251	0.0462036	0.0706177	0.0828857		-5.56001	0.0169067	-0.0181885	-0.00665283	-0.0342407
	-5.56	-0.00119631	-0.0053467	-0.00136719	-0.00632326	-0.00117189	0.000634494	-0.00141602		-5.56001	-0.00524902	0.00427181	0.0391839	-0.013916	0.0191644	-0.0119635	-0.041748		-5.58	0.00146484	0.00186435	0.00113192	0.00230824	0.0016424	0.000954368	-0.000522462		-5.58	0.0106201	-0.0576172	-0.00598	-0.0328369	0.0157471	-0.0200195	-0.0413818		-5.56001	0.0599976	0.0461426	0.0487061	0.0509033	0.0823364	0.0828857		-5.46	0.0098877	-0.0134891	-0.00195348	-0.029541
	-5.46	-0.00190427	-0.00612791	-0.00065918	-0.00781248	-0.00202634	0.000488305	-0.00163574		-5.46	0.00646973	0.00671387	0.0267334	-0.00219727	0.00280797	-0.0119629	-0.00659181		-5.48	0.00199755	0.00195316	0.00139826	0.00239705	0.00173121	0.0009544	-0.000284978		-5.48	0.0106201	-0.0529785	-0.0106201	-0.022583	0.00867	-0.0129391	-0.0577393		-5.46001	0.0435791	0.0414429	0.0408936	0.0509033	0.0753174	0.0828866		-5.36	0.0145874	-0.00878906	0.00744629	-0.0365601
	-5.36	-0.000878871	-0.00556637	0.000366211	-0.0071777	-0.00273434	0.000951994	-0.00124512		-5.36	0.00646973	0.0020752	0.0267334	-0.013916	-0.00964355	-0.00952148	-0.041748		-5.38	0.00190876	0.00270776	0.00224165	0.00239703	0.00195314	0.00108756	0.000332476		-5.38	0.012085	-0.0483398	-0.0130615	-0.0281982	0.025025	-0.0270991	-0.0679932		-5.36	0.0529785	0.0578613	0.0526123	0.071228	0.105774	0.0946045		-5.26	0.0098877	-0.00177002	0.0214844	-0.0373535
	-5.26	0.000292945	-0.0053467	-0.000195313	-0.00600588	-0.00156252	0.000951743	-0.00078125		-5.26	0.00183105	-0.00964355	0.0267334	-0.0185547	-0.012085	-0.0283203	-0.0556641		-5.28	0.00244136	0.00306281	0.00259677	0.0023082	0.00217503	0.00184211	0.000237482		-5.28001	0.00281	-0.0444336	-0.0169678	-0.0257568	0.0274658	-0.0200195	-0.0609131		-5.26	0.0552979	0.0531616	0.0526123	0.0618286	0.101074	0.0946045		-5.16	0.00128174	-0.010376	0.0128784	-0.0529785
	-5.16	4.88281e-05	-0.00495605	-0.000195313	-0.00703125	-0.00234375	0.000952148	-0.000244141		-5.16	-0.0123291	-0.000366211	0.0228271	-0.0209961	-0.000366211	-0.0236816	-0.0629883		-5.18	0.00106536	0.00221948	0.00259677	0.00177559	0.00164242	0.00117633	-0.000332476		-5.18001	-0.00183	-0.0490723	-0.0262442	-0.0374756	0.00867	-0.031005	-0.0609131		-5.16	0.0482788	0.0508423	0.0526123	0.0430908	0.0940552	0.086792		-5.06001	0.00909424	-0.0134888	0.00585938	-0.0412598
	-5.06	-0.000415015	-0.00510251	0.000512695	-0.0066406	-0.00305173	0.000634663	-0.00117188		-5.06001	-0.00524902	-0.00500453	0.0228275	-0.0170898	-0.00500453	-0.02832	-0.0512694		-5.08	0.00115412	0.00221946	0.00348455	0.00177557	0.00186435	0.00117631	-0.000332476		-5.08	-0.00964	-0.0373535	-0.0333252	-0.038208	0.0172119	-0.0239258	-0.0413818		-5.06001	0.0404663	0.0531616	0.0526123	0.0579224	0.0940552	0.086792		-4.96	0.0137939	-0.0134888	0.00585938	-0.0412598
	-4.96	0.000610298	-0.00549322	0.000366211	-0.00725103	-0.0031983	0.000488032	-0.000537109		-4.96	-0.0201416	0.0020752	0.0220947	-0.0217285	-0.0096441	-0.0180664	-0.0651855		-4.98	0.00137601	0.00288524	0.00361772	0.00177552	0.00244136	0.00139821	0.000617453		-4.98	-0.0167236	-0.0373535	-0.0333252	-0.0452881	0.0125741	-0.0239249	-0.0523682		-4.96001	0.0404663	0.0508423	0.0408936	0.0626221	0.0940552	0.0867926		-4.86	0.00286865	-0.0283203	-0.00195313	-0.0443726
	-4.86	-0.000341761	-0.00581051	-0.000585938	-0.00788571	-0.00319821	0.000488317	-0.00195313		-4.86	-0.0177002	-0.012085	0.0196533	-0.0231934	-0.0135498	-0.0205078	-0.0695802		-4.88	0.000133185	0.00244142	0.00241921	0.0008878	0.00146486	0.000421715	-0.00014249		-4.88	-0.00891	-0.0263672	-0.0223389	-0.0389404	0.0235599	-0.0129391	-0.0460205		-4.86	0.0482788	0.0656738	0.0487061	0.0704346	0.101868	0.0977173		-4.76	0.0130005	-0.0150757	-0.00665283	-0.0342407
	-4.76	-0.000805634	-0.00534665	0.00012207	-0.00773923	-0.0026611	0.00102521	-0.00078125		-4.76	-0.0247803	-0.0128174	0.0267334	-0.0256348	-0.00891113	-0.0205078	-0.0769044		-4.78	0.000399486	0.00244139	0.00241921	0.000887768	0.00208628	0.000865573	9.49931e-05		-4.78001	-0.00891	-0.0263672	-0.00916	-0.0562744	0.0235593	-0.0129397	-0.0460205		-4.76	0.0482788	0.0656738	0.0487061	0.0704346	0.101868	0.0875854		-4.66	0.0177002	-0.00567627	-0.00195313	-0.0342407
	-4.66	-0.00112305	-0.00495605	-0.000195313	-0.00710449	-0.00258789	0.0022696	-0.000634766		-4.66	-0.0247803	-0.0128174	0.0181885	-0.0256348	-0.00891113	-0.0283203	-0.0769044		-4.68	4.43892e-05	0.00275213	0.00153143	0.00110973	0.0016424	0.000954368	0		-4.68001	-0.012085	-0.0366211	-0.0216059	-0.0687256	0.0218511	-0.0349116	-0.0484619		-4.66	0.0365601	0.0656738	0.0369873	0.0673218	0.101868	0.0946045		-4.56001	0.0106812	0.00762939	0.00274658	-0.0365601
	-4.56	-0.000878895	-0.00510253	0.000439453	-0.00764159	-0.00202636	0.00197755	-0.00170898		-4.56001	-0.0247803	-0.0135504	0.0228266	-0.0256348	-0.00109923	-0.0205084	-0.0769044		-4.58	-0.000399503	0.0028853	0.00175337	0.000665836	0.00230824	0.000732423	0.000237482		-4.58	0.00281	-0.029541	-0.0216064	-0.0570068	0.024292	-0.0161133	-0.0413818		-4.56001	0.0365601	0.062561	0.0338745	0.0595093	0.106567	0.0914917		-4.46	0.00518799	0.00524884	0.00506574	-0.0459595
	-4.46	-0.00190422	-0.00300285	0.00144043	-0.00734855	-0.00234367	0.00141581	-0.00258789		-4.46	-0.0137939	-0.0167236	0.0111084	-0.0178223	-0.00109863	-0.0322266	-0.0534669		-4.48	0.000177587	0.0038175	0.00219726	0.00124293	0.00235266	0.00130951	0.000474964		-4.48	-0.00183	-0.0327148	-0.0247803	-0.0570068	0.0242922	-0.0114744	-0.0445557		-4.46001	0.0404663	0.0726929	0.0526123	0.0548096	0.105774	0.098511		-4.36	0.0106812	0.0107422	-0.00115967	-0.0435791
	-4.36	-9.76749e-05	-0.00354006	0.00153809	-0.00756838	-0.00202639	0.00329456	-0.00131836		-4.36	-0.0286865	-0.0284424	0.00793457	-0.0373535	-0.00891113	-0.0236816	-0.11206		-4.38	0.000577095	0.00408384	0.00215288	0.00150927	0.00253022	0.00135391	0.000807441		-4.38	-0.00574	-0.0341797	-0.0230713	-0.0570068	0.0111088	-0.0253903	-0.0506592		-4.36	0.0435791	0.0805054	0.0557251	0.0579224	0.108887	0.101624		-4.26	0.0341187	0.02948	0.0269775	-0.029541
	-4.26	-0.000659126	-0.00581049	0.00175781	-0.00866694	-0.00258784	0.00212408	-0.00109863		-4.26	-0.0318604	-0.0284424	0.0150146	-0.0373535	0.00280762	-0.0205078	-0.11206		-4.28	0.000799023	0.00430577	0.00290749	0.00208631	0.00306287	0.00126511	0.000949931		-4.28001	-0.00427	-0.0458984	-0.0255127	-0.0570068	0.00867	-0.0200192	-0.0531006		-4.26	0.0560913	0.0812988	0.0487061	0.0735474	0.124512	0.118835		-4.16	0.0567627	0.0615234	0.0488281	-0.00219727
	-4.16	0.000292969	-0.0065918	0.00200195	-0.00749512	-0.00163574	0.00244092	7.32422e-05		-4.16	-0.0169678	-0.0245361	0.0150146	-0.0256348	0.00280762	-0.0166016	-0.0769044		-4.18	0.000932132	0.00452766	0.00259677	0.00208625	0.00306281	0.00184211	0.00118741		-4.18001	-0.00427	-0.0529785	-0.0208735	-0.0523682	0.0133062	-0.0231928	-0.0484619		-4.16	0.0443726	0.0930176	0.0604248	0.0821533	0.129211	0.132874		-4.06001	0.0997314	0.083374	0.0558472	0.0165405
	-4.06	-0.000878835	-0.00783684	0.00129395	-0.00874016	-0.0020263	0.00212324	-0.000146484		-4.06001	-0.0098877	-0.0245376	0.0267319	-0.0288086	0.00280613	-0.00879055	-0.0864258		-4.08	-0.000177557	0.0045277	0.00184215	0.00102095	0.0028853	0.00108754	0.00104492		-4.08	-0.005	-0.0561523	-0.0216064	-0.0499268	0.0172119	-0.0083	-0.0413818		-4.06001	0.0365601	0.0852051	0.0408936	0.0704346	0.10968	0.114136		-3.96	0.107544	0.076354	0.0597525	0.017334
	-3.96	-0.00112299	-0.00729975	0.00129395	-0.00866694	-0.00187983	0.00212408	0.000390625		-3.96	0.00256348	-0.0238037	0.026001	-0.013916	0.00353944	-0.00878906	-0.041748		-3.98	-0.000710236	0.00430574	0.0020641	0.00110972	0.00288529	0.00117631	0.000807441		-3.98	-0.00183	-0.0576172	-0.0379639	-0.0491943	0.0157478	-0.03247	-0.038208		-3.96001	0.0420532	0.0828857	0.0534058	0.0634155	0.110474	0.118837		-3.86	0.11615	0.0927734	0.0894775	0.0454712
	-3.86	0.000292879	-0.00666513	0.000976563	-0.00781259	-0.00163583	0.00180619	7.32422e-05		-3.86	-0.00915527	-0.00500488	0.0423584	-0.0256348	0.0223389	-0.000976563	-0.0769044		-3.88	-0.0019531	0.00403944	0.000377308	0.00022197	0.00253021	0.00117634	0.000427468		-3.88	0.00281	-0.0529785	-0.0333252	-0.0491943	0.0203863	-0.0270991	-0.0218506		-3.86	0.0599976	0.0773926	0.0557251	0.0704346	0.129211	0.125854		-3.76	0.119263	0.107605	0.107422	0.048584
	-3.76	-0.000732362	-0.00893549	4.88281e-05	-0.00991205	-0.00383295	-0.000292792	-0.000854492		-3.76	-0.0045166	-0.0135498	0.0423584	-0.013916	0.0177002	-0.00878906	-0.041748		-3.78	-0.0019531	0.00368433	0.00135387	0.000532695	0.00253021	0.00113195	0.000427468		-3.78001	0.00281	-0.0561523	-0.036499	-0.0491943	0.000854	-0.0161142	-0.0250244		-3.76	0.0592041	0.0734863	0.0565186	0.0704346	0.117493	0.114136		-3.66	0.129395	0.114624	0.106628	0.0595093
	-3.66	-9.76563e-05	-0.00808105	0.00012207	-0.0101563	-0.00273438	0.000561523	-0.00078125		-3.66	-0.00524902	-0.00500488	0.0391846	-0.013916	0.0223389	-0.00488281	-0.041748		-3.68	-0.00173118	0.00430575	0.000599255	0.00142045	0.00275213	0.00148704	0.00056996		-3.68001	-0.0284424	-0.0803223	-0.0645743	-0.0687256	0.000855	-0.0349112	-0.0460205		-3.66	0.0756226	0.0578613	0.0604248	0.0626221	0.10968	0.118042		-3.56001	0.128662	0.112305	0.100403	0.0532837
	-3.56	-0.000415069	-0.00783694	0.00175781	-0.00874026	-0.0020264	0.000951929	0.000854492		-3.56001	-0.00524902	-0.0120856	0.0423578	-0.0217285	0.018432	-0.0205084	-0.0651855		-3.58	-0.00181996	0.00417259	-0.00024414	0.000665836	0.00217507	0.000954368	0.000474964		-3.58	-0.0316162	-0.0732422	-0.0692139	-0.0687256	0.000854	-0.0239258	-0.0445557		-3.56001	0.0795288	0.0609741	0.0604248	0.0626221	0.10968	0.118042		-3.46	0.0950317	0.0911872	0.0831916	0.0321655
	-3.46	-0.00197745	-0.00893546	0.00012207	-0.00905753	-0.00195304	9.77066e-05	-0.00078125		-3.46	-0.000610352	0.00671387	0.0462646	-0.0256348	0.022338	-0.0134277	-0.0769044		-3.48	-0.00142044	0.00328481	-0.00028853	0.000399513	0.00164241	0.00126511	0.000807441		-3.48	-0.0362549	-0.0795898	-0.0716553	-0.0718994	-0.0140357	-0.0083	-0.0531006		-3.46001	0.0686035	0.0656738	0.0487061	0.0509033	0.0979614	0.101624		-3.36	0.0442505	0.0443115	0.02771	-0.0147095
	-3.36	-0.00112305	-0.010498	0.000830078	-0.00866699	-0.0015625	0.00141602	-7.32422e-05		-3.36	0.00646973	0.0113525	0.0509033	-0.0217285	0.0269775	-0.00415039	-0.0651855		-3.38	-0.00181992	0.00253022	-0.000998759	-0.00110969	0.00142049	0.0009544	0.000332476		-3.38	-0.0284424	-0.0576172	-0.0528564	-0.0343018	-0.00696	-0.00439	-0.0147705		-3.36	0.0748291	0.0773926	0.0487061	0.0626221	0.101868	0.0914917		-3.26	0.036438	0.02948	0.0222778	-0.0178223
	-3.26	-0.000878757	-0.0121336	-0.00065918	-0.00944809	-0.00241684	0.000952107	0		-3.26	0.0150146	0.0216064	0.0643311	-0.00219727	0.0418701	0.0107422	-0.00659181		-3.28	-0.00239698	0.00119854	-0.00122071	-0.00208626	0.000976595	0.000288564	0.00014249		-3.28001	-0.0167236	-0.0561523	-0.0379639	-0.0328369	0.0125747	0.00659	-0.0133057		-3.26	0.0639038	0.0734863	0.0487061	0.0634155	0.10968	0.078186		-3.16	-0.0143433	-0.026001	-0.0222778	-0.0686035
	-3.16	4.88281e-05	-0.0121338	0.00090332	-0.00834961	-0.000317383	0.00173271	0.0015625		-3.16	0.0245361	0.0418701	0.0860596	0.00878906	0.0614014	0.0302734	0.0263672		-3.18	-0.00270767	0.000754691	-0.00113192	-0.00239694	0.000665914	0.000732495	0.00056996		-3.18001	-0.0167236	-0.060791	-0.0482172	-0.053833	0.0242926	0.00806	-0.0296631		-3.16	0.0560913	0.0664673	0.0369873	0.0509033	0.0979614	0.0750732		-3.06001	-0.0291748	-0.048645	-0.0488281	-0.0842285
	-3.06	0.000366344	-0.0130858	0.0010498	-0.00844713	-0.000634633	0.00305189	-0.000634766		-3.06001	0.0338135	0.0504138	0.0853259	0.0102539	0.0535876	0.0349109	0.0307617		-3.08	-0.00439453	0	-0.00179776	-0.00261896	0.000443892	0.000421697	0.00161488		-3.08	-0.0596924	-0.0725098	-0.103638	-0.0687256	0.0125732	0.0307617	-0.0577393		-3.06001	0.0513916	0.0679932	0.0440063	0.0532227	0.101868	0.0914917		-2.96	-0.0244751	-0.055665	-0.0558481	-0.0834351
	-2.96	0.00153816	-0.0121337	0.00231934	-0.00646966	0.000244211	0.00361263	0.000634766		-2.96	0.0352783	0.0457764	0.0657959	0.00561523	0.04895	0.0341797	0.0168457		-2.98	-0.0017755	0.00217513	-6.65836e-05	-0.00190867	0.00150929	0.00201977	0.00327725		-2.98	-0.0284424	-0.0380859	-0.0450439	-0.0679932	0.0321041	0.0495602	-0.0367432		-2.96001	0.0443726	0.0617676	0.0252686	0.0516968	0.0979614	0.0977182		-2.86	-0.0291748	-0.048645	-0.0519409	-0.0725098
	-2.86	-0.00119627	-0.0123779	0.00222168	-0.00656736	0.000854511	0.00290413	7.32422e-05		-2.86	0.0330811	0.0411377	0.0579834	-0.00683594	0.0340576	0.0263672	-0.0205078		-2.88	-0.00277445	0.00201958	0	-0.00117644	0.00246347	0.00319589	0.00306352		-2.88	-0.0377197	-0.100586	-0.0496826	-0.0491943	0.0306427	-0.0356414	-0.069458		-2.86	0.0490723	0.0539551	0.0143433	0.0626221	0.101868	0.0914917		-2.76	-0.0283813	-0.06427	-0.0488281	-0.0686035
	-2.76	-0.00478509	-0.0114257	0.000756836	-0.00646966	-0.00131829	0.0028321	-0.00163574		-2.76	0.0299072	0.0457764	0.0462646	-0.0170898	0.0301514	0.0209961	-0.0512694		-2.78	-0.00279669	0.000665673	0.000865591	-0.0015094	0.00310708	-0.000555032	0.0027073		-2.78001	0.0465088	-0.0209961	0.0369873	0.0491943	0.052363	0.00341	-0.00549		-2.76	0.0560913	0.0422363	0.0057373	0.0618286	0.0862427	0.0859985		-2.66	-0.0143433	-0.0455322	-0.0308838	-0.0584717
	-2.66	-0.00634766	-0.0115967	-0.000268555	-0.00429688	-0.00266113	0.00205037	-0.00195313		-2.66	0.00500488	0.0457764	0.0579834	-0.0231934	0.0550537	0.012207	-0.0695802		-2.68	-0.00408386	-0.00244146	0.00139826	-0.0010654	0.00466082	0.000421643	0.00370472		-2.68001	0.0418701	-0.0178223	0.0291684	0.0196533	0.0313656	-0.00831	-0.00769		-2.66	0.0678101	0.0430298	0.0213623	0.0829468	0.0948486	0.0946045		-2.56001	-0.010437	-0.041626	-0.0339966	-0.0420532
	-2.56	-0.00502912	-0.00971662	0.000976563	-0.0027342	0.000390798	0.00219656	7.32422e-05		-2.56001	0.00402832	0.0457741	0.0736061	-0.0241699	0.0638405	0.0209938	-0.0725097		-2.58	-0.00177557	-0.0032848	0.00219726	0.000177557	0.0041282	0.000377308	0.00498712		-2.58	0.00671	-0.0600586	0.0181885	-0.0452881	-0.0343018	-0.00439	-0.0640869		-2.56001	0.0842285	0.0266113	0.0143433	0.0743408	0.101868	0.0883789		-2.46	-0.0330811	-0.0564582	-0.0402228	-0.0443726
	-2.46	-0.00275855	-0.00939918	0.000830078	-0.00131812	0.00195336	0.00290551	0.00117188		-2.46	0.00183105	0.0582275	0.121216	-0.013916	0.0972854	0.0583496	-0.041748		-2.48	0.00106525	-0.00295197	0.00193093	0.00068795	0.00357325	-0.000466173	0.00439342		-2.48	-0.0307617	-0.0622559	0.00342	-0.0545654	-0.0670185	-0.0566425	-0.0499268		-2.46001	0.0756226	0.0274048	0.0221558	0.0587158	0.0948486	0.0750756		-2.36	-0.0244751	-0.0478516	-0.0214844	-0.0178223
	-2.36	-0.00158664	-0.00815402	0.0020752	0.000317657	0.00280789	0.00212388	0.00305176		-2.36	0.026001	0.036377	0.107178	0.017334	0.0683594	0.0177002	0.052002		-2.38	0.00124274	-0.00364007	0.00237482	-0.000310884	0.00288514	-0.00210865	0.00379972		-2.38	-0.0268555	-0.0506592	-0.0168457	-0.0795898	-0.106938	-0.099736	-0.0366211		-2.36	0.0951538	0.0336304	0.0361938	0.055603	0.097168	0.086792		-2.26	-0.0682373	-0.088501	-0.0449219	-0.0412598
	-2.26	-0.000488079	-0.00566386	0.00246582	0.00148946	0.00546895	0.00212338	0.00351563		-2.26	-0.00524902	-0.00109863	0.0697021	-0.0115967	0.0333252	-0.0400391	-0.0347901		-2.28	0.00181984	-0.00239714	0.00348455	-0.000199873	0.00310712	-0.00308517	0.00318226		-2.28001	-0.0565186	-0.0396729	-0.0653076	-0.103882	-0.149172	-0.115359	-0.0499268		-2.26	0.0959473	0.0148926	0.0604248	0.0899658	0.11438	0.106323		-2.16	-0.0565186	-0.0431519	0.0308838	-0.0287476
	-2.16	-0.00158691	-0.0065918	0.00168457	0.000708008	0.00742188	0.00212402	0.00422363		-2.16	-0.036499	-0.00427246	0.0477295	-0.0490723	0.00744629	-0.065918	-0.147217		-2.18	0.00299619	0.00368422	0.00310724	4.431e-05	0.00268547	-0.00273001	0.00251731		-2.18001	-0.0675049	-0.0913086	-0.0990005	-0.124268	-0.154665	-0.136476	-0.0406494		-2.16	0.0678101	0.024292	0.0487061	0.0821533	0.10498	0.125854		-2.06001	-0.0408936	-0.00646973	0.0488281	-0.00531006
	-2.06	-0.000732094	-0.00424772	0.00168457	0.00109896	0.00703158	0.00219715	0.00241699		-2.06001	-0.0748291	-0.0213613	0.0369883	-0.0483398	0.0106211	-0.0766591	-0.145019		-2.08	0.00446111	0.004905	0.00226385	0.000532673	0.00219726	-0.00277433	0.00232733		-2.08	-0.0753174	-0.069458	-0.140381	-0.135986	-0.178833	-0.109863	-0.0383301		-2.06001	0.0505981	0.0336304	0.0455933	0.0579224	0.0854492	0.116455		-1.96	-0.0471191	-0.0470567	0.0300918	-0.0170288
	-1.96	0.003174	0.000976729	0.0041748	0.00358903	0.00866716	0.00322153	0.00593262		-1.96	-0.0965576	-0.00817871	0.0189209	-0.0568848	0.0145272	-0.107178	-0.170654		-1.98	0.00767923	0.00541541	0.0020641	-0.000310809	0.00110965	-0.0024193	0.00192361		-1.98	-0.072998	-0.0725098	-0.146606	-0.118774	-0.160159	-0.0286891	-0.00549		-1.96001	0.0248413	0.0344238	0.0635376	0.0509033	0.0831299	0.0946045		-1.86	0.0130005	-0.00256348	0.0980225	0.0391846
	-1.86	0.00107429	0.00466316	0.00380859	0.00290534	0.00812995	0.00407722	0.00422363		-1.86	-0.11853	-0.0394287	-0.108398	-0.0490723	-0.123779	-0.240112	-0.147217		-1.88	0.00652518	0.00494936	0.00128729	-0.000111022	0.000687982	-0.00299632	0.00151989		-1.88	-0.112793	-0.170898	-0.216919	-0.149902	-0.189698	-0.0942393	-0.0101318		-1.86	0.0490723	0.0461426	0.0799561	0.0430908	0.0745239	0.055542		-1.76	0.0403442	0.0286865	0.139465	0.0876465
	-1.76	-0.00041489	0.0102785	0.00339355	0.00195327	0.00593277	0.00258752	0.00397949		-1.76	-0.240479	-0.0214844	-0.186523	-0.187378	-0.314453	-0.376831	-0.562134		-1.78	0.00497177	0.00246379	-0.000776809	-0.0008654	0.000111163	-0.00275194	0.00163863		-1.78001	-0.151855	-0.213867	-0.272339	-0.164063	-0.227293	-0.18176	-0.0264893		-1.76	0.0318604	0.0383301	0.0526123	-0.00378418	0.019043	0.0164795		-1.66	0.0435181	-0.0119019	0.100403	0.0493774
	-1.66	0.00168457	0.014502	0.000830078	0.00390625	0.00546875	0.00375827	0.00593262		-1.66	-0.330322	-0.119019	-0.179443	-0.35144	-0.419067	-0.495483	-1.05432		-1.68	0.00605923	0.00506046	-4.43892e-05	0.00019983	0.00053275	-0.00128721	0.00194736		-1.68001	-0.183838	-0.252197	-0.301998	-0.209351	-0.252193	-0.059078	-0.0366211		-1.66	0.0529785	0.0539551	0.0369873	-0.0115967	-0.0231323	-0.078064		-1.56001	0.0317383	-0.0697632	0.0511475	-0.00769043
	-1.56	0.00451664	0.0159912	0.00200195	0.00759281	0.00649418	0.00581058	0.00649414		-1.56001	-0.31543	-0.161234	-0.0897012	-0.319336	-0.311991	-0.323588	-0.958008		-1.58	0.00494941	0.00310724	-0.00024414	0.000155362	-0.00062145	-0.00155362	0.000593704		-1.58	-0.181519	-0.25293	-0.284912	-0.207031	-0.249878	-0.0301514	-0.0585938		-1.56001	0.131897	0.0656738	0.0651245	-0.00769043	-0.00280762	-0.123352		-1.46	0.0661621	-0.0439461	0.077758	0.00250244
	-1.46	0.0026367	0.0120849	-0.00183105	0.00383299	0.00476072	0.00454009	0.0046875		-1.46	0.00256348	-0.147949	-0.0435791	-0.0522461	-0.198711	-0.262695	-0.156738		-1.48	0.00412824	0.00363995	-0.00024414	-0.00155358	-0.00086555	-0.00244136	-0.00166238		-1.48	-0.172119	-0.287354	-0.281738	-0.196045	-0.283445	-0.101194	-0.0827637		-1.46001	0.133423	0.0930176	0.0830688	-0.00457764	-0.0161133	-0.0772696		-1.36	0.0661011	-0.0494385	0.0550537	-0.00610352
	-1.36	-0.00581038	0.006299	-0.00168457	0.00124528	0.00327165	-7.30461e-05	0.00202637		-1.36	0.141724	-0.0635986	0.00793457	-0.020874	-0.0948486	-0.171265	-0.062622		-1.38	0.00355114	0.00186436	0.000510477	-0.00195311	-0.0011985	-0.0020197	-0.00223233		-1.38	-0.141724	-0.283447	-0.228638	-0.206299	-0.246093	-0.129394	-0.0531006		-1.36	0.177979	0.104736	0.0955811	0.0126343	0.0354614	-0.0350952		-1.26	0.0895996	-0.0447388	0.0410156	-0.00299072
	-1.26	-0.00385727	-0.00190415	-0.00112305	0.00461441	0.00571304	-0.000219578	0.00227051		-1.26	0.0604248	-0.00427246	0.100098	0.0407715	0.0230713	-0.0166016	0.122315		-1.28	0.00315167	0.000799045	0.000110973	-0.00128725	-0.000310684	-0.00122066	-0.00185236		-1.28001	-0.154175	-0.28418	-0.209106	-0.189087	-0.241331	-0.180906	-0.0413818		-1.26	0.252197	0.120361	0.0963745	0.0266724	0.0362549	0.0649414		-1.16	0.0723877	-0.0665894	0.00897217	-0.0209351
	-1.16	-0.00368652	-0.00830078	-0.000732422	0.00603027	0.00585938	-0.00029291	-0.000463867		-1.16	0.104858	-0.0566406	-0.0240479	0.11499	-0.0316162	-0.0939941	0.34497		-1.18	0.00248587	0.000932245	-0.00102095	-0.00106527	-0.00106527	-0.0017533	-0.00170987		-1.18001	-0.151978	-0.306152	-0.205198	-0.193726	-0.249143	-0.213865	-0.0664063		-1.16	0.209229	0.0930176	0.0877686	0.00482178	0.0440674	0.0477295		-1.06001	0.0723877	-0.041626	-0.00115967	-0.0217285
	-1.06	-0.00346619	-0.015893	-0.00463867	0.00461486	0.00578673	0.00173331	-0.00305176		-1.06001	0.0251465	0.137078	0.152459	0.0290527	0.202752	0.112298	0.0871581		-1.08	0.00361772	0.00175337	-0.0012429	-0.00135387	0.000110973	-0.00146484	-0.00368098		-1.08	-0.140991	-0.224121	-0.188843	-0.154663	-0.260132	-0.163818	-0.0875244		-1.06001	0.236572	0.113342	0.1073	0.0204468	0.0549927	0.0641479		-0.959999	0.0794067	-0.078366	-0.0597503	-0.0358276
	-0.959999	0.00200323	-0.0207507	-0.00769043	0.00547003	0.00398077	0.00493292	-0.00422363		-0.959999	0.158813	0.17627	0.1698	0.142334	0.239618	0.123291	0.427002		-0.979996	0.00332896	0.000576827	0.00157582	-0.00075485	0.0011095	0.000776577	-0.000949931		-0.980003	-0.0955811	-0.200684	-0.153687	-0.142944	-0.241333	-0.145752	-0.0679932		-0.960007	0.294373	0.0805664	0.116699	0.107178	0.0510864	0.0516461		-0.860001	0.0825806	-0.12207	-0.173828	-0.138916
	-0.860001	0.0132576	-0.00886159	-0.00332031	0.0132087	0.00693431	0.0125715	0.00273438		-0.860001	0.154175	0.147339	0.0775146	0.118164	0.170044	0.0325928	0.354492		-0.879997	-0.000399337	-0.00439436	0.00224165	-0.00213051	-0.000710059	-0.000821036	-0.00375222		-0.880005	-0.0355225	-0.185791	-0.123169	-0.114868	-0.217895	-0.145019	-0.0491943		-0.860001	0.37561	0.10083	0.179199	0.186035	0.19873	0.164124		-0.760002	0.0184937	-0.161926	-0.301941	-0.18811
	-0.760002	0.0102054	-0.00886201	0.00129395	0.0108646	0.00351592	0.00837097	0.00515137		-0.760002	0.0338135	0.190308	0.0141602	0.0361328	0.112183	0.0560303	0.108398		-0.779999	0.00199752	2.22048e-05	0.00628109	0.00213069	0.00448332	0.0037509	0.00194736		-0.780006	0.0777588	-0.146729	0.0112305	-0.0367432	-0.0991277	-0.0974187	0.0413818		-0.760002	0.292053	0.0687866	0.0838623	0.116516	0.0268555	0.0516357		-0.660004	0.0762939	-0.138489	-0.300354	-0.179504
	-0.660004	0.00466309	-0.0026123	0.00598145	0.00898438	0.00163574	0.00454102	0.00351563		-0.660004	0.0931396	0.150513	0.304077	-0.114014	0.0629883	0.0217285	-0.342042		-0.68	0.00213048	0.00110953	0.00634764	0.00355094	0.007324	0.00463845	0.00650701		-0.680008	0.101318	-0.131104	0.0245335	-0.0374756	-0.0412624	-0.140261	0.055542		-0.460007	0.185791	-0.00854492	0.0776367	0.240784	-0.059082	0.203172		-0.560005	0.371582	0.410706	0.663635	0.676697
	-0.559998	0.00590889	-0.0173089	-0.00581055	0.0103034	-0.00280693	0.00212429	-0.00134277		5.24	1.75647	1.79114	2.39392	2.93066	2.83093	2.12476	8.79198		-0.580002	0	-0.00137606	0.0104536	0.00572623	0.00843395	0.00528232	0.0109479		-0.580002	0.1427	-0.113892	-0.0645752	0.0531006	0.0438232	-0.090332	0.0906982		-0.360001	-0.122803	-0.777283	-0.82782	-0.705322	-0.848145	-0.837402		-0.459999	-0.0307617	-0.228291	-0.35268	-0.28656
	-0.459999	0.0155036	-0.0134759	-0.00925293	0.0156257	-0.000780594	0.00241668	-0.00297852		5.34	1.77209	1.81213	2.39392	2.95483	2.8739	2.19043	8.86449		-0.479996	0.000531668	-0.00457309	0.00255238	0.000842391	0.00270674	0.000953364	0.000332476		-0.480003	0.0926514	-0.217896	-0.0450439	0.0625	0.0102377	-0.192765	0.0875244		0.739998	0.0959473	0.0922241	-0.00518799	0.132935	0.265137	0.314148		-0.360001	-0.26355	-0.710327	-0.00115967	-0.127991
	-0.360001	0.0180166	0.0123038	-0.0224609	0.0258536	-0.0037607	0.00961821	0.00234375		5.43999	1.79553	1.82239	2.41736	2.97437	2.92151	2.26465	8.92311		-0.379997	-0.00491064	0.0202802	0.0148482	-0.00377873	0.00270209	0.0010375	0.00721948		-0.380005	0.0683594	-0.0170898	-0.0107422	-0.135132	-0.149176	-0.218512	-0.0289307		0.839996	0.0474854	-0.015564	0.00494385	0.0821533	0.17218	0.231323		-0.260002	-0.0979004	1.08185	2.65979	2.64233
	-0.260002	0.00654159	0.00207381	0.00378418	0.0238267	-0.0188246	-0.00341867	0.00390625		5.54	1.81506	1.82312	2.41663	3.00562	2.94739	2.30298	9.01684		-0.279999	-0.0371413	0.0277557	0.0514914	-0.00959782	0.00678177	-0.0171662	0.0605819		-0.280006	1.60596	0.336914	0.858154	0.429688	1.78132	0.0244814	0.943848		0.939995	-0.0032959	-0.0757446	0.0221558	0.0360718	0.11438	0.172729		-0.160004	1.00128	-0.422119	-0.800415	-0.235046
	-0.160004	0.00568848	-0.0232178	0.00427246	-0.00131836	0.00720215	-0.00746771	0.0110107		5.64	1.80652	1.83484	2.43054	3.01733	2.98328	2.36304	9.052		-0.18	-0.0485418	0.0692673	0.179199	0.12027	0.231687	0.254037	0.646878		-0.180008	2.02625	1.85559	3.95953	4.13513	6.89056	5.43768	9.99841		1.03999	-0.0345459	-0.156982	-0.0216064	-0.00378418	0.0229492	0.0469358		-0.0600052	0.659912	0.348999	0.0245972	0.533752
	-0.0599976	0.0295131	0.0114467	0.00559082	0.00507458	0.0273402	0.0311	0.015625		5.74	1.80798	1.84656	2.44006	3.0415	3.0177	2.42407	9.12451		-0.0800018	0.0167569	0.117232	0.280651	0.389094	0.5876	0.797032	1.21584		-0.0800018	-0.265991	0.973633	2.85107	5.41724	5.73132	10.5245	13.8508		1.14	-0.0134277	-0.145264	-0.0145874	0.0157471	0.0362549	0.0102539		0.0400009	0.0357056	0.0771588	0.0441388	0.418152
	0.0400009	-0.0155223	-0.00482898	0.0310547	-0.00705066	-0.0230663	-0.0256979	-0.0198486		5.84	1.81116	1.86609	2.44934	3.05176	3.05505	2.49194	9.15527		0.0200043	0.0745359	0.206195	0.409446	0.55605	0.763677	1.01796	1.44496		0.0199966	-0.686157	0.491577	1.32996	3.63916	3.62678	8.73164	10.7938		1.24	-0.0337524	-0.140564	0.0174561	0.0391846	0.0518799	0.000854492		0.139999	-0.10498	0.148987	0.290222	0.421265
	0.139999	-0.132818	0.000385439	0.232153	-0.00481476	-0.0550589	-0.0970367	0.136255		5.93999	1.83923	1.86536	2.45178	3.07275	3.09192	2.55371	9.21826		0.120003	0.148818	0.324311	0.610927	0.755532	0.976077	1.26463	1.77356		0.119995	-0.380005	-0.0256348	0.369751	1.80859	1.99221	5.26748	6.80774		1.34	-0.0610962	-0.141357	0.00653076	0.0548096	0.0534058	-0.0264893		0.239998	0.132507	0.293518	0.377747	0.484497
	0.239998	-0.396272	-0.0935371	0.205029	0.20971	0.320232	0.412591	1.1803		6.04	1.84167	1.86145	2.46814	3.09009	3.13562	2.60767	9.27026		0.220001	0.221304	0.482159	0.830323	1.01201	1.2739	1.61324	2.24024		0.219994	-0.619751	-0.129517	0.010498	0.803955	0.978289	3.06984	4.31494		1.43999	-0.0853271	-0.166382	0.0174561	0.0149536	0.0401611	-0.0647583		0.339996	0.0848999	0.303711	0.205872	0.373596
	0.339996	-0.0311279	0.123779	0.425415	0.769751	1.20913	1.7145	2.31357		6.14	1.85413	1.86755	2.47278	3.10718	3.17151	2.65759	9.32153		0.32	0.285668	0.601764	1.07555	1.31428	1.63694	2.06308	2.81554		0.319992	-0.468262	0.0423584	-0.00367	0.44458	0.936032	2.42053	3.27417		1.53999	-0.095459	-0.174927	0.0455933	0.0360718	0.0479736	-0.0569469		0.439995	0.141907	0.296692	0.209778	0.36499
	0.440002	0.172254	0.31781	0.614355	0.922449	1.28868	1.76378	2.13743		6.24	1.85876	1.87634	2.48303	3.13135	3.20837	2.72876	9.39404		0.419998	0.382036	0.76405	1.33325	1.64726	2.02164	2.56612	3.45233		0.419998	-0.510498	-0.0358887	-0.124023	0.540649	0.934448	1.91357	2.39221		1.64	-0.105652	-0.169495	0.0596313	0.0258789	0.041687	-0.0632324		0.540001	0.0645752	0.205272	0.109752	0.207947
	0.540001	0.278107	0.479426	0.741455	0.929865	1.1493	1.4626	1.64485		6.34	1.88074	1.89734	2.49866	3.14624	3.24817	2.79517	9.43872		0.520004	0.481691	0.931486	1.60101	1.99465	2.43801	3.06985	4.10714		0.519997	0.000366	0.307129	0.440796	1.01245	1.49376	2.34081	2.65393		1.74	-0.149353	-0.140564	0.0526123	-0.0178223	0.0175171	-0.0952148		0.639999	0.124756	0.209961	0.155884	0.18689
	0.639999	0.32952	0.646146	1.00396	1.08221	1.20891	1.37653	1.54954		6.43999	1.88464	1.90906	2.5033	3.17285	3.26917	2.84741	9.51856		0.620003	0.552777	1.07546	1.8574	2.33112	2.83822	3.58327	4.76755		0.619995	-0.0158691	0.386108	0.496338	0.939087	1.4696	2.30737	2.84924		1.84	-0.194702	-0.129639	0.0526123	-0.0467529	0.0284424	-0.112427		0.739998	0.157532	0.255249	0.196472	0.219666
	0.739998	0.470607	0.841848	1.35652	1.43985	1.54671	1.71168	2.06711		6.54	1.8877	1.90515	2.50647	3.19385	3.30676	2.90454	9.58154		0.720001	0.642868	1.23078	2.10245	2.66317	3.23453	4.08995	5.39898		0.719994	-0.0308838	0.501709	0.795532	1.30701	1.90551	2.3745	3.74915		1.93999	-0.154053	-0.153076	0.0487061	-0.0241089	-0.000488281	-0.131958		0.839996	0.123169	0.208374	0.173035	0.181396
	0.839996	0.592871	1.13833	1.76418	1.90796	2.12656	2.40244	2.93921		6.64	1.88391	1.91687	2.51575	3.21191	3.34265	2.96143	9.63574		0.82	0.727336	1.38705	2.34446	2.99754	3.6206	4.58295	6.02434		0.819992	-0.0644531	0.484497	0.80566	1.77808	2.25622	3.12524	4.14844		2.03999	-0.100159	-0.145264	0.0799561	0.000915527	-0.0114136	-0.155396		0.939995	0.114563	0.236511	0.213684	0.168884
	0.940002	0.765454	1.39731	2.22991	2.47915	2.79453	3.24781	4.02588		6.74	1.88611	1.93494	2.53064	3.23291	3.38489	3.01392	9.69873		0.919998	0.801205	1.50588	2.57055	3.31055	3.99195	5.05014	6.63293		0.919998	0.148804	0.752441	1.1604	1.99841	2.64612	4.02832	4.8219		2.14	-0.135315	-0.129639	0.0721436	0.0204468	0.00421143	-0.151489		1.04	0.104431	0.221682	0.208987	0.138428
	1.04	0.940282	1.64839	2.64465	3.08015	3.47358	4.14819	5.16094		6.84	1.901	1.93396	2.5509	3.24316	3.41443	3.07788	9.72949		1.02	0.881836	1.64533	2.79326	3.61299	4.33387	5.51855	7.20548		1.02	0.3927	0.895508	1.5105	2.26648	3.29698	4.20738	5.26563		2.24	-0.144714	-0.142944	0.0799561	-0.0022583	0.0151367	-0.145264		1.14	0.083313	0.192749	0.208984	0.0993652
	1.14	1.12129	1.92043	3.04863	3.61452	4.10842	5.05359	6.25803		6.93999	1.91736	1.94665	2.56116	3.26733	3.44739	3.13037	9.802		1.12	0.957564	1.76351	3.01467	3.89187	4.67836	5.95273	7.73732		1.12	0.214478	0.904785	1.67603	2.36328	3.23046	4.52684	5.70081		2.34	-0.15094	-0.179626	0.0596313	-0.0342407	0.0120239	-0.158508		1.24	0.0848999	0.163086	0.196472	0.0915527
	1.24	1.22278	2.07871	3.4252	4.10586	4.7125	5.91017	7.28914		7.04	1.92761	1.95276	2.5658	3.29004	3.48328	3.17554	9.87012		1.22	1.02481	1.878	3.22443	4.18444	5.00841	6.36609	8.25855		1.21999	0.137207	0.904785	1.69556	2.72266	3.47192	5.11352	6.23132		2.43999	-0.126709	-0.18042	0.0408936	-0.0389404	0.00891113	-0.17804		1.34	0.0755005	0.138855	0.194153	0.0728149
	1.34	1.40176	2.37097	3.79104	4.62024	5.30632	6.69451	8.27507		7.14	1.93225	1.95447	2.57214	3.3064	3.52551	3.22485	9.91919		1.32	1.11628	2.01409	3.43541	4.4598	5.33232	6.77259	8.79024		1.31999	0.299683	1.17676	1.90661	3.08606	3.91735	4.96435	6.52893		2.53999	-0.107178	-0.160095	0.0385742	-0.0342407	0.00811768	-0.178038		1.43999	0.0411377	0.117737	0.165222	0.086853
	1.44	1.58132	2.6124	4.12512	5.08892	5.86892	7.43831	9.19648		7.24	1.93225	1.96057	2.57361	3.32202	3.55359	3.28027	9.96606		1.42	1.1806	2.15385	3.63554	4.71977	5.63991	7.17159	9.2679		1.42	0.455933	1.2157	2.12598	3.13599	3.90479	5.35413	7.05469		2.64	-0.0704956	-0.134338	0.0697632	-0.0202026	0.019043	-0.156189		1.54	0.0419312	0.120118	0.166017	0.0923462
	1.54	1.66201	2.77761	4.46699	5.50742	6.4175	8.14808	10.0533		7.34	1.93225	1.98254	2.59778	3.33765	3.60754	3.3584	10.0129		1.52	1.25353	2.27051	3.8374	4.98432	5.93291	7.54718	9.7461		1.52	0.559814	1.16809	2.47986	3.30237	4.10241	5.96826	7.27258		2.74	-0.0532837	-0.123413	0.0682373	-0.0194092	0.0229492	-0.148376		1.64	0.0395508	0.11853	0.185547	0.086853
	1.64	1.79302	3.01709	4.77136	5.91453	6.89673	8.80939	10.8611		7.43999	1.9635	1.97864	2.60486	3.37671	3.63171	3.41382	10.1301		1.62	1.3259	2.38814	4.02612	5.232	6.22441	7.91068	10.2026		1.62	0.596558	1.22827	2.4198	3.55627	4.26183	5.76513	6.98755		2.84	-0.0563965	-0.124146	0.0846558	-0.00769043	0.0518799	-0.135864		1.74	0.0223999	0.0974731	0.205872	0.0845337
	1.74	1.94014	3.22559	5.05652	6.30444	7.36389	9.45063	11.586		7.54	1.9635	1.9801	2.6095	3.37671	3.66296	3.45996	10.1301		1.72	1.38516	2.5051	4.20364	5.47473	6.50536	8.25568	10.6475		1.71999	0.619141	1.22668	2.55493	3.83984	4.35778	5.6604	7.32263		2.93999	-0.0650024	-0.102295	0.0768433	-0.0147095	0.0588989	-0.131165		1.84	0.0294189	0.0911865	0.176941	0.0790405
	1.84	2.05928	3.39324	5.33293	6.69858	7.81577	10.0388	12.295		7.64	1.9635	1.98572	2.61975	3.39624	3.69348	3.52173	10.1887		1.82	1.45206	2.59981	4.38499	5.71005	6.77941	8.60259	11.087		1.81999	0.60437	1.25085	2.65722	3.85156	4.50866	6.03149	7.71399		3.03999	-0.0306396	-0.0913696	0.0947876	-0.0123901	0.0667114	-0.128845		1.93999	0.0294189	0.0997925	0.162109	0.0767212
	1.94	2.18506	3.57988	5.58894	7.06296	8.27102	10.5916	12.9837		7.74	1.96667	1.99646	2.63293	3.39941	3.73792	3.58252	10.1982		1.92	1.51279	2.71935	4.56082	5.94186	7.02873	8.93255	11.5131		1.92	0.572388	1.28772	2.65735	3.86023	4.69153	6.67688	7.88757		3.14	-0.0251465	-0.0710449	0.111206	-0.0194092	0.0823364	-0.138977		2.04	0.0528564	0.0950926	0.157409	0.0985718
	2.04	2.302	3.68457	5.84253	7.41235	8.67358	11.1503	13.6088		7.84	1.97754	2.00916	2.64636	3.43213	3.78406	3.64673	10.2964		2.02	1.57655	2.81845	4.72164	6.16168	7.29641	9.26455	11.921		2.02	0.505981	1.31189	2.64478	3.90625	4.80481	6.27527	7.88208		3.24	0.00219727	-0.0585327	0.112	-0.00689697	0.0878296	-0.135864		2.14	0.0442505	0.0911865	0.138672	0.0915527
	2.14	2.42319	3.85935	6.09443	7.76282	9.09861	11.6663	14.2105		7.93999	1.99011	1.99963	2.64392	3.44556	3.80359	3.68579	10.3367		2.12	1.64087	2.92205	4.88705	6.38341	7.53859	9.57277	12.3205		2.12	0.556641	1.43213	2.80103	4.08276	5.04297	6.42529	8.03589		3.34	-0.0032959	-0.0562134	0.106506	-0.000671387	0.108887	-0.133545		2.24	0.0653687	0.103699	0.130859	0.114197
	2.24	2.5281	4.02324	6.33879	8.10149	9.48545	12.1577	14.7848		8.04	1.98303	2.00671	2.6532	3.45483	3.85046	3.73572	10.3645		2.22	1.70157	3.02705	5.05018	6.5825	7.78964	9.88441	12.7082		2.21999	0.65979	1.50867	2.90027	4.21948	5.14148	6.8385	8.24292		3.43999	-0.00250244	-0.0749512	0.0994873	-0.0194092	0.0901489	-0.138977		2.34	0.0802002	0.112305	0.135559	0.132202
	2.34	2.64014	4.20615	6.57927	8.42048	9.86392	12.6302	15.3317		8.14	1.98767	2.02307	2.66736	3.46728	3.89343	3.79199	10.4019		2.32	1.76791	3.12726	5.21459	6.80009	8.02755	10.1819	13.0825		2.31999	0.689575	1.55566	3.0011	4.32739	5.24145	7.11987	8.4375		3.53999	-0.00250244	-0.0710449	0.104187	-0.0147095	0.0823364	-0.135865		2.43999	0.0802002	0.107605	0.130859	0.137634
	2.44	2.73655	4.36387	6.8106	8.7197	10.2345	13.0884	15.8406		8.24	1.99475	2.02869	2.67444	3.48608	3.92004	3.85303	10.4583		2.42	1.83115	3.2241	5.37277	6.99764	8.25723	10.4854	13.4542		2.42	0.662109	1.62585	3.06738	4.36792	5.32739	7.32605	8.64612		3.64	-0.0032959	-0.0952759	0.0986938	-0.0155029	0.0776367	-0.138977		2.54	0.0919189	0.124023	0.140991	0.145447
	2.54	2.86326	4.51528	7.04465	9.0175	10.5777	13.5209	16.3197		8.34	2.00964	2.0365	2.68542	3.50952	3.95911	3.90454	10.5286		2.52	1.89169	3.32098	5.53168	7.19082	8.48441	10.7726	13.8274		2.52	0.654419	1.70874	3.19641	4.46252	5.44934	7.45031	8.85083		3.74	-0.0368652	-0.109314	0.0893555	-0.0194092	0.0722046	-0.143677		2.64	0.0966187	0.127136	0.119934	0.128296
	2.64	2.94045	4.6845	7.26902	9.31501	10.9077	13.9249	16.7566		8.43999	2.01746	2.03088	2.68298	3.53223	3.98401	3.94507	10.5967		2.62	1.95239	3.42172	5.67964	7.38441	8.70791	11.0485	14.1687		2.62	0.69104	1.75867	3.23621	4.58752	5.53991	7.651	9.00232		3.84	-0.0298462	-0.0827637	0.106506	0.00872803	0.0893555	-0.14679		2.74	0.10675	0.145874	0.137878	0.149353
	2.74	3.03083	4.76943	7.49146	9.61462	11.2413	14.2909	17.1956		8.54	2.01892	2.03406	2.69934	3.53687	4.02234	3.98267	10.6106		2.72	2.00608	3.52264	5.82427	7.57627	8.93241	11.325	14.5033		2.71999	0.69812	1.79004	3.29407	4.66406	5.56653	7.89331	9.04614		3.93999	-0.0306396	-0.0874634	0.106506	0.0141602	0.0776367	-0.133545		2.84	0.0997314	0.138062	0.131653	0.133728
	2.84	3.12646	4.90449	7.71106	9.88821	11.5563	14.6559	17.5965		8.64	2.00256	2.04968	2.71814	3.54468	4.06531	4.03967	10.634		2.82	2.0631	3.60101	5.96777	7.75773	9.154	11.5978	14.839		2.81999	0.701172	1.7915	3.30651	4.74377	5.62194	7.57678	9.13831		4.03999	-0.00872803	-0.0827637	0.111206	0.00872803	0.0870361	-0.130371		2.93999	0.0950317	0.156067	0.138672	0.151733
	2.94	3.2313	5.04482	7.91646	10.1603	11.8334	15.0066	17.9756		8.74	2.01746	2.0426	2.71814	3.5564	4.08948	4.09741	10.6692		2.92	2.11475	3.7057	6.10877	7.94973	9.36423	11.8619	15.1651		2.92	0.685669	1.76587	3.32849	4.80396	5.70251	7.69727	9.21887		4.14	-0.00720215	-0.0749512	0.123718	0.0118408	0.0948486	-0.128845		3.04	0.0731812	0.149782	0.126954	0.145447
	3.04	3.33506	5.18286	8.11482	10.4276	12.109	15.3228	18.3295		8.84	2.01184	2.05994	2.73767	3.56812	4.13098	4.15845	10.7043		3.02	2.1697	3.77921	6.24718	8.11427	9.56764	12.1212	15.4768		3.02	0.713745	1.79395	3.38306	4.90784	5.78528	7.89721	9.33289		4.24	-0.0103149	-0.078064	0.118225	-0.00769043	0.0940552	-0.128845		3.14	0.0880127	0.163086	0.153503	0.157166
	3.14	3.4124	5.31794	8.31106	10.6584	12.3784	15.6337	18.6573		8.93999	2.02917	2.0802	2.75256	3.59546	4.17004	4.21704	10.7864		3.12	2.22619	3.87453	6.38632	8.29032	9.77382	12.3709	15.7873		3.12	0.728638	1.8252	3.42761	4.99609	5.85474	7.73621	9.42664		4.34	-0.0142212	-0.0601196	0.112	-0.00457764	0.0854492	-0.131165		3.24	0.0872192	0.165405	0.15509	0.158752
	3.24	3.49607	5.44341	8.50044	10.8878	12.6391	15.9138	18.9698		9.04	2.03699	2.0824	2.75012	3.62207	4.19495	4.26856	10.8662		3.22	2.27894	3.96014	6.51909	8.46291	9.96964	12.621	16.0794		3.21999	0.776245	1.86572	3.50183	5.06091	5.9508	7.90649	9.59216		4.43999	0.00140381	-0.0507202	0.122925	0.00170898	0.0987549	-0.112427		3.34	0.102844	0.170105	0.168335	0.160278
	3.34	3.58069	5.5563	8.68052	11.1162	12.9021	16.2022	19.2624		9.14	2.03613	2.09192	2.76184	3.63208	4.22156	4.32873	10.8962		3.32	2.33163	4.04834	6.64991	8.63682	10.1699	12.867	16.3676		3.31999	0.791138	1.88452	3.5315	5.10632	6.03137	8.13074	9.70239		4.53999	-0.0189209	-0.0288696	0.114319	0.00244141	0.097168	-0.116333		3.43999	0.0974121	0.166199	0.170715	0.167358
	3.44	3.67239	5.67708	8.86528	11.3339	13.1376	16.4498	19.5414		9.24	2.04553	2.10046	2.77917	3.65796	4.25989	4.39209	10.9739		3.42	2.38175	4.13268	6.78236	8.80768	10.3617	13.0893	16.6499		3.42	0.827759	1.9314	3.61658	5.1969	6.13757	8.26196	9.85315		4.64	-0.00872803	-0.0421143	0.115906	0.0134277	0.0987549	-0.124146		3.54	0.109863	0.156799	0.169922	0.171997
	3.54	3.76357	5.7959	9.03997	11.5511	13.3499	16.708	19.8006		9.34	2.05261	2.09656	2.78137	3.67676	4.2887	4.43799	11.0303		3.52	2.43215	4.21582	6.9105	8.97459	10.557	13.3215	16.9208		3.52	0.852905	1.96899	3.70654	5.30005	6.23681	8.33008	9.98132		4.74	-0.0119019	-0.0288696	0.126038	0.00946045	0.097168	-0.121033		3.64	0.105225	0.149048	0.170715	0.172058
	3.64	3.86311	5.90037	9.21599	11.7642	13.5697	16.9508	20.0374		9.43999	2.05334	2.11145	2.79626	3.67749	4.33337	4.5061	11.0325		3.62	2.48424	4.2998	7.03973	9.13659	10.7458	13.5474	17.1797		3.62	0.85437	1.98218	3.75647	5.33508	6.3219	8.40491	10.0758		4.84	-0.0220337	-0.0366821	0.119019	-0.00689697	0.0870361	-0.131165		3.74	0.123962	0.177917	0.194153	0.188416
	3.74	3.89895	6.01731	9.38223	11.9526	13.7868	17.1589	20.2605		9.54	2.05334	2.11609	2.80798	3.70019	4.36682	4.55835	11.1006		3.72	2.5344	4.38037	7.16286	9.29586	10.9295	13.7682	17.4319		3.71999	0.858276	2.00952	3.79407	5.39148	6.37903	8.47998	10.1884		4.93999	-0.0142212	-0.0210571	0.13855	0.0118408	0.100281	-0.104614		3.84	0.118469	0.170105	0.18866	0.178284
	3.84	3.98997	6.12263	9.54529	12.1389	13.9808	17.381	20.4902		9.64	2.05017	2.12781	2.82288	3.70166	4.40125	4.61548	11.105		3.82	2.58416	4.4632	7.28441	9.45741	11.1089	13.9783	17.6797		3.81999	0.893433	2.0509	3.86902	5.48132	6.44617	8.56824	10.3063		5.03999	-0.017334	-0.0343018	0.130737	0.00482178	0.0917358	-0.112426		3.93999	0.107544	0.161499	0.165222	0.168884
	3.94	4.0645	6.23818	9.69504	12.3202	14.1488	17.5747	20.7002		9.74	2.06042	2.13098	2.82751	3.72363	4.44421	4.66772	11.1709		3.92	2.63308	4.54188	7.40432	9.61495	11.2844	14.1854	17.9141		3.92	0.905151	2.08911	3.93152	5.54456	6.52344	8.67603	10.4226		5.14	-0.00250244	-0.0124512	0.140137	0.0118408	0.0987549	-0.0999146		4.04	0.107544	0.169311	0.166015	0.168091
	4.04	4.13616	6.34067	9.84958	12.4967	14.319	17.7641	20.8937		9.84	2.06506	2.13562	2.82361	3.74072	4.47864	4.72485	11.2222		4.02	2.68488	4.62355	7.52395	9.76691	11.4612	14.394	18.1395		4.02	0.932495	2.14941	3.98865	5.62512	6.59387	8.76282	10.5477		5.24	-0.00250244	-0.0241699	0.148682	0.0118408	0.100281	-0.109314		4.14	0.11145	0.187317	0.174622	0.174377
	4.14	4.20864	6.43787	9.99778	12.6562	14.491	17.9423	21.0652		9.93999	2.06506	2.14417	2.83215	3.75098	4.50427	4.78174	11.2529		4.12	2.73326	4.70568	7.64423	9.92218	11.6323	14.5847	18.3621		4.12	0.958984	2.20483	4.04871	5.70935	6.65711	8.81275	10.6852		5.34	-0.0103149	-0.0272827	0.14325	0.00482178	0.0948486	-0.119446		4.24	0.10675	0.196655	0.196472	0.197815
	4.24	4.27646	6.53911	10.1354	12.8127	14.6558	18.1001	21.2366		10.04	2.05798	2.15759	2.84241	3.76733	4.54895	4.84912	11.302		4.22	2.78343	4.78364	7.76059	10.0709	11.8031	14.7742	18.5789		4.21999	0.994995	2.23071	4.12219	5.78992	6.72595	8.95422	10.7775		5.43999	-0.0103149	-0.0171509	0.157288	0.0219727	0.116699	-0.109314		4.34	0.0997314	0.18573	0.197266	0.176697
	4.34	4.3499	6.63701	10.2784	12.9646	14.8141	18.2591	21.4077		10.14	2.07996	2.16687	2.86194	3.79004	4.57703	4.90601	11.3701		4.32	2.82879	4.85755	7.87741	10.218	11.9712	14.9612	18.7901		4.31999	0.975464	2.23999	4.17444	5.84534	6.7782	9.05567	10.8289		5.53999	-0.0103149	-0.0124512	0.154968	0.0251465	0.121399	-0.107727		4.43999	0.104431	0.197449	0.208984	0.193909
	4.44	4.41763	6.73677	10.4104	13.1156	14.966	18.4217	21.5677		10.24	2.08459	2.17615	2.86414	3.79932	4.60901	4.94824	11.3979		4.42	2.87336	4.93045	7.99295	10.3649	12.1326	15.1369	18.9963		4.42	1.00989	2.30566	4.23865	5.9259	6.83533	9.0918	10.9344		5.64	-0.00561523	-0.0124512	0.158875	0.0235596	0.118286	-0.108521		4.54	0.117676	0.203674	0.219909	0.199341
	4.54	4.47568	6.83513	10.5422	13.2613	15.1066	18.5667	21.7175		10.34	2.09387	2.18884	2.88147	3.82275	4.64197	5.01855	11.4683		4.52	2.91921	5.00309	8.10609	10.508	12.291	15.3122	19.1886		4.52	1.02625	2.32983	4.25964	5.9906	6.88367	9.1167	11.025		5.74	-0.0267334	-0.0272827	0.150269	0.0188599	0.10498	-0.128845		4.64	0.0974121	0.195129	0.218384	0.190796
	4.64	4.53655	6.92498	10.6653	13.4099	15.2448	18.6973	21.8627		10.44	2.09949	2.18494	2.88147	3.83618	4.67004	5.07642	11.5085		4.62	2.96298	5.07491	8.21877	10.6526	12.4457	15.4822	19.3701		4.62	1.05359	2.354	4.28845	6.02502	6.95862	9.30811	11.1273		5.84	-0.0189209	-0.0319824	0.157288	0.0165405	0.106567	-0.131165		4.74	0.114563	0.200562	0.219116	0.199341
	4.74	4.6009	7.01606	10.7924	13.5331	15.3809	18.8431	21.998		10.54	2.09949	2.19885	2.89709	3.84546	4.70666	5.13257	11.5364		4.72	3.00985	5.14877	8.32805	10.792	12.5984	15.6503	19.549		4.71999	1.09583	2.41968	4.32849	6.08606	7.03454	9.34485	11.2423		5.93999	-0.0251465	-0.0397949	0.147156	0.00402832	0.106567	-0.123352		4.84	0.11145	0.21698	0.233215	0.202515
	4.84	4.66162	7.10583	10.9113	13.6564	15.5116	18.9698	22.1245		10.64	2.11194	2.19739	2.89465	3.8728	4.73328	5.18335	11.6184		4.82	3.05551	5.21968	8.43777	10.9282	12.747	15.8118	19.7308		4.81999	1.10901	2.45801	4.36438	6.13904	7.0946	9.36279	11.3024		6.03999	-0.0415649	-0.0405884	0.145569	0.00714111	0.100281	-0.128845		4.93999	0.114563	0.209167	0.230835	0.195435
	4.94	4.72888	7.19778	11.0209	13.7691	15.6145	19.0891	22.249		10.74	2.11194	2.21057	2.91345	3.88769	4.76453	5.24438	11.6631		4.92	3.10014	5.2925	8.54405	11.0644	12.8933	15.9686	19.8909		4.92	1.11145	2.48535	4.39563	6.19226	7.1532	9.5105	11.3876		6.14	-0.0368652	-0.0390015	0.147156	0.00402832	0.106567	-0.131958		5.04	0.109131	0.213867	0.221497	0.200928
	5.04	4.78936	7.28818	11.1336	13.8815	15.7292	19.2125	22.3663		10.84	2.1283	2.22229	2.92273	3.90869	4.79187	5.30444	11.7261		5.02	3.144	5.36295	8.65123	11.1978	13.0384	16.1277	20.0553		5.02	1.12781	2.52588	4.43616	6.23596	7.21252	9.57056	11.4594		6.24	-0.0267334	-0.0335693	0.148682	0.00323486	0.10498	-0.133545		5.14	0.107544	0.220093	0.233215	0.20874
	5.14	4.8488	7.37693	11.2428	13.9929	15.8491	19.3205	22.4804		10.94	2.12048	2.22791	2.92761	3.93213	4.81848	5.35376	11.7964		5.12	3.18835	5.42905	8.75468	11.3284	13.1825	16.2688	20.2174		5.12	1.13562	2.54785	4.47058	6.27039	7.25708	9.65967	11.5133		6.34	-0.0181274	-0.0343018	0.151855	0.0134277	0.115173	-0.14209		5.24	0.119263	0.224792	0.231628	0.21344
	5.24	4.90654	7.47153	11.3454	14.1006	15.9719	19.4204	22.5925		11.04	2.11902	2.23718	2.94006	3.93457	4.85046	5.41394	11.8037		5.22	3.23406	5.49545	8.86127	11.4562	13.315	16.4105	20.3682		5.21999	1.15833	2.54858	4.5199	6.32581	7.30871	9.76758	11.5743		6.43999	-0.0267334	-0.0288696	0.157288	0.00714111	0.112	-0.145264		5.34	0.122375	0.224792	0.241028	0.211853
	5.34	4.97068	7.55793	11.4432	14.2031	16.0586	19.5302	22.7083		11.14	2.12683	2.24963	2.95398	3.95483	4.89807	5.4646	11.8645		5.32	3.27819	5.56223	8.96323	11.582	13.4498	16.5492	20.5204		5.31999	1.15833	2.55566	4.54407	6.33594	7.3595	9.78393	11.6454		6.53999	-0.0290527	-0.0358887	0.158081	0.0196533	0.102661	-0.142883		5.43999	0.119263	0.224792	0.248047	0.217346
	5.44	5.02349	7.6363	11.5454	14.3026	16.152	19.6228	22.8179		11.24	2.13293	2.25598	2.9635	3.98608	4.92004	5.50293	11.9583		5.42	3.31956	5.62827	9.06468	11.7034	13.5804	16.6832	20.6627		5.42	1.17224	2.56812	4.5658	6.37732	7.4032	9.87915	11.7133		6.64	-0.0298462	-0.0319824	0.158875	0.0204468	0.110474	-0.138977		5.54	0.123962	0.231812	0.243347	0.215759
	5.54	5.07998	7.7134	11.6415	14.4042	16.2456	19.7199	22.9213		11.34	2.12756	2.26453	2.97595	3.9978	4.94421	5.56152	11.9934		5.52	3.36137	5.69382	9.16695	11.8233	13.709	16.8118	20.8029		5.52	1.17395	2.57666	4.63782	6.41101	7.45081	9.8667	11.7821		6.74	-0.0345459	-0.0272827	0.157288	0.0188599	0.108887	-0.143677		5.64	0.119263	0.209961	0.233215	0.193909
	5.64	5.13381	7.78936	11.7324	14.4983	16.3402	19.8208	23.0171		11.44	2.13538	2.27624	2.97913	4.01025	4.97156	5.61157	12.0308		5.62	3.40394	5.75932	9.26695	11.9455	13.834	16.9386	20.9334		5.62	1.18958	2.60181	4.68469	6.45789	7.50793	9.94019	11.8602		6.84	-0.0532837	-0.0335693	0.150269	0.00323486	0.0932617	-0.140564		5.74	0.123962	0.213074	0.233215	0.200928
	5.74	5.19053	7.86638	11.8192	14.5859	16.4296	19.9122	23.1034		11.54	2.13855	2.27625	2.99304	4.03223	5.01062	5.67627	12.0967		5.72	3.44598	5.82355	9.36764	12.065	13.9558	17.0641	21.0588		5.71999	1.20667	2.63135	4.72058	6.49841	7.57117	10.0112	11.8969		6.93999	-0.0415649	-0.0343018	0.142456	0.0134277	0.0987549	-0.127258		5.84	0.129395	0.21698	0.238647	0.199341
	5.84	5.24536	7.93989	11.9095	14.6756	16.5168	19.9984	23.1915		11.64	2.14783	2.29114	3.00574	4.04468	5.03723	5.73657	12.134		5.82	3.48757	5.8905	9.46814	12.1838	14.0751	17.1828	21.1818		5.81999	1.22083	2.66968	4.77454	6.53992	7.62585	10.0776	11.9727		7.03999	-0.0415649	-0.0366821	0.142456	0.0188599	0.101868	-0.124939		5.93999	0.131775	0.22168	0.249634	0.198608
	5.94	5.30146	8.01301	11.992	14.7632	16.5992	20.0896	23.2762		11.74	2.15881	2.30286	3.01965	4.06812	5.07312	5.7771	12.2043		5.92	3.52859	5.95627	9.56814	12.3038	14.1903	17.2986	21.3003		5.92	1.23181	2.7041	4.82141	6.60168	7.67126	10.03	12.0555		7.14	-0.0321655	-0.0272827	0.154968	0.0282593	0.101868	-0.127258		6.04	0.150513	0.228698	0.251953	0.212646
	6.04	5.36279	8.08584	12.079	14.847	16.6863	20.1734	23.3612		11.84	2.16663	2.29578	3.01819	4.08765	5.08411	5.8147	12.2629		6.02	3.56942	6.02259	9.66309	12.4112	14.3037	17.4118	21.4203		6.02	1.23792	2.72351	4.87366	6.64368	7.73596	9.95178	12.1227		7.24	-0.0384521	-0.0288696	0.148682	0.0219727	0.101868	-0.136658		6.14	0.138794	0.21698	0.248047	0.205627
	6.14	5.41333	8.15356	12.1607	14.9295	16.7627	20.2467	23.4445		11.94	2.14636	2.30823	3.03064	4.09399	5.11755	5.86621	12.282		6.12	3.61024	6.08723	9.75545	12.5167	14.417	17.5192	21.5353		6.12	1.26917	2.73682	4.91516	6.69226	7.79309	10.1096	12.193		7.34	-0.0220337	-0.0210571	0.158081	0.024353	0.101868	-0.135864		6.24	0.134888	0.213074	0.230835	0.195435
	6.24	5.45693	8.21958	12.236	15.016	16.8399	20.3322	23.5238		12.04	2.15564	2.33337	3.04236	4.11255	5.15442	5.9248	12.3376		6.22	3.64937	6.15155	9.84755	12.6221	14.5295	17.6252	21.6476		6.21999	1.2926	2.73682	4.97205	6.75549	7.83289	10.2964	12.2828		7.43999	-0.0181274	-0.022583	0.151855	0.0118408	0.101868	-0.14209		6.34	0.118469	0.196655	0.220703	0.176697
	6.34	5.50583	8.28513	12.3067	15.0874	16.9129	20.4043	23.6059		12.14	2.16589	2.33167	3.05798	4.1416	5.19104	5.99121	12.4248		6.32	3.68945	6.21686	9.93968	12.7257	14.6438	17.7266	21.7566		6.31999	1.30908	2.75024	5.01209	6.78284	7.87195	10.4714	12.3446		7.53999	-0.0220337	-0.0335693	0.157288	0.00323486	0.0932617	-0.141357		6.43999	0.0919189	0.177917	0.194153	0.154846
	6.44	5.55591	8.34973	12.376	15.1577	16.989	20.474	23.6844		12.24	2.18616	2.33167	3.05554	4.15015	5.21375	6.02783	12.4504		6.42	3.72958	6.27514	10.032	12.8304	14.7414	17.8266	21.8653		6.42	1.32312	2.77441	5.02454	6.84375	7.91809	10.605	12.4117		7.64	-0.0314331	-0.0358887	0.1651	0.0165405	0.0979614	-0.143677		6.54	0.0848999	0.174011	0.197265	0.166565
	6.54	5.60264	8.41521	12.4461	15.2245	17.0634	20.5611	23.7613		12.34	2.16736	2.35681	3.0846	4.15552	5.25989	6.09595	12.4666		6.52	3.76911	6.33259	10.1212	12.9326	14.8397	17.924	21.9595		6.52	1.33557	2.77515	5.03699	6.85779	7.96497	10.6199	12.4508		7.74	-0.0438843	-0.0460205	0.147949	0.00482178	0.0878296	-0.147583		6.64	0.0919189	0.174805	0.201172	0.168884
	6.64	5.65076	8.47896	12.5165	15.289	17.1319	20.6328	23.8359		12.44	2.19873	2.3739	3.0885	4.18774	5.29651	6.14429	12.5632		6.62	3.80766	6.39118	10.2128	13.036	14.9385	18.0174	22.0583		6.62	1.35437	2.80322	5.04871	6.89612	8.01404	10.5823	12.4968		7.84	-0.0462646	-0.0319824	0.154175	0.0118408	0.0893555	-0.158508		6.74	0.0762939	0.166199	0.192566	0.14624
	6.74	5.69849	8.53989	12.5818	15.3555	17.197	20.6977	23.9094		12.54	2.2135	2.38245	3.09314	4.21655	5.32312	6.1936	12.6497		6.72	3.84659	6.45086	10.3037	13.1369	15.0376	18.113	22.1524		6.71999	1.36609	2.84937	5.08777	6.93518	8.07507	10.6667	12.5328		7.93999	-0.0532837	-0.0405884	0.148682	-0.00146484	0.0737305	-0.171814		6.84	0.0880127	0.173218	0.201965	0.154846
	6.84	5.74607	8.60505	12.6482	15.4191	17.2663	20.7788	23.9855		12.64	2.2135	2.39587	3.11267	4.229	5.36072	6.2655	12.687		6.82	3.88539	6.51077	10.3936	13.236	15.1335	18.2025	22.2487		6.81999	1.36926	2.88379	5.12219	7.00085	8.11267	10.6895	12.5868		8.03999	-0.0563965	-0.0319824	0.14325	0.00482178	0.0753174	-0.163207		6.93999	0.104431	0.170898	0.201965	0.161865
	6.94	5.79131	8.66912	12.7117	15.4799	17.3331	20.8462	24.0562		12.74	2.22839	2.39734	3.11658	4.25098	5.38171	6.30371	12.7529		6.92	3.9227	6.56932	10.4795	13.3281	15.2264	18.2905	22.3393		6.92	1.38562	2.90796	5.16589	7.02344	8.17273	10.7144	12.6454		8.14	-0.0415649	-0.0241699	0.150269	0.00872803	0.0823364	-0.166321		7.04	0.109863	0.184142	0.219115	0.168091
	7.04	5.84131	8.73247	12.7719	15.5424	17.3965	20.9097	24.1253		12.84	2.22522	2.40662	3.11658	4.26269	5.41052	6.34741	12.7881		7.02	3.96063	6.62777	10.5626	13.4208	15.3128	18.3783	22.4308		7.02	1.39343	2.91968	5.19714	7.03748	8.20715	10.7605	12.7054		8.24	-0.0548706	-0.0405884	0.13385	0.00714111	0.0823364	-0.179626		7.14	0.123169	0.186523	0.224609	0.18219
	7.14	5.88591	8.79724	12.8345	15.6031	17.4559	20.9868	24.1898		12.94	2.21814	2.40759	3.12439	4.27197	5.45911	6.39673	12.8159		7.12	3.99911	6.68705	10.646	13.514	15.4032	18.4604	22.515		7.12	1.40125	2.94226	5.20959	7.05237	8.23132	10.7971	12.7594		8.34	-0.0532837	-0.0358887	0.14325	0.00714111	0.0823364	-0.167114		7.24	0.134888	0.193542	0.244141	0.189209
	7.24	5.92607	8.85747	12.8938	15.6612	17.5139	21.0409	24.2574		13.04	2.22839	2.4137	3.13293	4.29468	5.4801	6.44434	12.884		7.22	4.03633	6.74314	10.7293	13.6004	15.4866	18.5437	22.6036		7.21999	1.42468	2.96338	5.25964	7.10632	8.26721	10.8354	12.8055		8.43999	-0.0634155	-0.0343018	0.150269	0.00482178	0.0901489	-0.167114		7.34	0.143494	0.188843	0.236328	0.184509
	7.34	5.96731	8.91106	12.9506	15.7211	17.5743	21.0965	24.3251		13.14	2.2345	2.41931	3.151	4.30322	5.51306	6.49121	12.9097		7.32	4.07275	6.8015	10.8135	13.6892	15.5726	18.6227	22.6848		7.31999	1.42004	2.98999	5.28625	7.15002	8.297	10.8738	12.8563		8.53999	-0.0689087	-0.0366821	0.145569	0.0118408	0.0745239	-0.163209		7.43999	0.134094	0.19043	0.224609	0.185303
	7.44	6.01436	8.95935	13.0075	15.7808	17.637	21.1669	24.3933		13.24	2.24866	2.43323	3.172	4.32837	5.5387	6.53882	12.9851		7.42	4.10835	6.85823	10.8951	13.7739	15.654	18.7026	22.7645		7.42	1.40979	3.00488	5.29407	7.18982	8.33997	10.8979	12.8969		8.64	-0.0853271	-0.0484009	0.13855	0.00872803	0.0706177	-0.170227		7.54	0.123962	0.182617	0.233216	0.179077
	7.54	6.05732	9.00537	13.0637	15.8377	17.6918	21.2205	24.4562		13.34	2.24866	2.43176	3.18225	4.33765	5.56848	6.57642	13.0129		7.52	4.14413	6.91482	10.9802	13.8571	15.7319	18.7783	22.8432		7.52	1.42786	3.03223	5.32141	7.22668	8.37195	10.9277	12.9532		8.74	-0.0759277	-0.053833	0.140137	0.0118408	0.0706177	-0.170227		7.64	0.141907	0.192749	0.233215	0.200928
	7.64	6.10154	9.05942	13.1185	15.8956	17.7484	21.2744	24.5195		13.44	2.25183	2.4325	3.16663	4.34546	5.58093	6.6084	13.0364		7.62	4.17964	6.97132	11.0595	13.9403	15.8116	18.8516	22.9219		7.62	1.4325	3.0564	5.34558	7.26331	8.38684	10.9448	12.993		8.84	-0.0657959	-0.0531006	0.153381	0.0149536	0.0823364	-0.164795		7.74	0.146606	0.197449	0.251953	0.207947
	7.74	6.14568	9.11379	13.1748	15.9515	17.8044	21.3428	24.5806		13.54	2.24084	2.44812	3.18445	4.35644	5.60901	6.66064	13.0693		7.72	4.21506	7.02745	11.134	14.0227	15.8907	18.9261	22.9992		7.71999	1.44739	3.08301	5.37683	7.31409	8.40637	10.9988	13.0446		8.93999	-0.0579834	-0.0554199	0.1698	0.024353	0.0823364	-0.167114		7.84	0.149719	0.196655	0.238647	0.204041
	7.84	6.18794	9.16326	13.2314	16.0066	17.857	21.3966	24.6433		13.64	2.24939	2.45911	3.20496	4.38599	5.64978	6.72021	13.158		7.82	4.25178	7.08373	11.2107	14.1051	15.9681	18.9981	23.0755		7.81999	1.45667	3.10474	5.41272	7.34448	8.42029	11.0667	13.1117		9.03999	-0.0728149	-0.0710449	0.157288	0.0188599	0.0698242	-0.16632		7.93999	0.156006	0.202942	0.24884	0.210327
	7.94	6.23201	9.20942	13.2793	16.0594	17.9131	21.4483	24.7034		13.74	2.26746	2.47546	3.21423	4.41113	5.69031	6.76538	13.2334		7.92	4.28658	7.14141	11.2852	14.182	16.0439	19.0644	23.148		7.92	1.47546	3.14233	5.43933	7.36951	8.46887	11.1199	13.1859		9.14	-0.071228	-0.0702515	0.151855	0.0282593	0.0722046	-0.171021		8.04	0.158325	0.205261	0.255859	0.207947
	8.04	6.27249	9.26333	13.3258	16.1127	17.962	21.5133	24.7637		13.84	2.26038	2.47546	3.21423	4.42041	5.70984	6.79517	13.2612		8.02	4.32231	7.19791	11.3613	14.2604	16.1108	19.1312	23.2208		8.02	1.47546	3.16504	5.46204	7.39929	8.50085	11.144	13.2188		9.24	-0.0775146	-0.0749512	0.145569	0.0219727	0.0612183	-0.179626		8.14	0.163025	0.205261	0.255859	0.21344
	8.14	6.31287	9.31326	13.375	16.1631	18.0148	21.5665	24.8226		13.94	2.25256	2.48718	3.22205	4.43457	5.74573	6.84351	13.3037		8.12	4.35771	7.25241	11.4366	14.335	16.1806	19.1961	23.2889		8.12	1.47864	3.17749	5.49792	7.42664	8.52746	11.1707	13.264		9.34	-0.0689087	-0.0679321	0.161987	0.024353	0.0588989	-0.179626		8.24	0.168457	0.220093	0.258972	0.220459
	8.24	6.35466	9.35747	13.4209	16.2141	18.0648	21.6166	24.88		14.04	2.2572	2.49817	3.24158	4.44702	5.77551	6.89282	13.3411		8.22	4.39347	7.3035	11.513	14.4064	16.2475	19.2615	23.3565		8.21999	1.49036	3.1814	5.52454	7.45154	8.57507	11.1636	13.2899		9.43999	-0.0728149	-0.0702515	0.1698	0.0196533	0.0753174	-0.17334		8.34	0.167725	0.226379	0.276978	0.225159
	8.34	6.39614	9.40356	13.468	16.2648	18.1148	21.679	24.9387		14.14	2.25964	2.49646	3.24231	4.46973	5.79333	6.92554	13.4092		8.32	4.42942	7.35536	11.5865	14.4775	16.3143	19.3242	23.4254		8.31999	1.48645	3.20728	5.54016	7.4696	8.6095	11.2129	13.3322		9.53999	-0.0845337	-0.0632324	0.154968	0.0165405	0.0706177	-0.179627		8.43999	0.177856	0.228699	0.279297	0.239197
	8.44	6.43623	9.44927	13.5142	16.314	18.1624	21.7279	24.9942		14.24	2.2572	2.50916	3.25574	4.47583	5.8302	6.97949	13.4275		8.42	4.46622	7.40868	11.6581	14.5494	16.3825	19.389	23.4927		8.42	1.47937	3.22363	5.55652	7.47742	8.62976	11.2339	13.3539		9.64	-0.0775146	-0.0679321	0.145569	0.00244141	0.065918	-0.194458		8.54	0.170044	0.216187	0.279297	0.224365
	8.54	6.47263	9.4927	13.5591	16.3624	18.2105	21.7759	25.0491		14.34	2.26428	2.50671	3.26965	4.50488	5.86926	7.03027	13.5146		8.52	4.4996	7.46082	11.7275	14.6189	16.4468	19.4496	23.557		8.52	1.49573	3.23364	5.58533	7.48669	8.6532	11.2893	13.4078		9.74	-0.0728149	-0.0749512	0.145569	0.00872803	0.0706177	-0.182739		8.64	0.177856	0.21698	0.28241	0.23999
	8.64	6.51169	9.53708	13.6051	16.4089	18.2578	21.836	25.1034		14.44	2.26428	2.5177	3.27746	4.51269	5.90124	7.07715	13.5381		8.62	4.53378	7.51323	11.799	14.688	16.5106	19.5109	23.6215		8.62	1.50281	3.2478	5.6261	7.52039	8.69226	11.355	13.4657		9.84	-0.0634155	-0.0632324	0.140137	0.0118408	0.0800171	-0.17804		8.74	0.187988	0.227905	0.290222	0.235291
	8.74	6.55107	9.58247	13.6474	16.4546	18.3039	21.8824	25.1574		14.54	2.27209	2.53088	3.29944	4.53296	5.93249	7.12476	13.5989		8.72	4.56586	7.5645	11.8654	14.7585	16.5715	19.5697	23.6848		8.71999	1.50598	3.2627	5.63855	7.54065	8.73132	11.4207	13.4977		9.93999	-0.0657959	-0.0702515	0.130737	0.00012207	0.065918	-0.187439		8.84	0.177856	0.231812	0.283997	0.220459
	8.84	6.58755	9.62693	13.6923	16.4995	18.352	21.9285	25.2117		14.64	2.27209	2.52161	3.30408	4.54468	5.93958	7.15454	13.634		8.82	4.60014	7.61627	11.9337	14.8256	16.6345	19.6282	23.7496		8.81999	1.52234	3.27905	5.68079	7.55945	8.75793	11.4377	13.5648		10.04	-0.0759277	-0.0663452	0.122925	0.00561523	0.0557861	-0.19287		8.93999	0.177856	0.22168	0.279297	0.215759
	8.94	6.6238	9.67043	13.7369	16.5432	18.3995	21.9873	25.2617		14.74	2.26746	2.53406	3.3158	4.5564	5.9762	7.2146	13.6692		8.92	4.63332	7.66855	11.9987	14.8869	16.6934	19.6837	23.8111		8.92	1.51917	3.29077	5.72058	7.56091	8.79382	11.5105	13.5985		10.14	-0.0736084	-0.0531006	0.126038	0.0141602	0.0776367	-0.187439		9.04	0.182556	0.221679	0.291015	0.222046
	9.04	6.6585	9.7188	13.7797	16.5883	18.4454	22.0324	25.3144		14.84	2.28137	2.56067	3.33069	4.57275	6.01453	7.27246	13.7183		9.02	4.66673	7.72064	12.0625	14.948	16.7525	19.7382	23.8718		9.02	1.54578	3.29541	5.75574	7.59998	8.83753	11.5432	13.6031		10.24	-0.0970459	-0.0702515	0.130737	0.00012207	0.065918	-0.199158		9.14	0.196594	0.235718	0.286316	0.219666
	9.14	6.69451	9.76404	13.8201	16.6323	18.4918	22.0773	25.3653		14.94	2.31042	2.56531	3.33997	4.60571	6.04578	7.31152	13.8171		9.12	4.70005	7.7715	12.1274	15.0095	16.8097	19.7935	23.9318		9.12	1.56531	3.30249	5.79089	7.63367	8.86804	11.6128	13.693		10.34	-0.0946655	-0.0749512	0.135437	0.00012207	0.0604858	-0.201477		9.24	0.179443	0.209167	0.269165	0.197815
	9.24	6.73083	9.76567	13.8575	16.6754	18.5358	22.1337	25.4156		15.04	2.31506	2.57849	3.35486	4.61499	6.06995	7.35449	13.845		9.22	4.73295	7.82041	12.1917	15.0705	16.8665	19.8462	23.9899		9.21999	1.57703	3.29468	5.81042	7.66565	8.88757	11.616	13.7196		10.44	-0.0900269	-0.0710449	0.140869	-0.00769043	0.065918	-0.199158		9.34	0.168457	0.197449	0.262878	0.204041
	9.34	6.76631	9.78989	13.9005	16.717	18.5805	22.1766	25.4663		15.14	2.30798	2.58411	3.36658	4.63599	6.09973	7.38501	13.908		9.32	4.76527	7.87082	12.2549	15.13	16.9228	19.8996	24.0486		9.31999	1.57703	3.30249	5.82214	7.6969	8.90552	11.6206	13.7828		10.54	-0.100159	-0.0679321	0.13855	0.00402832	0.065918	-0.18274		9.43999	0.166138	0.197449	0.262878	0.204041
	9.44	6.79958	9.85942	13.9394	16.7582	18.6254	22.2206	25.5141		15.24	2.31506	2.58484	3.35486	4.65332	6.11218	7.41382	13.96		9.42	4.79864	7.92077	12.3186	15.1887	16.9763	19.9516	24.1054		9.42	1.59509	3.30798	5.86902	7.7345	8.92981	11.6699	13.8336		10.64	-0.110291	-0.0749512	0.128418	-0.00299072	0.0487671	-0.194458		9.54	0.170837	0.202148	0.272277	0.21344
	9.54	6.84028	9.88169	13.9755	16.7999	18.6702	22.2763	25.5624		15.34	2.30334	2.59583	3.36658	4.64941	6.13098	7.46069	13.9482		9.52	4.83223	7.97064	12.3803	15.2462	17.0287	20.0027	24.1619		9.52	1.60437	3.32275	5.89868	7.77039	8.95862	11.7261	13.8906		10.74	-0.100159	-0.078064	0.130737	-0.000671387	0.0510864	-0.189758		9.64	0.174744	0.204468	0.274597	0.220459
	9.64	6.87288	9.91912	14.0134	16.8409	18.7125	22.3178	25.6098		15.44	2.30725	2.59192	3.38611	4.67041	6.17004	7.49829	14.0112		9.62	4.86536	8.01941	12.4428	15.3025	17.0822	20.0549	24.2159		9.62	1.59583	3.32983	5.89636	7.77576	8.99146	11.7847	13.8969		10.84	-0.0939331	-0.0843506	0.12915	-0.00769043	0.0612183	-0.203857		9.74	0.168457	0.200562	0.278503	0.231384
	9.74	6.9063	9.96208	14.0525	16.8815	18.7575	22.3585	25.6593		15.54	2.31042	2.60583	3.40564	4.69238	6.18713	7.55371	14.0771		9.72	4.89791	8.06827	12.5044	15.3581	17.1327	20.1041	24.2711		9.71999	1.6051	3.33765	5.92053	7.81726	9.0282	11.8308	13.9344		10.94	-0.095459	-0.0811768	0.123718	-0.00299072	0.0557861	-0.201477		9.84	0.170837	0.214661	0.28479	0.240784
	9.84	6.93787	10.0068	14.0896	16.9206	18.7984	22.4127	25.7066		15.64	2.32434	2.62317	3.41345	4.7063	6.21692	7.59595	14.1189		9.82	4.928	8.11673	12.5628	15.4108	17.1831	20.1531	24.3249		9.81999	1.62854	3.36572	5.94397	7.85779	9.06409	11.8706	13.9828		11.04	-0.0962524	-0.0710449	0.139343	-0.000671387	0.0628052	-0.185853		9.93999	0.180176	0.21228	0.28241	0.251709
	9.94	6.9738	10.0348	14.1247	16.9616	18.8402	22.4519	25.7539		15.74	2.33704	2.62317	3.41736	4.73535	6.25745	7.63647	14.2061		9.92	4.96018	8.16559	12.6185	15.4657	17.234	20.2032	24.3809		9.92	1.63879	3.37903	5.95422	7.8844	9.11414	11.9299	14.0328		11.14	-0.113464	-0.0843506	0.12915	-0.00769043	0.0510864	-0.210876		10.04	0.166138	0.200562	0.275391	0.235291
	10.04	7.00732	10.0679	14.1595	17.0014	18.8821	22.4934	25.802		15.84	2.32446	2.62708	3.42371	4.75098	6.27551	7.67407	14.2529		10.02	4.99132	8.21368	12.6754	15.5213	17.2856	20.2516	24.4334		10.02	1.64343	3.39307	5.99792	7.91565	9.1532	11.9128	14.0914		11.24	-0.114197	-0.0733643	0.140137	-0.00769043	0.0557861	-0.194458		10.14	0.170837	0.188843	0.270691	0.228271
	10.14	7.04209	10.1019	14.1961	17.0401	18.9241	22.5478	25.8467		15.94	2.33777	2.63708	3.42273	4.75879	6.30042	7.7146	14.2764		10.12	5.02195	8.2625	12.731	15.5742	17.3358	20.3015	24.4848		10.12	1.65515	3.41187	6.00964	7.95007	9.19226	11.9448	14.1376		11.34	-0.128296	-0.0796509	0.130737	-0.0194092	0.0463867	-0.206177		10.24	0.166138	0.193542	0.275391	0.235291
	10.24	7.07607	10.1289	14.2324	17.0773	18.9632	22.5875	25.8921		16.04	2.33923	2.63953	3.44006	4.76489	6.32703	7.75757	14.2947		10.22	5.05309	8.311	12.7856	15.6252	17.3845	20.35	24.5369		10.22	1.64978	3.42603	6.02454	7.97742	9.22668	11.9746	14.1532		11.44	-0.143127	-0.0944824	0.118225	-0.0241089	0.0315552	-0.217102		10.34	0.166138	0.195129	0.276978	0.232971
	10.34	7.10466	10.1568	14.2658	17.1138	19.0027	22.6251	25.9355		16.14	2.34631	2.65442	3.44934	4.79077	6.35437	7.79199	14.3723		10.32	5.084	8.35786	12.8402	15.677	17.4317	20.3951	24.5889		10.32	1.66296	3.44702	6.03699	8.01331	9.26575	12.0229	14.1962		11.54	-0.129822	-0.0858765	0.123718	-0.0264282	0.0448608	-0.221801		10.44	0.182556	0.213074	0.287109	0.24469
	10.44	7.13552	10.1859	14.2997	17.15	19.0414	22.6779	25.9766		16.24	2.35413	2.67004	3.47131	4.79858	6.39197	7.84595	14.3958		10.42	5.11564	8.40386	12.8944	15.7283	17.4775	20.44	24.6397		10.42	1.67224	3.46802	6.05176	8.04846	9.30627	12.1174	14.2413		11.64	-0.129089	-0.0874634	0.13385	-0.00769043	0.050293	-0.20697		10.54	0.194275	0.224791	0.298827	0.256409
	10.54	7.16755	10.215	14.3353	17.1878	19.082	22.7156	26.0207		16.34	2.36902	2.67468	3.48377	4.82446	6.42078	7.90137	14.4734		10.52	5.14745	8.45136	12.9479	15.7756	17.525	20.4864	24.6885		10.52	1.68958	3.49707	6.07288	8.09143	9.35242	12.1284	14.293		11.74	-0.122009	-0.0749512	0.140137	-0.00299072	0.0628052	-0.192871		10.64	0.191895	0.21698	0.294128	0.261841
	10.64	7.19692	10.2449	14.3686	17.2242	19.1223	22.754	26.0661		16.44	2.37366	2.67859	3.48059	4.83374	6.44177	7.93408	14.5012		10.62	5.17773	8.49818	13.0008	15.8224	17.5711	20.532	24.7364		10.62	1.70203	3.50488	6.08313	8.10315	9.39148	12.1589	14.3148		11.84	-0.104858	-0.0749512	0.140869	0.00244141	0.065918	-0.192139		10.74	0.185669	0.200562	0.294922	0.247803
	10.74	7.22654	10.2779	14.4032	17.2607	19.1625	22.8052	26.1124		16.54	2.36731	2.677	3.49072	4.83521	6.47388	7.974	14.5056		10.72	5.20791	8.54391	13.0514	15.8693	17.6154	20.5771	24.7855		10.72	1.70593	3.52905	6.09949	8.12268	9.42273	12.2026	14.3641		11.94	-0.111877	-0.0702515	0.14325	-0.0100098	0.0588989	-0.206177		10.84	0.191162	0.213867	0.300415	0.253296
	10.84	7.25193	10.3055	14.4345	17.2953	19.1996	22.8436	26.1532		16.64	2.36743	2.68713	3.5033	4.8595	6.49573	8.01538	14.5785		10.82	5.23923	8.58995	13.1017	15.9154	17.6588	20.6223	24.8348		10.82	1.72009	3.53223	6.11511	8.14539	9.44934	12.2324	14.4227		12.04	-0.111877	-0.0679321	0.147156	-0.00769043	0.0588989	-0.206177		10.94	0.172363	0.201355	0.273804	0.239197
	10.94	7.27803	10.3347	14.4661	17.3308	19.238	22.8784	26.1956		16.74	2.37122	2.69104	3.51965	4.86499	6.52625	8.0686	14.595		10.92	5.26891	8.63482	13.1519	15.9595	17.7028	20.6645	24.8822		10.92	1.72156	3.56104	6.14172	8.18127	9.47192	12.2463	14.4657		12.14	-0.107178	-0.0858765	0.129944	-0.0202026	0.0479736	-0.213989		11.04	0.177856	0.197449	0.275391	0.251709
	11.04	7.30388	10.3645	14.4993	17.367	19.2753	22.9291	26.2387		16.84	2.3822	2.70129	3.5221	4.87671	6.55676	8.10059	14.6301		11.02	5.29973	8.6815	13.2036	16.0047	17.7473	20.7077	24.931		11.02	1.71448	3.55957	6.15417	8.18127	9.47742	12.2644	14.486		12.24	-0.106445	-0.0679321	0.121338	-0.0241089	0.0463867	-0.202271		11.14	0.18335	0.201355	0.283997	0.263428
	11.14	7.32935	10.3941	14.5306	17.4	19.3105	22.9632	26.2797		16.94	2.38855	2.70593	3.52991	4.87988	6.58093	8.13965	14.6396		11.12	5.33014	8.72645	13.254	16.0507	17.7907	20.7504	24.9793		11.12	1.72937	3.58521	6.17053	8.22034	9.50159	12.3213	14.5297		12.34	-0.0993652	-0.0632324	0.128418	-0.0147095	0.0510864	-0.197571		11.24	0.177063	0.200562	0.291016	0.254822
	11.24	7.35896	10.4232	14.5646	17.4378	19.3481	23.0003	26.3243		17.04	2.39319	2.70129	3.51965	4.88916	6.59265	8.17944	14.6675		11.22	5.36082	8.77109	13.302	16.0955	17.8328	20.7936	25.0271		11.22	1.74573	3.61426	6.18933	8.25159	9.5282	12.3339	14.5875		12.44	-0.0993652	-0.0663452	0.130737	-0.0108032	0.0393677	-0.199158		11.34	0.174744	0.195129	0.283997	0.264221
	11.34	7.38865	10.4516	14.5966	17.4738	19.3867	23.0474	26.3644		17.14	2.39001	2.70593	3.53308	4.89624	6.61926	8.2124	14.6887		11.32	5.39145	8.81473	13.3491	16.1406	17.874	20.8365	25.0772		11.32	1.75598	3.62207	6.20886	8.27112	9.55945	12.3987	14.6305		12.54	-0.0892334	-0.0648193	0.12915	-0.0241089	0.0393677	-0.206176		11.44	0.191895	0.207581	0.301147	0.286072
	11.44	7.41631	10.4801	14.6275	17.5077	19.4219	23.0803	26.4027		17.24	2.40027	2.72229	3.5509	4.91577	6.65979	8.27002	14.7473		11.42	5.42005	8.85955	13.3978	16.1855	17.9136	20.878	25.1232		11.42	1.75281	3.65088	6.21204	8.28284	9.56262	12.4011	14.6578		12.64	-0.0892334	-0.0671387	0.135437	-0.00769043	0.0393677	-0.199158		11.54	0.189575	0.21698	0.298828	0.287659
	11.54	7.44521	10.5101	14.661	17.5452	19.4616	23.1158	26.446		17.34	2.42126	2.72083	3.55408	4.94385	6.69031	8.30225	14.8315		11.52	5.44873	8.90405	13.4463	16.2269	17.9534	20.9194	25.1662		11.52	1.75598	3.66968	6.23157	8.31409	9.59851	12.4285	14.6891		12.74	-0.0993652	-0.053833	0.135437	-0.00769043	0.0440674	-0.201477		11.64	0.170044	0.197449	0.283997	0.263428
	11.64	7.47114	10.5356	14.6904	17.5788	19.4965	23.165	26.4855		17.44	2.41589	2.73328	3.55872	4.94556	6.72156	8.33569	14.8367		11.62	5.47673	8.94705	13.4923	16.2688	17.9934	20.9601	25.2118		11.62	1.75281	3.66504	6.25256	8.32581	9.61487	12.4299	14.7125		12.84	-0.095459	-0.0484009	0.137756	-0.0108032	0.0510864	-0.194458		11.74	0.161438	0.200562	0.27771	0.262634
	11.74	7.49912	10.5637	14.7219	17.6136	19.5343	23.2003	26.5258		17.54	2.42053	2.75208	3.58069	4.96655	6.76453	8.3772	14.8997		11.72	5.50509	8.99118	13.5356	16.3121	18.0325	21	25.2557		11.72	1.75281	3.68604	6.27917	8.35547	9.6532	12.4761	14.7469		12.94	-0.104858	-0.0632324	0.127625	-0.0202026	0.0432739	-0.202271		11.84	0.171631	0.210754	0.295715	0.284546
	11.84	7.52576	10.5871	14.7505	17.648	19.5684	23.2327	26.5637		17.64	2.43225	2.745	3.58997	4.99072	6.78723	8.40601	14.9722		11.82	5.53405	9.03377	13.579	16.35	18.072	21.04	25.3007		11.82	1.76917	3.7041	6.29089	8.37732	9.68445	12.4956	14.7977		13.04	-0.103271	-0.0515137	0.126038	-0.0194092	0.0463867	-0.197571		11.94	0.162231	0.204468	0.287903	0.275146
	11.94	7.55583	10.613	14.7814	17.6818	19.6052	23.2802	26.6034		17.74	2.43689	2.75208	3.58386	4.9978	6.80676	8.43579	14.9934		11.92	5.56182	9.077	13.623	16.3889	18.1098	21.0797	25.3444		11.92	1.77942	3.72363	6.30884	8.40393	9.70239	12.5027	14.8297		13.14	-0.111877	-0.0679321	0.119019	-0.0241089	0.0510864	-0.20697		12.04	0.165344	0.200561	0.294128	0.281372
	12.04	7.58389	10.641	14.8118	17.7141	19.6405	23.313	26.6426		17.84	2.43933	2.76453	3.58533	4.99634	6.83484	8.48804	14.989		12.02	5.59073	9.11959	13.6652	16.4284	18.1474	21.1205	25.3886		12.02	1.77551	3.72119	6.31116	8.40393	9.71643	12.5183	14.8617		13.24	-0.127502	-0.0702515	0.119019	-0.0147095	0.0557861	-0.213989		12.14	0.177063	0.202148	0.294128	0.274353
	12.14	7.602	10.663	14.8408	17.7461	19.6739	23.3452	26.679		17.94	2.4408	2.76135	3.58997	5.01733	6.86218	8.51782	15.052		12.12	5.61909	9.16018	13.7082	16.4668	18.1861	21.1597	25.4323		12.12	1.78943	3.7478	6.33069	8.43127	9.73596	12.5713	14.9117		13.34	-0.136108	-0.0554199	0.13385	-0.00769043	0.0706177	-0.206177		12.24	0.166138	0.18573	0.272278	0.264221
	12.24	7.62458	10.6875	14.8721	17.7806	19.7098	23.3931	26.7191		18.04	2.43616	2.76843	3.60022	5.02515	6.88171	8.54199	15.0755		12.22	5.64777	9.20286	13.7489	16.5046	18.2234	21.1984	25.4767		12.22	1.8114	3.77197	6.36121	8.46252	9.77429	12.6316	14.9266		13.44	-0.130615	-0.0507202	0.140137	-0.00769043	0.0706177	-0.206177		12.34	0.170837	0.18573	0.272278	0.264221
	12.34	7.65044	10.7133	14.9019	17.8133	19.7446	23.4248	26.7598		18.14	2.44397	2.76379	3.60486	5.02979	6.90125	8.56934	15.0894		12.32	5.67591	9.24318	13.7904	16.542	18.2607	21.2367	25.5182		12.32	1.82703	3.78613	6.37219	8.48596	9.80396	12.6604	14.9508		13.54	-0.131409	-0.0484009	0.13855	-0.022522	0.0588989	-0.20929		12.44	0.170044	0.192749	0.286316	0.261841
	12.44	7.67373	10.7395	14.9294	17.8437	19.7765	23.456	26.7988		18.24	2.44861	2.77942	3.61267	5.03687	6.93958	8.62012	15.1106		12.42	5.70423	9.28395	13.8315	16.5801	18.2974	21.2751	25.5611		12.42	1.82312	3.79541	6.40027	8.51331	9.82581	12.705	14.9899		13.64	-0.132202	-0.0718384	0.12915	-0.0319214	0.0463867	-0.218689		12.54	0.158325	0.185731	0.274598	0.24469
	12.54	7.69724	10.7649	14.9575	17.8764	19.8082	23.5021	26.8379		18.34	2.47058	2.77625	3.61975	5.06348	6.96057	8.64673	15.1904		12.52	5.73236	9.324	13.8717	16.6161	18.3328	21.3124	25.6016		12.52	1.83484	3.80566	6.40808	8.53674	9.85242	12.7502	15.0555		13.74	-0.11499	-0.0507202	0.128418	-0.0194092	0.0526733	-0.213989		12.64	0.170044	0.19043	0.267578	0.23999
	12.64	7.71873	10.7883	14.985	17.9086	19.841	23.5326	26.877		18.44	2.46277	2.78796	3.62439	5.06348	6.98718	8.67554	15.1904		12.62	5.76077	9.36277	13.9127	16.6522	18.3695	21.3496	25.643		12.62	1.84119	3.82129	6.42297	8.55786	9.88684	12.7441	15.0992		13.84	-0.159546	-0.0437012	0.130737	-0.0194092	0.050293	-0.205383		12.74	0.165344	0.18103	0.264465	0.235291
	12.74	7.73904	10.8115	15.0141	17.9388	19.8734	23.5626	26.9132		18.54	2.46033	2.78479	3.62122	5.06812	7.00671	8.71069	15.2044		12.72	5.79	9.40123	13.9533	16.6877	18.4052	21.3877	25.6838		12.72	1.85046	3.84229	6.4425	8.57971	9.91418	12.7644	15.1383		13.94	-0.202515	-0.0390015	0.145569	-0.0147095	0.0510864	-0.20697		12.84	0.154419	0.181824	0.275391	0.236084
	12.84	7.76311	10.8368	15.0407	17.9703	19.9046	23.6064	26.9512		18.64	2.47205	2.79114	3.63611	5.06812	7.02942	8.73193	15.2044		12.82	5.81855	9.44073	13.9914	16.7234	18.4407	21.4246	25.7236		12.82	1.85754	3.86426	6.45959	8.60388	9.94226	12.7581	15.1891		14.04	-0.225159	-0.0437012	0.13855	-0.0241089	0.0588989	-0.218689		12.94	0.182556	0.206848	0.287109	0.24939
	12.94	7.77771	10.8601	15.0677	17.9999	19.9348	23.6357	26.9886		18.74	2.47839	2.80286	3.63611	5.08374	7.05359	8.7771	15.2512		12.92	5.84482	9.479	14.029	16.7596	18.4757	21.4615	25.7636		12.92	1.86682	3.86035	6.48157	8.6344	9.95007	12.7996	15.2274		14.14	-0.20874	-0.0319824	0.140137	-0.029541	0.0588989	-0.216309		13.04	0.189575	0.209167	0.287109	0.258728
	13.04	7.79802	10.8836	15.0973	18.0307	19.9668	23.6661	27.0258		18.84	2.48303	2.79578	3.63928	5.10718	7.07629	8.81152	15.3215		13.02	5.86932	9.51641	14.067	16.7942	18.5104	21.4984	25.8027		13.02	1.87854	3.87427	6.51038	8.66174	9.96643	12.8167	15.2445		14.24	-0.225952	-0.0335693	0.133057	-0.0366211	0.0541992	-0.218689		13.14	0.181763	0.199768	0.279297	0.251709
	13.14	7.81021	10.9067	15.124	18.0616	19.9972	23.7079	27.0609		18.94	2.48303	2.80359	3.65637	5.11035	7.10046	8.8584	15.3311		13.12	5.90023	9.55482	14.1049	16.8286	18.5448	21.5339	25.8425		13.12	1.88098	3.88379	6.52454	8.68518	9.9884	12.8354	15.2782		14.34	-0.229065	-0.031189	0.135437	-0.0389404	0.0635986	-0.20929		13.24	0.157532	0.18573	0.255066	0.227478
	13.24	7.83232	10.9302	15.1509	18.0924	20.0289	23.7369	27.0995		19.04	2.48621	2.81067	3.66272	5.1228	7.13562	8.89038	15.3684		13.22	5.92691	9.59345	14.1414	16.8624	18.5786	21.5682	25.8822		13.22	1.89026	3.89697	6.54089	8.70471	10.0126	12.8784	15.3024		14.44	-0.255615	-0.0272827	0.130737	-0.0389404	0.0588989	-0.218689		13.34	0.155212	0.197449	0.252747	0.225159
	13.34	7.86724	10.9526	15.1785	18.1206	20.0605	23.7661	27.1348		19.14	2.48767	2.81531	3.672	5.13916	7.14343	8.92017	15.4175		13.32	5.95841	9.632	14.1788	16.8961	18.613	21.603	25.9212		13.32	1.90051	3.89551	6.55334	8.72815	10.0243	12.9128	15.3414		14.54	-0.246277	-0.0335693	0.13855	-0.0358276	0.0706177	-0.225708		13.44	0.162231	0.197449	0.259766	0.232178
	13.44	7.90076	10.9747	15.2025	18.1495	20.0909	23.8087	27.1676		19.24	2.49158	2.82385	3.66736	5.14624	7.16296	8.95215	15.4387		13.42	5.98105	9.66977	14.2151	16.929	18.6473	21.6387	25.9601		13.42	1.90515	3.90796	6.55261	8.73132	10.036	12.937	15.3844		14.64	-0.248596	-0.031189	0.13855	-0.0264282	0.0706177	-0.218689		13.54	0.166931	0.199035	0.259765	0.248596
	13.54	7.92334	10.9958	15.2311	18.1777	20.1227	23.8395	27.2027		19.34	2.47522	2.82239	3.67371	5.15796	7.18567	8.99121	15.4739		13.52	6.00191	9.70641	14.2512	16.9638	18.6808	21.6722	25.9982		13.52	1.90369	3.92749	6.57373	8.73914	10.0392	12.9746	15.4103		14.74	-0.286865	-0.031189	0.13855	-0.0264282	0.0753174	-0.224121		13.64	0.184875	0.209167	0.264465	0.258728
	13.64	7.94731	11.0168	15.2579	18.2066	20.1555	23.8676	27.2359		19.44	2.47375	2.83484	3.6759	5.16577	7.21448	9.03027	15.4973		13.62	6.02859	9.74445	14.2871	16.9957	18.7147	21.7075	26.0367		13.62	1.9176	3.95093	6.58777	8.77502	10.0665	13.0002	15.4508		14.84	-0.296265	-0.0218506	0.145569	-0.0241089	0.072937	-0.218689		13.74	0.173157	0.199768	0.255066	0.247009
	13.74	7.96553	11.0387	15.2845	18.2334	20.1863	23.9114	27.2685		19.54	2.47754	2.84338	3.69153	5.18213	7.26452	9.07788	15.5464		13.72	6.05641	9.78309	14.3229	17.0284	18.7472	21.7412	26.0754		13.72	1.92786	3.9541	6.59241	8.7782	10.0829	13.0073	15.4781		14.94	-0.286865	-0.022583	0.154968	-0.022522	0.0722046	-0.213989		13.84	0.182556	0.205261	0.267578	0.264221
	13.84	7.97732	11.0572	15.3098	18.2609	20.2149	23.9376	27.3028		19.64	2.49866	2.85205	3.69702	5.21582	7.28247	9.10608	15.6475		13.82	6.08191	9.81945	14.3552	17.0602	18.7795	21.7739	26.1126		13.82	1.92542	3.95947	6.61511	8.79529	10.0836	13.0151	15.4945		15.04	-0.279846	-0.0366821	0.145569	-0.0272217	0.065918	-0.225708		13.94	0.189575	0.22168	0.274597	0.27124
	13.94	8.00029	11.0757	15.3384	18.2901	20.2464	23.9663	27.3382		19.74	2.49707	2.85901	3.70252	5.21887	7.29187	9.14429	15.6566		13.92	6.10773	9.85682	14.3883	17.0919	18.8118	21.8061	26.1497		13.92	1.92786	3.97827	6.63391	8.80945	10.1127	13.0332	15.5165		15.14	-0.251709	-0.0358887	0.13855	-0.0319214	0.0588989	-0.228821		14.04	0.184875	0.21228	0.279297	0.266541
	14.04	8.02732	11.0969	15.3646	18.3167	20.2758	24.0084	27.3715		19.84	2.49475	2.85437	3.71423	5.229	7.3114	9.17871	15.687		14.02	6.1325	9.89395	14.4218	17.1238	18.844	21.8397	26.1875		14.02	1.93713	3.9978	6.64319	8.82654	10.1461	13.1096	15.5453		15.24	-0.197021	-0.0303955	0.132324	-0.0420532	0.0557861	-0.221802		14.14	0.167725	0.198242	0.269165	0.24939
	14.14	8.06052	11.1172	15.3879	18.3448	20.3059	24.0344	27.402		19.94	2.49084	2.88245	3.73059	5.23608	7.35193	9.22632	15.7082		14.12	6.15891	9.92886	14.455	17.1546	18.8755	21.8734	26.2244		14.12	1.94739	4.00488	6.65344	8.83679	10.1656	13.1558	15.5602		15.34	-0.143127	-0.0327759	0.134644	-0.0350342	0.0596924	-0.217896		14.24	0.165344	0.21228	0.266785	0.254028
	14.24	8.08748	11.1383	15.4134	18.3698	20.3366	24.0609	27.4359		20.04	2.51575	2.88489	3.72595	5.26733	7.38098	9.24512	15.802		14.22	6.18464	9.96423	14.4869	17.1855	18.9071	21.9067	26.2604		14.22	1.95203	4.01733	6.68225	8.8656	10.1844	13.1948	15.5898		15.44	-0.111877	-0.0515137	0.129944	-0.0498657	0.0432739	-0.241333		14.34	0.165344	0.202148	0.255066	0.236877
	14.34	8.08904	11.159	15.4384	18.3971	20.3641	24.102	27.4688		20.14	2.50891	2.8927	3.74085	5.27441	7.40515	9.29199	15.8232		14.32	6.21009	9.99941	14.5188	17.2162	18.9381	21.939	26.2962		14.32	1.95667	4.03369	6.68933	8.8844	10.2024	13.2097	15.6188		15.54	-0.0915527	-0.0484009	0.130737	-0.0561523	0.041687	-0.238219		14.44	0.158325	0.197449	0.244934	0.227478
	14.44	8.10466	11.1798	15.4615	18.4238	20.3921	24.1282	27.5008		20.24	2.51892	2.90198	3.74231	5.27905	7.41687	9.3186	15.8371		14.42	6.23559	10.0363	14.5501	17.2468	18.9701	21.9715	26.3323		14.42	1.95911	4.03687	6.70105	8.89929	10.2118	13.2534	15.65		15.64	-0.0493774	-0.0358887	0.135437	-0.053772	0.0557861	-0.228821		14.54	0.151306	0.185731	0.233216	0.21344
	14.54	8.1156	11.1976	15.4856	18.4515	20.42	24.1546	27.5351		20.34	2.51355	2.91614	3.74939	5.28687	7.43176	9.34741	15.8606		14.52	6.26064	10.071	14.5814	17.277	18.9999	22.0026	26.3683		14.52	1.96838	4.04858	6.70105	8.91174	10.2242	13.2925	15.6742		15.74	-0.0501709	-0.0327759	0.12915	-0.0600586	0.0541992	-0.222595		14.64	0.155212	0.18573	0.235535	0.215759
	14.64	8.13428	11.2196	15.5107	18.4803	20.4484	24.1955	27.5676		20.44	2.50256	2.91223	3.75256	5.28687	7.44739	9.3772	15.8606		14.62	6.28677	10.1055	14.6133	17.3075	19.0305	22.0348	26.4043		14.62	1.96692	4.05566	6.71204	8.91492	10.2579	13.3088	15.7008		15.84	-0.0532837	-0.031189	0.126831	-0.0654907	0.0541992	-0.210876		14.74	0.153625	0.18103	0.228516	0.21344
	14.74	8.15552	11.239	15.536	18.5077	20.477	24.2215	27.5996		20.54	2.50256	2.92151	3.74866	5.3064	7.47156	9.40454	15.9192		14.72	6.31259	10.1409	14.6444	17.3378	19.0611	22.0665	26.4395		14.72	1.96838	4.0564	6.71667	8.93591	10.2626	13.3667	15.7196		15.94	-0.0681152	-0.0194702	0.140137	-0.0576782	0.0518799	-0.213196		14.84	0.149719	0.188843	0.231628	0.207153
	14.84	8.177	11.2626	15.5591	18.5335	20.505	24.247	27.632		20.64	2.50256	2.91687	3.75793	5.31812	7.49573	9.44507	15.9544		14.82	6.33864	10.1778	14.676	17.3674	19.0909	22.0988	26.4748		14.82	1.98181	4.07129	6.73474	8.95789	10.2899	13.38	15.7384		16.04	-0.0931396	-0.0249634	0.129944	-0.0631714	0.0479736	-0.209289		14.94	0.159119	0.183411	0.236328	0.209534
	14.94	8.19646	11.2805	15.5818	18.5577	20.5324	24.2861	27.661		20.74	2.50256	2.92395	3.76819	5.32593	7.52234	9.47632	15.9778		14.92	6.36436	10.2089	14.7064	17.3965	19.1203	22.1293	26.5102		14.92	1.99426	4.08374	6.75574	8.97742	10.3087	13.3674	15.7789		16.14	-0.0923462	-0.0241699	0.122925	-0.0553589	0.0463867	-0.215576		15.04	0.163025	0.185729	0.236328	0.225159
	15.04	8.21982	11.2988	15.6071	18.5827	20.5617	24.3125	27.6921		20.84	2.50256	2.93176	3.78455	5.34082	7.54114	9.51318	16.0225		15.02	6.39114	10.2395	14.736	17.4245	19.1497	22.1595	26.5454		15.02	1.99109	4.08765	6.77209	8.99451	10.3243	13.4089	15.8031		16.24	-0.0931396	-0.0241699	0.126038	-0.053772	0.0510864	-0.221008		15.14	0.161438	0.195862	0.244141	0.223572
	15.14	8.23872	11.3223	15.6266	18.6089	20.5887	24.3361	27.7227		20.94	2.50647	2.9325	3.78918	5.35254	7.5614	9.54272	16.0576		15.12	6.41773	10.2702	14.7651	17.4533	19.1796	22.1908	26.5805		15.12	2.00037	4.1001	6.78699	9.01794	10.3578	13.4065	15.8523		16.34	-0.126709	-0.0358887	0.104187	-0.0654907	0.0440674	-0.232727		15.24	0.161438	0.19043	0.244141	0.223572
	15.24	8.26091	11.3344	15.6529	18.6345	20.6171	24.376	27.755		21.04	2.50256	2.94421	3.79944	5.36108	7.59265	9.59277	16.0832		15.22	6.44232	10.3003	14.7942	17.4815	19.2077	22.2204	26.6164		15.22	2.02234	4.12207	6.80652	9.04773	10.3837	13.4402	15.8734		16.44	-0.136108	-0.0358887	0.0994873	-0.0514526	0.0510864	-0.213989		15.34	0.163025	0.182617	0.241028	0.21344
	15.34	8.2731	11.327	15.6763	18.6613	20.6453	24.4011	27.7863		21.14	2.52209	2.95593	3.80408	5.37744	7.60437	9.6123	16.1323		15.32	6.4655	10.3341	14.8238	17.5103	19.2371	22.251	26.6507		15.32	2.02161	4.11572	6.81042	9.04456	10.3907	13.4612	15.8922		16.54	-0.147827	-0.0358887	0.114319	-0.0553589	0.0494995	-0.215575		15.44	0.170044	0.192749	0.243347	0.217346
	15.44	8.29263	11.3676	15.7	18.6871	20.6727	24.4239	27.8156		21.24	2.51892	2.95129	3.80408	5.39624	7.61926	9.64209	16.1887		15.42	6.48968	10.3666	14.8527	17.5382	19.2648	22.2811	26.6839		15.42	2.01453	4.12598	6.83313	9.05627	10.4149	13.4667	15.9149		16.64	-0.153259	-0.0194702	0.123718	-0.0459595	0.0604858	-0.216309		15.54	0.170044	0.18573	0.233215	0.207947
	15.54	8.31013	11.3961	15.7224	18.7112	20.6996	24.4611	27.8469		21.34	2.505	2.96765	3.82288	5.3916	7.65833	9.68726	16.1748		15.52	6.51445	10.3984	14.8804	17.5657	19.2921	22.3103	26.7169		15.52	2.0177	4.13843	6.83459	9.05945	10.4344	13.4956	15.943		16.74	-0.15564	-0.0171509	0.13385	-0.0420532	0.0706177	-0.213989		15.64	0.165344	0.182617	0.228516	0.200928
	15.64	8.33286	11.4235	15.7465	18.7366	20.7285	24.4856	27.8785		21.44	2.51428	2.9801	3.83215	5.42285	7.68713	9.72314	16.2686		15.62	6.53882	10.4292	14.9083	17.5934	19.3197	22.3409	26.7491		15.62	2.01917	4.15015	6.84949	9.07581	10.4493	13.5269	15.9625		16.84	-0.165771	-0.0390015	0.112793	-0.0498657	0.0675049	-0.210083		15.74	0.163025	0.182617	0.240234	0.202515
	15.74	8.35076	11.4469	15.7678	18.7628	20.755	24.5087	27.9073		21.54	2.52832	2.98572	3.83533	5.43213	7.71692	9.7749	16.2964		15.72	6.56236	10.4626	14.9364	17.621	19.3482	22.3705	26.7823		15.72	2.01453	4.15796	6.86438	9.08679	10.4781	13.5393	16.0016		16.94	-0.170471	-0.0233765	0.122925	-0.0397339	0.0698242	-0.210083		15.84	0.180969	0.188049	0.243347	0.219666
	15.84	8.37473	11.4657	15.7918	18.7886	20.7816	24.5442	27.9375		21.64	2.55261	2.9762	3.84314	5.4502	7.73865	9.79663	16.3506		15.82	6.58695	10.4951	14.9645	17.6471	19.3763	22.3996	26.815		15.82	2.00989	4.17432	6.89172	9.10315	10.5001	13.5776	16.0165		17.04	-0.175171	-0.0218506	0.133057	-0.0436401	0.065918	-0.199158		15.94	0.182556	0.18573	0.248047	0.219666
	15.94	8.42288	11.4859	15.8146	18.8131	20.8091	24.5684	27.9668		21.74	2.54553	2.99341	3.85327	5.45239	7.76294	9.82629	16.3572		15.92	6.60968	10.5256	14.9915	17.6739	19.4032	22.4301	26.8462		15.92	2.02234	4.18457	6.91272	9.10779	10.5243	13.5956	16.057		17.14	-0.18689	-0.0358887	0.119019	-0.053772	0.0510864	-0.20929		16.04	0.182556	0.190429	0.257446	0.212646
	16.04	8.44045	11.4985	15.8388	18.8398	20.8358	24.5919	27.996		21.84	2.54004	2.99963	3.85242	5.47668	7.7887	9.8623	16.43		16.02	6.63386	10.5569	15.0182	17.7008	19.4318	22.4594	26.88		16.02	2.01917	4.18921	6.92297	9.10632	10.5243	13.605	16.0634		17.24	-0.176697	-0.0358887	0.104187	-0.0615845	0.0635986	-0.213989		16.14	0.189575	0.197449	0.255066	0.212646
	16.14	8.3688	11.513	15.859	18.8648	20.861	24.6315	28.0251		21.94	2.53845	3.00281	3.85803	5.48291	7.80359	9.88184	16.4487		16.12	6.65814	10.5853	15.0463	17.7282	19.4589	22.488	26.9123		16.12	2.02942	4.20093	6.93225	9.12268	10.5353	13.6323	16.0992		17.34	-0.164246	-0.0358887	0.114319	-0.0483398	0.0706177	-0.203857		16.24	0.184875	0.194336	0.248047	0.209534
	16.24	8.36567	11.5254	15.8838	18.8898	20.8875	24.6557	28.0547		22.04	2.53381	3.00281	3.86267	5.48608	7.81848	9.90918	16.4582		16.22	6.68186	10.615	15.0732	17.7543	19.4853	22.5167	26.9431		16.22	2.02698	4.20874	6.9425	9.13904	10.5563	13.6636	16.1234		17.44	-0.169678	-0.031189	0.123718	-0.0459595	0.0753174	-0.20459		16.34	0.180969	0.199768	0.25116	0.207947
	16.34	8.41819	11.5402	15.9047	18.9128	20.9117	24.6762	28.0812		22.14	2.54163	3.01917	3.87903	5.48926	7.84729	9.95996	16.4678		16.32	6.70577	10.6429	15.1005	17.7817	19.5123	22.5459	26.9759		16.32	2.02942	4.22363	6.94714	9.14929	10.5751	13.6831	16.1571		17.54	-0.190002	-0.0319824	0.122925	-0.0397339	0.0698242	-0.210083		16.44	0.182556	0.197449	0.252747	0.215759
	16.44	8.41411	11.5622	15.9244	18.9366	20.9359	24.7131	28.107		22.24	2.53845	3.03015	3.88293	5.51489	7.87781	9.99976	16.5447		16.42	6.73009	10.6695	15.1269	17.8082	19.5395	22.5744	27.0077		16.42	2.04041	4.23926	6.95496	9.16492	10.5814	13.6863	16.1844		17.64	-0.193909	-0.0335693	0.121338	-0.0436401	0.0581055	-0.21167		16.54	0.173157	0.197449	0.255066	0.205627
	16.54	8.43733	11.584	15.9485	18.962	20.9613	24.7371	28.136		22.34	2.55408	3.04114	3.90417	5.53296	7.90833	10.0523	16.5989		16.52	6.75355	10.7051	15.1531	17.8337	19.5658	22.6018	27.0384		16.52	2.04651	4.26025	6.98157	9.17664	10.5985	13.7253	16.2118		17.74	-0.197021	-0.0429077	0.119812	-0.0412598	0.0557861	-0.213196		16.64	0.170837	0.197449	0.252747	0.205627
	16.64	8.45356	11.6039	15.9709	18.9866	20.987	24.7586	28.1648		22.44	2.56042	3.05286	3.90564	5.55493	7.92786	10.0811	16.6648		16.62	6.77523	10.7434	15.18	17.8599	19.5927	22.631	27.0706		16.62	2.05359	4.2627	6.99792	9.18909	10.6102	13.7417	16.2406		17.84	-0.206421	-0.022583	0.128418	-0.0342407	0.0675049	-0.20459		16.74	0.174744	0.194336	0.259766	0.207947
	16.74	8.46826	11.622	15.9932	19.0113	21.0102	24.796	28.1918		22.54	2.56042	3.06213	3.922	5.57129	7.94885	10.1216	16.7139		16.72	6.79773	10.752	15.205	17.885	19.6183	22.6577	27.1026		16.72	2.04504	4.27979	7.0011	9.20544	10.6134	13.7581	16.2938		17.94	-0.201721	-0.0171509	0.13385	-0.0288086	0.0823364	-0.20697		16.84	0.165344	0.189636	0.266785	0.200928
	16.84	8.48325	11.6395	16.0161	19.0339	21.0355	24.8185	28.2207		22.64	2.57751	3.07703	3.93689	5.59229	7.97864	10.1585	16.7769		16.82	6.82141	10.7895	15.231	17.9114	19.6448	22.6863	27.1352		16.82	2.0575	4.29395	7.01038	9.22424	10.6344	13.8152	16.3063		18.04	-0.209534	-0.015564	0.147156	-0.0342407	0.0792236	-0.202271		16.94	0.161438	0.188049	0.262878	0.215759
	16.94	8.49802	11.6586	16.0373	19.0573	21.0602	24.8395	28.2488		22.74	2.58459	3.0802	3.94006	5.59937	8.00598	10.1858	16.7981		16.92	6.84318	10.8192	15.2554	17.9375	19.67	22.714	27.1668		16.92	2.07068	4.29932	7.02527	9.23206	10.6688	13.8362	16.3258		18.14	-0.225952	-0.0218506	0.137756	-0.0358276	0.072937	-0.210876		17.04	0.174744	0.18573	0.264465	0.217346
	17.04	8.51794	11.6766	16.0578	19.0823	21.0858	24.8732	28.2741		22.84	2.58777	3.1012	3.96423	5.61035	8.05115	10.2341	16.8311		17.02	6.866	10.848	15.2804	17.9627	19.6964	22.741	27.1978		17.02	2.0802	4.32275	7.04163	9.25159	10.6805	13.8628	16.3617		18.24	-0.236084	-0.0163574	0.119019	-0.0342407	0.0706177	-0.20929		17.14	0.163025	0.19043	0.264465	0.200928
	17.14	8.53115	11.6944	16.0786	19.1045	21.1101	24.8923	28.3027		22.94	2.60559	3.10364	3.96887	5.63135	8.06848	10.2607	16.8941		17.12	6.88809	10.8746	15.3057	17.9881	19.7211	22.7683	27.2271		17.12	2.08948	4.33301	7.0636	9.27112	10.6954	13.9058	16.4		18.34	-0.257202	-0.0390015	0.114319	-0.0553589	0.0541992	-0.213989		17.24	0.165344	0.194336	0.266785	0.212646
	17.24	8.54888	11.709	16.1017	19.128	21.1336	24.9125	28.3281		23.04	2.60413	3.10437	3.97595	5.64307	8.07629	10.292	16.9292		17.22	6.91032	10.9012	15.3304	18.0139	19.747	22.796	27.2582		17.22	2.08801	4.33301	7.07605	9.29456	10.7242	13.9167	16.4227		18.44	-0.251709	-0.031189	0.100281	-0.0576782	0.0487671	-0.20929		17.34	0.158325	0.18573	0.248047	0.200928
	17.34	8.5645	11.7259	16.1224	19.1523	21.1576	24.9482	28.3576		23.14	2.6073	3.10364	3.97986	5.66113	8.09265	10.3154	16.9834		17.32	6.93323	10.9276	15.354	18.0388	19.7726	22.8229	27.2883		17.32	2.08484	4.33911	7.07996	9.31409	10.743	13.9346	16.4406		18.54	-0.24469	-0.0171509	0.104187	-0.0506592	0.0510864	-0.20697		17.44	0.148926	0.18103	0.240234	0.193115
	17.44	8.57842	11.74	16.142	19.1762	21.1809	24.9682	28.3843		23.24	2.60413	3.1239	3.98621	5.65796	8.11926	10.353	16.9739		17.42	6.95527	10.9532	15.3783	18.0627	19.7981	22.8489	27.3179		17.42	2.1012	4.34863	7.09631	9.33044	10.7594	13.9292	16.486		18.64	-0.232971	-0.0210571	0.1026	-0.0475464	0.0541992	-0.210876		17.54	0.154419	0.188842	0.248046	0.200928
	17.54	8.59028	11.7562	16.1629	19.199	21.2038	24.9867	28.4117		23.34	2.61584	3.1239	3.99304	5.68457	8.13635	10.3748	17.0537		17.52	6.97709	10.9801	15.4031	18.0877	19.8231	22.8757	27.3485		17.52	2.09656	4.34619	7.10657	9.3407	10.7814	13.9276	16.4891		18.74	-0.232971	-0.0288696	0.0994873	-0.0420532	0.0463867	-0.213989		17.64	0.156006	0.186523	0.252747	0.20874
	17.64	8.60374	11.7711	16.1814	19.2187	21.2254	25.0203	28.4374		23.44	2.60876	3.1239	4.00256	5.6853	8.15124	10.4177	17.0559		17.62	6.99968	11.0067	15.426	18.1127	19.8486	22.9022	27.3777		17.62	2.10681	4.35962	7.1073	9.36023	10.7892	13.948	16.5165		18.84	-0.201721	-0.031189	0.0994873	-0.0467529	0.0440674	-0.213989		17.74	0.153625	0.202148	0.259766	0.200928
	17.74	8.61606	11.7864	16.2008	19.2409	21.2469	25.0393	28.4629		23.54	2.60413	3.13098	4.01892	5.69702	8.18249	10.4514	17.0911		17.72	7.02232	11.0328	15.4492	18.136	19.8731	22.928	27.4072		17.72	2.11218	4.36572	7.12219	9.36804	10.8063	13.9807	16.536		18.94	-0.185303	-0.0272827	0.0963745	-0.0467529	0.0596924	-0.213989		17.84	0.146606	0.197449	0.255066	0.200928
	17.84	8.63115	11.8012	16.2217	19.2631	21.2698	25.0581	28.4867		23.64	2.61121	3.15051	4.02209	5.71655	8.21692	10.4819	17.1497		17.82	7.04473	11.0583	15.4733	18.1597	19.8977	22.9537	27.4358		17.82	2.12854	4.37598	7.14319	9.38904	10.8282	14.0144	16.5648		19.04	-0.18689	-0.0218506	0.106506	-0.0436401	0.0581055	-0.206177		17.94	0.155212	0.197449	0.255859	0.196228
	17.94	8.64302	11.8153	16.2411	19.2859	21.2942	25.0919	28.5108		23.74	2.61584	3.15979	4.03455	5.74316	8.23792	10.5154	17.2295		17.92	7.06764	11.0835	15.4971	18.1834	19.9232	22.9798	27.465		17.92	2.13098	4.38843	7.15344	9.4071	10.8446	13.9956	16.5946		19.14	-0.198608	-0.0390015	0.0947876	-0.0584717	0.0510864	-0.210876		18.04	0.143494	0.197448	0.260559	0.190796
	18.04	8.65662	11.8318	16.2603	19.3077	21.3155	25.1092	28.5355		23.84	2.6283	3.1637	4.03918	5.75244	8.26453	10.5466	17.2573		18.02	7.08986	11.109	15.5205	18.2062	19.9477	23.0067	27.4938		18.02	2.12708	4.40332	7.15344	9.41565	10.8673	13.991	16.611		19.24	-0.204041	-0.0390015	0.0807495	-0.0576782	0.0557861	-0.224915		18.14	0.148926	0.200562	0.267578	0.196228
	18.14	8.67263	11.8453	16.2818	19.3296	21.3399	25.1299	28.563		23.94	2.63538	3.15051	4.04089	5.76733	8.27551	10.5647	17.302		18.12	7.11223	11.1348	15.5436	18.2305	19.9714	23.0325	27.5233		18.12	2.13635	4.40479	7.17444	9.43982	10.8837	14.0081	16.6188		19.34	-0.209534	-0.0397949	0.0752563	-0.0467529	0.0581055	-0.228821		18.24	0.138794	0.197449	0.259766	0.193115
	18.24	8.68396	11.8606	16.3032	19.3519	21.3632	25.1657	28.5902		24.04	2.63855	3.15515	4.03918	5.75879	8.28406	10.5857	17.2764		18.22	7.13209	11.1594	15.5665	18.2525	19.996	23.058	27.5521		18.22	2.13879	4.40796	7.18933	9.45007	10.8961	14.0464	16.65		19.44	-0.209534	-0.0319824	0.072937	-0.0467529	0.0557861	-0.233521		18.34	0.146606	0.202148	0.262878	0.196228
	18.34	8.70107	11.8797	16.3219	19.3741	21.386	25.1842	28.6168		24.14	2.63147	3.15979	4.05554	5.76733	8.30823	10.6201	17.302		18.32	7.15514	11.1856	15.5893	18.2752	20.0197	23.084	27.5809		18.32	2.14807	4.41968	7.18933	9.45471	10.9181	14.0613	16.6649		19.54	-0.204834	-0.0319824	0.0768433	-0.0498657	0.0628052	-0.221802		18.44	0.143494	0.192749	0.255859	0.189209
	18.44	8.71443	11.8961	16.342	19.398	21.4109	25.2046	28.6409		24.24	2.64465	3.17004	4.06433	5.77197	8.33801	10.6663	17.3159		18.42	7.17545	11.2097	15.6109	18.2969	20.043	23.1091	27.6095		18.42	2.15833	4.41504	7.1925	9.4696	10.9344	14.073	16.6937		19.64	-0.199402	-0.0484009	0.0752563	-0.0631714	0.0628052	-0.233521		18.54	0.134094	0.193542	0.264465	0.186096
	18.54	8.73091	11.9111	16.3615	19.4179	21.4328	25.2373	28.6661		24.34	2.63391	3.16687	4.0658	5.79712	8.35437	10.6873	17.3914		18.52	7.19795	11.2348	15.6329	18.3197	20.0659	23.1343	27.6375		18.52	2.16443	4.42896	7.22131	9.48352	10.9423	14.0752	16.7203		19.74	-0.197021	-0.0390015	0.0752563	-0.0514526	0.0510864	-0.23822		18.64	0.119263	0.18103	0.251953	0.176697
	18.64	8.74678	11.9262	16.3814	19.4388	21.455	25.2575	28.6906		24.44	2.64001	3.18176	4.07361	5.8064	8.37708	10.7288	17.4192		18.62	7.21923	11.2599	15.655	18.3432	20.0905	23.1599	27.6655		18.62	2.17004	4.43457	7.22839	9.50867	10.9664	14.1167	16.7367		19.84	-0.190002	-0.0437012	0.0698242	-0.0568848	0.0628052	-0.24054		18.74	0.114563	0.170898	0.247253	0.169678
	18.74	8.76216	11.9469	16.4013	19.4597	21.4789	25.2787	28.7144		24.54	2.65027	3.19104	4.08533	5.80957	8.40588	10.7607	17.4287		18.72	7.23964	11.2831	15.6769	18.3654	20.114	23.1846	27.6933		18.72	2.17151	4.43604	7.22839	9.52502	10.9884	14.1284	16.7438		19.94	-0.197815	-0.0397949	0.0643311	-0.0670776	0.0549927	-0.244446		18.84	0.104431	0.166199	0.240234	0.169678
	18.84	8.77654	11.9699	16.4204	19.4804	21.5011	25.3111	28.7387		24.64	2.65247	3.20129	4.10486	5.83521	8.43958	10.7952	17.5056		18.82	7.25855	11.3075	15.6987	18.3882	20.1379	23.2105	27.721		18.82	2.18176	4.43457	7.24475	9.53284	10.9977	14.1746	16.7665		20.04	-0.199402	-0.0397949	0.0674438	-0.0740967	0.0581055	-0.250732		18.94	0.104431	0.170898	0.244934	0.171265
	18.94	8.78818	11.9813	16.4387	19.5012	21.5246	25.3303	28.763		24.74	2.65344	3.20593	4.10803	5.86035	8.46375	10.824	17.5811		18.92	7.28336	11.3317	15.7195	18.4117	20.1621	23.236	27.7491		18.92	2.18958	4.44238	7.255	9.54773	11.0275	14.187	16.7906		20.14	-0.193909	-0.0397949	0.0674438	-0.0662842	0.0596924	-0.246033		19.04	0.10675	0.177917	0.247253	0.161072
	19.04	8.80193	11.9868	16.458	19.5228	21.5462	25.3494	28.7882		24.84	2.651	3.20276	4.11414	5.86499	8.4801	10.8474	17.595		19.02	7.30818	11.3555	15.7395	18.4339	20.1848	23.2602	27.7762		19.02	2.18713	4.43213	7.24792	9.55237	11.0321	14.1902	16.7906		20.24	-0.200928	-0.0515137	0.0534058	-0.0701904	0.0432739	-0.263184		19.14	0.0911255	0.164612	0.231628	0.153259
	19.14	8.81287	11.9985	16.477	19.5425	21.5691	25.3837	28.812		24.94	2.64783	3.22082	4.13147	5.87354	8.49817	10.8726	17.6206		19.12	7.31745	11.3799	15.7602	18.456	20.2083	23.2843	27.8035		19.12	2.18884	4.44556	7.25891	9.56018	11.0626	14.2253	16.8016		20.34	-0.198608	-0.0452881	0.0635376	-0.0631714	0.0463867	-0.262451		19.24	0.112244	0.187317	0.249634	0.174377
	19.24	8.82263	12.0153	16.4946	19.5641	21.5899	25.4025	28.8348		25.04	2.65967	3.22083	4.12683	5.88379	8.5177	10.8967	17.6514		19.22	7.36459	11.4038	15.781	18.477	20.231	23.3087	27.8295		19.22	2.19495	4.45166	7.28699	9.57507	11.079	14.2463	16.8524		20.44	-0.193909	-0.0476074	0.0651245	-0.0615845	0.0510864	-0.267883		19.34	0.119263	0.192749	0.255066	0.184509
	19.34	8.82959	12.0269	16.5127	19.585	21.6113	25.4208	28.8578		25.14	2.66199	3.20593	4.12122	5.89624	8.52625	10.906	17.6887		19.32	7.36464	11.428	15.8018	18.4999	20.2545	23.3335	27.8571		19.32	2.2052	4.4502	7.29016	9.58435	11.0822	14.2996	16.8688		20.54	-0.192322	-0.0460205	0.0604248	-0.0615845	0.0557861	-0.26007		19.44	0.119263	0.197449	0.267578	0.184509
	19.44	8.83818	12.0426	16.5321	19.6061	21.6323	25.4539	28.8807		25.24	2.64709	3.21374	4.12903	5.89551	8.55359	10.9404	17.6865		19.42	7.38691	11.4516	15.8227	18.5223	20.2766	23.3561	27.8836		19.42	2.20667	4.45483	7.31433	9.5946	11.1102	14.3269	16.8929		20.64	-0.179077	-0.0405884	0.0635376	-0.0561523	0.0541992	-0.249939		19.54	0.135681	0.197448	0.267578	0.18219
	19.54	8.84678	12.0597	16.5493	19.6245	21.6519	25.4697	28.9036		25.34	2.65491	3.23718	4.14783	5.89624	8.58484	10.9763	17.6887		19.52	7.41286	11.4749	15.8443	18.5448	20.2997	23.3809	27.9103		19.52	2.21692	4.45947	7.31433	9.61414	11.1259	14.344	16.911		20.74	-0.18219	-0.0358887	0.0682373	-0.0701904	0.0588989	-0.245239		19.64	0.126282	0.205261	0.264465	0.186096
	19.64	8.85974	12.0762	16.5661	19.644	21.6715	25.4873	28.9281		25.44	2.66272	3.23718	4.151	5.92041	8.60437	11.0068	17.7612		19.62	7.43055	11.5007	15.8655	18.5665	20.3231	23.406	27.9383		19.62	2.21448	4.46191	7.32214	9.63049	11.1376	14.3464	16.9305		20.84	-0.18219	-0.0405884	0.0651245	-0.0584717	0.0541992	-0.245239		19.74	0.135681	0.209961	0.264465	0.186096
	19.74	8.8656	12.0937	16.5848	19.6644	21.6919	25.5192	28.9504		25.54	2.65955	3.24036	4.15881	5.92749	8.62708	11.021	17.7825		19.72	7.44809	11.5218	15.8855	18.5877	20.3441	23.4295	27.9647		19.72	2.21692	4.46338	7.32922	9.63513	11.1415	14.3284	16.9437		20.94	-0.193909	-0.0507202	0.0604248	-0.0819092	0.0354614	-0.261658		19.84	0.134094	0.220093	0.274597	0.184509
	19.84	8.87498	12.1087	16.6037	19.6855	21.7148	25.5369	28.9738		25.64	2.65344	3.24963	4.17273	5.94238	8.67224	11.0662	17.8271		19.82	7.46364	11.5436	15.9053	18.6083	20.3673	23.4529	27.9917		19.82	2.22156	4.46582	7.34241	9.64539	11.1447	14.3699	16.9703		21.04	-0.189209	-0.0671387	0.0604248	-0.0819092	0.0401611	-0.252258		19.94	0.143494	0.22168	0.274597	0.184509
	19.94	8.90168	12.1204	16.6224	19.7059	21.7375	25.5553	28.9962		25.74	2.66736	3.25208	4.17053	5.95166	8.70129	11.0811	17.855		19.92	7.48736	11.5631	15.9252	18.6301	20.3905	23.4766	28.0188		19.92	2.23645	4.47827	7.3573	9.66638	11.161	14.4089	16.993		21.14	-0.18219	-0.0554199	0.0682373	-0.0819092	0.0440674	-0.245239		20.04	0.138794	0.21698	0.267578	0.17749
	20.04	8.91006	12.1364	16.6411	19.7277	21.7579	25.5892	29.0207		25.84	2.66663	3.25671	4.17835	5.96582	8.72546	11.1272	17.8975		20.02	7.50977	11.5811	15.9452	18.65	20.4121	23.5003	28.0446		20.02	2.24255	4.48608	7.36511	9.68982	11.182	14.4299	17.0304		21.24	-0.17749	-0.0655518	0.0682373	-0.0803223	0.0440674	-0.243652		20.14	0.143494	0.21698	0.272278	0.171265
	20.14	8.92107	12.1536	16.659	19.7473	21.7792	25.6052	29.0433		25.94	2.67444	3.26843	4.18445	5.97827	8.74963	11.156	17.9348		20.12	7.53018	11.6021	15.9662	18.6703	20.4336	23.5228	28.0706		20.12	2.25671	4.49463	7.38147	9.70007	11.2072	14.4565	17.0673		21.34	-0.175171	-0.0679321	0.0635376	-0.0827026	0.0463867	-0.23822		20.24	0.150513	0.21698	0.276184	0.181396
	20.24	8.93357	12.1645	16.6756	19.7674	21.8009	25.6228	29.0661		26.04	2.67908	3.25208	4.19397	5.98291	8.77161	11.1826	17.9487		20.22	7.54959	11.6248	15.9869	18.6915	20.455	23.5453	28.0958		20.22	2.25281	4.50488	7.38391	9.71643	11.2235	14.4761	17.0914		21.44	-0.179077	-0.0632324	0.0682373	-0.0780029	0.0510864	-0.233521		20.34	0.138	0.21228	0.271484	0.181396
	20.34	8.9406	12.177	16.6931	19.7855	21.821	25.656	29.0885		26.14	2.67834	3.25989	4.20496	5.98535	8.79431	11.217	17.9561		20.32	7.571	11.6474	16.0064	18.713	20.4767	23.5686	28.1225		20.32	2.27478	4.51733	7.39172	9.73059	11.243	14.4824	17.1173		21.54	-0.17749	-0.0593262	0.0651245	-0.0709839	0.0463867	-0.23822		20.44	0.130981	0.205261	0.266785	0.181396
	20.44	8.94834	12.1941	16.7118	19.8053	21.8426	25.6727	29.111		26.24	2.68469	3.26917	4.21887	6.00488	8.83557	11.2529	18.0146		20.42	7.59273	11.6683	16.0257	18.733	20.4981	23.5919	28.1481		20.42	2.26843	4.5127	7.39954	9.73987	11.2462	14.5276	17.1461		21.64	-0.18219	-0.0663452	0.0651245	-0.085022	0.0409546	-0.24054		20.54	0.1427	0.213866	0.271483	0.193115
	20.54	8.95701	12.2079	16.7279	19.8226	21.8622	25.6884	29.1331		26.34	2.69543	3.27942	4.22205	6.02515	8.84583	11.2756	18.0755		20.52	7.61145	11.6887	16.0445	18.7533	20.5194	23.6155	28.1735		20.52	2.27234	4.51025	7.40881	9.74451	11.254	14.5542	17.1625		21.74	-0.178284	-0.0562134	0.0721436	-0.0780029	0.0432739	-0.236633		20.64	0.1427	0.209167	0.271484	0.188416
	20.64	8.96755	12.2258	16.7474	19.841	21.8831	25.7192	29.1535		26.44	2.68933	3.28088	4.23059	6.02832	8.87854	11.313	18.085		20.62	7.63159	11.7093	16.0639	18.7738	20.5414	23.6375	28.1997		20.62	2.26843	4.51733	7.41589	9.77112	11.275	14.5542	17.1937		21.84	-0.179077	-0.0601196	0.0869751	-0.0780029	0.0463867	-0.24292		20.74	0.139587	0.209167	0.266785	0.181396
	20.74	8.97185	12.2411	16.7661	19.8624	21.9027	25.7346	29.1762		26.54	2.70569	3.30749	4.24548	6.05322	8.90832	11.3498	18.1597		20.72	7.65036	11.7304	16.0823	18.7941	20.5629	23.6597	28.2247		20.72	2.27698	4.52441	7.42444	9.77966	11.2867	14.5542	17.2109		21.94	-0.165771	-0.0484009	0.0869751	-0.0780029	0.0510864	-0.245239		20.84	0.126282	0.207581	0.248047	0.172791
	20.84	8.98311	12.259	16.781	19.8808	21.9241	25.7496	29.1977		26.64	2.71045	3.31921	4.24939	6.06348	8.9325	11.374	18.1904		20.82	7.67064	11.7506	16.1018	18.8143	20.5845	23.682	28.2504		20.82	2.27942	4.53369	7.4425	9.78992	11.297	14.5808	17.2445		22.04	-0.175171	-0.0585327	0.0768433	-0.0897217	0.0463867	-0.245239		20.94	0.114563	0.205261	0.248047	0.174377
	20.94	8.99341	12.2696	16.799	19.9002	21.943	25.7826	29.2195		26.74	2.72058	3.31213	4.24548	6.06812	8.94495	11.3896	18.2044		20.92	7.69055	11.7698	16.1214	18.8352	20.6047	23.7046	28.2748		20.92	2.27698	4.54395	7.45178	9.79773	11.3094	14.5979	17.2665		22.14	-0.18219	-0.0632324	0.0721436	-0.0897217	0.0393677	-0.23822		21.04	0.107544	0.205261	0.236328	0.169678
	21.04	9.00388	12.2825	16.818	19.9187	21.964	25.7953	29.2406		26.84	2.70325	3.32239	4.26038	6.07349	8.96692	11.4404	18.2205		21.02	7.71114	11.7894	16.1405	18.8555	20.625	23.7268	28.2996		21.02	2.27942	4.55322	7.46594	9.81873	11.3329	14.6362	17.2836		22.24	-0.18219	-0.0679321	0.0721436	-0.0827026	0.0393677	-0.248352		21.14	0.107544	0.206848	0.241028	0.174377
	21.14	9.01514	12.2922	16.8346	19.9371	21.9844	25.811	29.2605		26.94	2.72839	3.3302	4.2533	6.10254	8.98645	11.4553	18.3076		21.12	7.73118	11.8081	16.1596	18.8754	20.6453	23.7492	28.3237		21.12	2.29504	4.55884	7.47839	9.83997	11.3556	14.6511	17.3055		22.34	-0.17749	-0.0702515	0.0651245	-0.085022	0.0331421	-0.248352		21.24	0.107544	0.21698	0.243347	0.176697
	21.24	9.02849	12.3063	16.8532	19.957	22.004	25.8427	29.2812		27.04	2.72375	3.33484	4.26965	6.10254	9.01526	11.5005	18.3076		21.22	7.75073	11.8275	16.1776	18.8958	20.6662	23.7717	28.3478		21.22	2.30823	4.57593	7.49329	9.8656	11.3751	14.6394	17.3446		22.44	-0.170471	-0.0585327	0.0721436	-0.0780029	0.0354614	-0.246033		21.34	0.104431	0.21698	0.236328	0.161865
	21.34	9.04451	12.3208	16.8719	19.9752	22.0241	25.8595	29.3032		27.14	2.72754	3.32703	4.26892	6.12354	9.03406	11.5264	18.3706		21.32	7.76968	11.8476	16.1961	18.9148	20.6865	23.7942	28.3729		21.32	2.29504	4.58057	7.48938	9.86414	11.3727	14.6277	17.3571		22.54	-0.179077	-0.0632324	0.0604248	-0.0897217	0.0237427	-0.260071		21.44	0.0997314	0.21698	0.244934	0.161865
	21.44	9.05583	12.3325	16.8889	19.9937	22.0438	25.8737	29.3249		27.24	2.7323	3.32239	4.27527	6.13379	9.06067	11.5444	18.4014		21.42	7.78945	11.8674	16.2142	18.9357	20.708	23.8165	28.3978		21.42	2.30823	4.59473	7.51038	9.88049	11.4064	14.6565	17.3915		22.64	-0.186096	-0.0601196	0.0635376	-0.0866089	0.0268555	-0.261658		21.54	0.114563	0.227111	0.255065	0.176697
	21.54	9.06724	12.3461	16.9064	20.0124	22.0613	25.9038	29.3457		27.34	2.74011	3.33484	4.28918	6.1416	9.07312	11.5811	18.4248		21.52	7.80968	11.8861	16.2338	18.9558	20.7298	23.8389	28.4235		21.52	2.30676	4.58057	7.5011	9.88367	11.3993	14.6667	17.4125		22.74	-0.189209	-0.0632324	0.0721436	-0.0881348	0.0120239	-0.260071		21.64	0.126282	0.224792	0.255066	0.181396
	21.64	9.07756	12.3563	16.9243	20.0301	22.0797	25.9183	29.3671		27.44	2.74475	3.33801	4.29163	6.15796	9.10754	11.6077	18.4739		21.62	7.82982	11.9058	16.2526	18.9754	20.7504	23.8609	28.4477		21.62	2.30286	4.59082	7.51038	9.89294	11.4156	14.7026	17.4274		22.84	-0.175171	-0.0546265	0.0721436	-0.0740967	0.0237427	-0.241333		21.74	0.12085	0.229492	0.252747	0.182983
	21.74	9.08943	12.37	16.9411	20.0483	22.0977	25.9344	29.3891		27.54	2.73621	3.34265	4.29627	6.16895	9.11682	11.6365	18.5069		21.72	7.84727	11.9267	16.2725	18.9961	20.7714	23.883	28.4721		21.72	2.30896	4.59546	7.52527	9.90784	11.4384	14.7424	17.4586		22.94	-0.18219	-0.0757446	0.0690308	-0.0858154	0.0120239	-0.241333		21.84	0.123169	0.236511	0.259766	0.185303
	21.84	9.10115	12.3872	16.958	20.066	22.1164	25.9646	29.4098		27.64	2.74939	3.33948	4.28455	6.17358	9.12073	11.6482	18.5207		21.82	7.86314	11.9465	16.2918	19.0161	20.7923	23.9036	28.4959		21.82	2.32312	4.61182	7.54163	9.93591	11.4469	14.8003	17.4828		23.04	-0.180603	-0.078064	0.0690308	-0.0858154	0.0167236	-0.241332		21.94	0.123169	0.233398	0.248047	0.185303
	21.94	9.11013	12.4023	16.9751	20.0847	22.1347	25.9809	29.4308		27.74	2.74475	3.34973	4.29944	6.18213	9.15051	11.6811	18.5464		21.92	7.88209	11.9652	16.31	19.0361	20.8125	23.9256	28.5198		21.92	2.31531	4.6189	7.54407	9.93835	11.4572	14.8206	17.5048		23.14	-0.178284	-0.0710449	0.0838623	-0.0858154	0.0237427	-0.241333		22.04	0.123169	0.228699	0.259766	0.185303
	22.04	9.11951	12.4153	16.993	20.1042	22.1528	25.9956	29.452		27.84	2.74475	3.35437	4.30872	6.19238	9.16687	11.71	18.5771		22.02	7.89423	11.9843	16.328	19.0547	20.8326	23.9469	28.544		22.02	2.31531	4.62598	7.55188	9.95471	11.4767	14.8113	17.5211		23.24	-0.170471	-0.0640259	0.0791626	-0.0858154	0.019043	-0.233521		22.14	0.123169	0.228699	0.244934	0.185303
	22.14	9.12874	12.4322	17.0083	20.1202	22.1694	26.0279	29.472		27.94	2.74158	3.35901	4.32043	6.19702	9.19104	11.731	18.5911		22.12	7.91023	12.0043	16.3476	19.0744	20.8543	23.97	28.5679		22.12	2.32312	4.63989	7.5658	9.98352	11.5055	14.8401	17.5453		23.34	-0.183777	-0.0749512	0.0635376	-0.0944214	0.00341797	-0.245239		22.24	0.123169	0.228699	0.240234	0.180603
	22.24	9.13396	12.4473	17.0239	20.137	22.188	26.0426	29.4938		28.04	2.74939	3.35669	4.32129	6.20947	9.20825	11.7553	18.6284		22.22	7.93541	12.0235	16.3655	19.0939	20.8754	23.991	28.5924		22.22	2.32629	4.65332	7.57458	10.004	11.5236	14.8503	17.5587		23.44	-0.186096	-0.0749512	0.0635376	-0.0928345	0.00811768	-0.245239		22.34	0.126282	0.238831	0.243347	0.184509
	22.34	9.13904	12.461	17.0413	20.1552	22.2071	26.0582	29.5169		28.14	2.75415	3.35901	4.32825	6.22351	9.2301	11.792	18.6705		22.32	7.95473	12.0428	16.3831	19.1143	20.8953	24.013	28.6166		22.32	2.33557	4.67285	7.59241	10.0165	11.5446	14.8745	17.5844		23.54	-0.184509	-0.0749512	0.0612183	-0.0928345	0.00970459	-0.245239		22.44	0.134094	0.232605	0.25116	0.197021
	22.44	9.13567	12.4767	17.0583	20.173	22.2261	26.0876	29.5387		28.24	2.75403	3.36292	4.33215	6.23291	9.25671	11.8232	18.6987		22.42	7.97623	12.0614	16.4021	19.1345	20.9154	24.035	28.6403		22.42	2.33801	4.66577	7.61047	10.0258	11.5548	14.8972	17.5946		23.64	-0.179077	-0.0663452	0.0651245	-0.0905151	0.0120239	-0.245239		22.54	0.139587	0.249023	0.24884	0.201721
	22.54	9.12693	12.4918	17.0732	20.1913	22.2462	26.1013	29.562		28.34	2.75647	3.36853	4.34241	6.2478	9.28259	11.8506	18.7434		22.52	7.99523	12.0799	16.4207	19.1525	20.9358	24.0558	28.6635		22.52	2.33948	4.68213	7.6073	10.0328	11.5641	14.894	17.6188		23.74	-0.162659	-0.0827637	0.0604248	-0.0975342	0.0120239	-0.228821		22.64	0.138794	0.24823	0.244934	0.193115
	22.64	9.15154	12.5063	17.0887	20.2088	22.2652	26.1182	29.5836		28.44	2.755	3.35901	4.33997	6.2627	9.31287	11.8865	18.7881		22.62	8.01259	12.0993	16.4384	19.1711	20.9545	24.078	28.6859		22.62	2.32629	4.68066	7.60022	10.036	11.5743	14.8823	17.6188		23.84	-0.159546	-0.0726318	0.0635376	-0.0991211	0.010437	-0.223389		22.74	0.140381	0.25293	0.244934	0.193115
	22.74	9.20818	12.5168	17.1049	20.2273	22.2851	26.1499	29.6044		28.54	2.76184	3.38098	4.35486	6.27197	9.3302	11.9194	18.8159		22.72	8.02895	12.1167	16.4556	19.1905	20.9743	24.0995	28.7093		22.72	2.32776	4.68994	7.61511	10.0609	11.5914	14.9065	17.6344		23.94	-0.157959	-0.0749512	0.0682373	-0.10144	0.00811768	-0.225708		22.84	0.141113	0.259949	0.250366	0.196228
	22.84	9.20186	12.5305	17.12	20.2459	22.3028	26.1656	29.6249		28.64	2.76746	3.37781	4.36194	6.29395	9.34656	11.9451	18.8819		22.82	8.04723	12.134	16.4722	19.2097	20.9935	24.1203	28.7325		22.82	2.33801	4.70166	7.63	10.0836	11.6219	14.9285	17.6625		24.04	-0.162659	-0.0702515	0.0635376	-0.10144	0.00811768	-0.242125		22.94	0.138794	0.259949	0.248047	0.200928
	22.94	9.19387	12.5394	17.1346	20.2648	22.3215	26.1798	29.6438		28.74	2.77283	3.38098	4.36975	6.29858	9.36145	11.9788	18.8957		22.92	8.06377	12.1508	16.4891	19.2276	21.0129	24.141	28.7554		22.92	2.32776	4.70801	7.64319	10.0804	11.629	14.9495	17.6735		24.14	-0.143127	-0.0632324	0.0846558	-0.0881348	0.0214233	-0.232727		23.04	0.138794	0.267761	0.248047	0.200928
	23.04	9.27092	12.55	17.1525	20.2842	22.3402	26.2104	29.6637		28.84	2.77454	3.37537	4.37195	6.30176	9.37854	11.9959	18.9053		23.02	8.08168	12.1682	16.5059	19.2461	21.0322	24.1612	28.7783		23.02	2.33337	4.70728	7.65662	10.0939	11.6493	14.9551	17.6993		24.24	-0.134521	-0.0632324	0.088562	-0.0858154	0.0237427	-0.225708		23.14	0.138794	0.263062	0.240234	0.200928
	23.14	9.28208	12.5654	17.1668	20.2988	22.3594	26.2234	29.6859		28.94	2.76965	3.37781	4.37439	6.31104	9.38879	12.0271	18.9331		23.12	8.09955	12.1858	16.5231	19.2654	21.0507	24.1819	28.8005		23.12	2.34656	4.72119	7.67834	10.1141	11.6837	14.9917	17.7406		24.34	-0.143921	-0.0632324	0.0838623	-0.0858154	0.0237427	-0.225708		23.24	0.143494	0.263855	0.248047	0.20874
	23.24	9.27373	12.581	17.1818	20.3182	22.3751	26.2382	29.7066		29.04	2.76746	3.38953	4.38928	6.32593	9.41296	12.0654	18.9778		23.22	8.11645	12.2013	16.5401	19.2834	21.0693	24.2026	28.8241		23.22	2.34412	4.72046	7.67761	10.1124	11.682	15.0034	17.7516		24.44	-0.15094	-0.0515137	0.0838623	-0.0858154	0.0237427	-0.225708		23.34	0.138794	0.263855	0.25116	0.205627
	23.34	9.28318	12.5969	17.1969	20.3366	22.3933	26.2685	29.7246		29.14	2.7854	3.3927	4.38147	6.33765	9.4325	12.0835	19.013		23.32	8.13268	12.2196	16.5571	19.3019	21.089	24.2233	28.8473		23.32	2.34509	4.71973	7.68079	10.1212	11.7072	15.0229	17.7697		24.54	-0.147827	-0.0515137	0.0869751	-0.0874023	0.0268555	-0.222595		23.44	0.143494	0.268555	0.24884	0.193909
	23.44	9.28818	12.6118	17.2137	20.3542	22.4109	26.2808	29.7453		29.24	2.78625	3.40198	4.39075	6.34473	9.45593	12.1169	19.0342		23.42	8.15055	12.2362	16.5739	19.32	21.108	24.2424	28.8691		23.42	2.34583	4.74072	7.70178	10.1351	11.7267	15.0574	17.7836		24.64	-0.143127	-0.0437012	0.0869751	-0.0897217	0.0315552	-0.206177		23.54	0.150513	0.270873	0.252746	0.200928
	23.54	9.2988	12.623	17.2287	20.3711	22.4285	26.294	29.7645		29.34	2.80017	3.40051	4.39392	6.354	9.46692	12.135	19.062		23.52	8.16782	12.2524	16.5909	19.3377	21.1259	24.2613	28.892		23.52	2.34412	4.74463	7.72058	10.1508	11.7281	15.0667	17.8031		24.74	-0.130615	-0.0437012	0.0924683	-0.0725098	0.0440674	-0.205383		23.64	0.148926	0.266968	0.25116	0.204041
	23.64	9.30544	12.6368	17.245	20.3905	22.4454	26.3247	29.7823		29.44	2.79553	3.40051	4.401	6.36035	9.48645	12.1545	19.0811		23.62	8.18714	12.2689	16.6082	19.3564	21.145	24.2822	28.9142		23.62	2.34583	4.75806	7.72839	10.1525	11.7416	15.0769	17.8251		24.84	-0.131409	-0.0484009	0.0994873	-0.0709839	0.0432739	-0.206177		23.74	0.143494	0.265442	0.252747	0.205627
	23.74	9.30928	12.6493	17.2607	20.407	22.464	26.3382	29.802		29.54	2.78699	3.40515	4.41345	6.37207	9.50745	12.1755	19.1162		23.72	8.20509	12.2862	16.6253	19.3746	21.1646	24.3014	28.9367		23.72	2.35754	4.76733	7.74329	10.1696	11.7555	15.1128	17.8446		24.94	-0.11969	-0.0554199	0.0994873	-0.0897217	0.0385742	-0.197571		23.84	0.162231	0.267761	0.259766	0.204834
	23.84	9.31599	12.6625	17.2778	20.4252	22.4816	26.3519	29.8222		29.64	2.79163	3.40833	4.42835	6.38135	9.53723	12.2217	19.1441		23.82	8.22191	12.3022	16.6428	19.3913	21.1825	24.3212	28.9587		23.82	2.33557	4.76025	7.73938	10.1696	11.7618	15.1206	17.85		25.04	-0.11969	-0.0585327	0.0994873	-0.0897217	0.0315552	-0.202271		23.94	0.165344	0.267761	0.267578	0.212646
	23.94	9.3238	12.6723	17.2931	20.4406	22.5004	26.3795	29.8395		29.74	2.80334	3.40979	4.43445	6.3916	9.55823	12.238	19.1748		23.92	8.24164	12.3195	16.661	19.4096	21.2033	24.3412	28.9822		23.92	2.34583	4.7627	7.75183	10.1727	11.775	15.137	17.8837		25.14	-0.122803	-0.0632324	0.0994873	-0.0780029	0.0315552	-0.202271		24.04	0.1474	0.25525	0.255067	0.204834
	24.04	9.33162	12.6849	17.3088	20.4554	22.5164	26.3921	29.8582		29.84	2.80798	3.41687	4.43689	6.40088	9.58484	12.2678	19.2026		24.02	8.25927	12.3371	16.6784	19.4272	21.2216	24.3614	29.0046		24.02	2.33557	4.76733	7.77673	10.1827	11.7821	15.1393	17.8929		25.24	-0.111877	-0.0437012	0.115906	-0.0733032	0.0393677	-0.194458		24.14	0.1427	0.256042	0.248047	0.204834
	24.14	9.34053	12.6948	17.3243	20.4711	22.5331	26.4064	29.8789		29.94	2.81189	3.43176	4.44006	6.41968	9.60754	12.2952	19.259		24.12	8.27805	12.3541	16.6955	19.4453	21.2394	24.3812	29.0268		24.12	2.34729	4.77197	7.79089	10.2079	11.7985	15.144	17.9149		25.34	-0.108765	-0.0405884	0.1026	-0.0748901	0.0424805	-0.191345		24.24	0.153625	0.266968	0.255859	0.215759
	24.24	9.3467	12.7012	17.3406	20.4877	22.5484	26.4345	29.896		30.04	2.80579	3.43323	4.44153	6.43457	9.62073	12.3201	19.3037		24.22	8.29273	12.3703	16.7123	19.463	21.2584	24.4007	29.0486		24.22	2.34973	4.77905	7.79407	10.2125	11.8165	15.1487	17.9242		25.44	-0.108765	-0.0405884	0.114319	-0.0701904	0.0471802	-0.186646		24.34	0.150513	0.263855	0.248047	0.200928
	24.34	9.35317	12.7109	17.3549	20.5022	22.5671	26.4473	29.9168		30.14	2.80481	3.43176	4.44324	6.44385	9.65051	12.3428	19.3316		24.32	8.30918	12.3868	16.7302	19.4808	21.277	24.4203	29.0705		24.32	2.34729	4.77441	7.79163	10.2172	11.829	15.1558	17.9344		25.54	-0.106384	-0.0460205	0.112	-0.0654907	0.0487671	-0.186645		24.44	0.155212	0.268555	0.252747	0.217346
	24.44	9.3624	12.724	17.3704	20.5165	22.5817	26.4603	29.9352		30.24	2.81042	3.43958	4.44788	6.44238	9.66614	12.3772	19.3271		24.42	8.327	12.4021	16.7467	19.4975	21.2951	24.4399	29.0915		24.42	2.35291	4.78687	7.80505	10.2306	11.8485	15.1691	17.9664		25.64	-0.0923462	-0.0437012	0.115906	-0.0584717	0.0510864	-0.189758		24.54	0.173157	0.286498	0.262877	0.230591
	24.54	9.36802	12.7352	17.3853	20.5331	22.5992	26.4915	29.9528		30.34	2.8136	3.4364	4.44934	6.46191	9.6825	12.3967	19.3857		24.52	8.34327	12.4185	16.7633	19.5143	21.3136	24.4594	29.1138		24.52	2.35364	4.79468	7.80969	10.243	11.868	15.1987	17.993		25.74	-0.0923462	-0.031189	0.115906	-0.053772	0.0557861	-0.17804		24.64	0.182556	0.292786	0.272278	0.237671
	24.64	9.37952	12.748	17.4	20.5488	22.6156	26.5027	29.9706		30.44	2.80798	3.44104	4.46106	6.45874	9.71838	12.4255	19.3762		24.62	8.359	12.4335	16.7792	19.5325	21.3319	24.478	29.1348		24.62	2.35828	4.80176	7.82678	10.264	11.8868	15.1956	18.0055		25.84	-0.0806274	-0.0241699	0.118225	-0.0514526	0.0581055	-0.171021		24.74	0.189575	0.295105	0.279297	0.247009
	24.74	9.38794	12.7568	17.413	20.5648	22.632	26.515	29.9873		30.54	2.80481	3.44739	4.4596	6.47119	9.72473	12.4404	19.4136		24.72	8.37477	12.45	16.7951	19.5499	21.3506	24.4978	29.1567		24.72	2.36682	4.8064	7.83313	10.2665	11.8947	15.198	18.0126		25.94	-0.0728149	-0.0210571	0.114319	-0.0553589	0.0541992	-0.160095		24.84	0.189575	0.287292	0.279297	0.232178
	24.84	9.39951	12.7687	17.4266	20.5818	22.6484	26.5431	30.0077		30.64	2.80188	3.44885	4.4657	6.46973	9.74963	12.4763	19.4092		24.82	8.39041	12.465	16.8124	19.5674	21.3683	24.5179	29.1785		24.82	2.36926	4.81494	7.85022	10.2758	11.8961	15.2495	18.0219		26.04	-0.0657959	-0.0163574	0.119019	-0.0506592	0.0706177	-0.155396		24.94	0.197388	0.295105	0.291809	0.24469
	24.94	9.40513	12.7922	17.4428	20.598	22.664	26.5553	30.027		30.74	2.79309	3.45447	4.48621	6.48291	9.77942	12.4983	19.4487		24.92	8.40645	12.481	16.8279	19.5847	21.3864	24.5377	29.1999		24.92	2.37146	4.81812	7.86194	10.307	11.9188	15.2822	18.0485		26.14	-0.0759277	-0.00775146	0.115906	-0.0420532	0.0675049	-0.158508		25.04	0.197388	0.295104	0.298828	0.23999
	25.04	9.41467	12.8017	17.4567	20.6139	22.6798	26.5681	30.0441		30.84	2.79407	3.45203	4.49548	6.49316	9.80359	12.5271	19.4795		25.02	8.42223	12.496	16.8447	19.6017	21.4045	24.5572	29.2214		25.02	2.38562	4.82983	7.89172	10.329	11.9423	15.2996	18.0765		26.24	-0.0689087	-0.00543213	0.130737	-0.0350342	0.0745239	-0.151489		25.14	0.184875	0.290405	0.289429	0.232178
	25.14	9.4231	12.8101	17.4732	20.6296	22.698	26.597	30.062		30.94	2.80334	3.4552	4.49158	6.51733	9.82629	12.5569	19.552		25.12	8.43868	12.5111	16.86	19.6188	21.4228	24.5766	29.241		25.12	2.38171	4.82275	7.88147	10.3265	11.9469	15.3088	18.0634		26.34	-0.0610962	-0.00933838	0.13385	-0.0350342	0.0776367	-0.153076		25.24	0.186462	0.291992	0.287109	0.232178
	25.24	9.42927	12.82	17.4877	20.6452	22.716	26.6074	30.0786		31.04	2.80334	3.45667	4.50012	6.52051	9.85193	12.5779	19.5615		25.22	8.45423	12.5255	16.8758	19.6358	21.441	24.595	29.2611		25.22	2.38879	4.82983	7.89172	10.3368	11.9618	15.326	18.0844		26.44	-0.0462646	-0.00775146	0.13385	-0.0319214	0.0823364	-0.155396		25.34	0.181763	0.287292	0.287109	0.232178
	25.34	9.44092	12.8321	17.5028	20.6608	22.7368	26.6215	30.0988		31.14	2.80798	3.47083	4.50574	6.53369	9.88098	12.603	19.6011		25.32	8.47	12.5409	16.892	19.6527	21.4588	24.6145	29.2829		25.32	2.39807	4.83301	7.901	10.3531	11.9767	15.3237	18.1063		26.54	-0.0438843	-0.00775146	0.131531	-0.0342407	0.0839233	-0.150695		25.44	0.181763	0.282593	0.283997	0.232178
	25.44	9.44841	12.8454	17.5166	20.675	22.7519	26.6483	30.1141		31.24	2.80261	3.47546	4.51965	6.54395	9.91687	12.6435	19.6319		25.42	8.48591	12.5557	16.9064	19.6688	21.476	24.6326	29.3034		25.42	2.38879	4.83301	7.91125	10.3563	11.986	15.3362	18.1234		26.64	-0.0298462	-0.000732422	0.13855	-0.0272217	0.0862427	-0.14679		25.54	0.182556	0.288085	0.291808	0.24469
	25.54	9.45427	12.8578	17.5317	20.6928	22.7708	26.66	30.1348		31.34	2.79553	3.46838	4.51184	6.5603	9.9176	12.656	19.6809		25.52	8.50118	12.5707	16.9218	19.6862	21.4936	24.6511	29.3236		25.52	2.40125	4.83057	7.92297	10.3656	11.9962	15.3699	18.15		26.74	-0.0228271	-0.000732422	0.135437	-0.0303345	0.081543	-0.151489		25.64	0.192688	0.298218	0.294128	0.238403
	25.64	9.46248	12.8689	17.5458	20.7078	22.787	26.6696	30.1531		31.44	2.79309	3.47864	4.52527	6.55322	9.95129	12.678	19.6597		25.62	8.51768	12.5855	16.9376	19.7027	21.5107	24.6691	29.3431		25.62	2.39026	4.82983	7.92444	10.368	12.0094	15.3667	18.1688		26.84	-0.0298462	-0.00543213	0.130737	-0.0350342	0.0745239	-0.151489		25.74	0.184875	0.287292	0.291016	0.23999
	25.74	9.47356	12.8793	17.562	20.7257	22.8043	26.7002	30.1736		31.54	2.81042	3.47864	4.51819	6.57129	9.95911	12.7021	19.7139		25.72	8.53245	12.6004	16.952	19.7191	21.5267	24.6877	29.3633		25.72	2.3927	4.84937	7.92761	10.3773	12.0197	15.3667	18.1766		26.94	-0.0298462	-0.0124512	0.122925	-0.0397339	0.0745239	-0.159302		25.84	0.182556	0.291992	0.303528	0.24469
	25.84	9.48279	12.8906	17.5778	20.7422	22.8227	26.7132	30.1929		31.64	2.80579	3.48328	4.52747	6.58618	9.98328	12.7334	19.7585		25.82	8.54795	12.6152	16.9673	19.7361	21.5434	24.7066	29.3841		25.82	2.39343	4.85645	7.9425	10.3915	12.0243	15.3784	18.1859		27.04	-0.0298462	-0.000732422	0.122925	-0.0350342	0.0823364	-0.151489		25.94	0.181763	0.291199	0.305847	0.247009
	25.94	9.49131	12.9029	17.5939	20.7565	22.8402	26.7259	30.2102		31.74	2.79626	3.4801	4.53137	6.59546	9.99182	12.7529	19.7864		25.92	8.56418	12.63	16.9812	19.7521	21.561	24.7246	29.4042		25.92	2.39661	4.84229	7.94006	10.3773	12.0157	15.3777	18.1962		27.14	-0.0267334	0.00238037	0.126038	-0.0288086	0.0854492	-0.160889		26.04	0.170044	0.279481	0.294129	0.236877
	26.04	9.502	12.9156	17.6083	20.7726	22.8559	26.7524	30.2273		31.84	2.80017	3.50671	4.54309	6.59229	10.0294	12.792	19.7769		26.02	8.57995	12.6445	16.9969	19.7693	21.5786	24.7423	29.4245		26.02	2.39807	4.85718	7.95422	10.3876	12.0172	15.4065	18.2133		27.24	-0.017334	-0.00463867	0.126038	-0.0342407	0.0901489	-0.163208		26.14	0.174744	0.28418	0.283997	0.236877
	26.14	9.50974	12.9282	17.6211	20.7881	22.8738	26.7632	30.2441		31.94	2.81189	3.52161	4.56506	6.62671	10.0685	12.8264	19.8801		26.12	8.59659	12.6607	17.0123	19.7861	21.5955	24.7607	29.4446		26.12	2.39661	4.8689	7.9635	10.3954	12.0275	15.4331	18.2399		27.34	-0.0103149	-0.00463867	0.115906	-0.0389404	0.0854492	-0.166321		26.24	0.177063	0.291199	0.291016	0.239197
	26.24	9.51755	12.9427	17.6338	20.8039	22.889	26.7749	30.261		32.04	2.82532	3.52234	4.56116	6.6416	10.0731	12.8389	19.9248		26.22	8.61259	12.6753	17.0284	19.8025	21.612	24.7776	29.465		26.22	2.40271	4.87671	7.96667	10.4093	12.0414	15.4722	18.2594		27.44	-0.0103149	6.10352e-05	0.115906	-0.0342407	0.0831299	-0.163208		26.34	0.170044	0.299011	0.291016	0.232178
	26.34	9.52913	12.9573	17.6476	20.8189	22.9023	26.8017	30.2768		32.14	2.81116	3.51917	4.55554	6.64697	10.0895	12.8638	19.9409		26.32	8.62855	12.6909	17.0439	19.8186	21.6292	24.796	29.4855		26.32	2.40125	4.87671	7.95886	10.4266	12.047	15.4839	18.2789		27.54	-0.00250244	0.00708008	0.122925	-0.0272217	0.0823364	-0.151489		26.44	0.170044	0.294312	0.291016	0.232178
	26.44	9.5363	12.968	17.6603	20.834	22.9167	26.8119	30.293		32.24	2.80798	3.5177	4.56433	6.65088	10.1075	12.8772	19.9526		26.42	8.64436	12.7055	17.0589	19.8348	21.6456	24.8136	29.5053		26.42	2.40833	4.88843	7.96204	10.4359	12.0594	15.5034	18.2953		27.64	-0.00250244	0.00396729	0.122925	-0.0202026	0.0823364	-0.154602		26.54	0.173157	0.290405	0.294128	0.235291
	26.54	9.54482	12.9794	17.6747	20.8499	22.9325	26.8216	30.3097		32.34	2.81116	3.51453	4.5658	6.66113	10.1044	12.8967	19.9834		26.52	8.66068	12.7202	17.0746	19.8512	21.6641	24.8312	29.5252		26.52	2.41296	4.88843	7.97131	10.4462	12.0829	15.5183	18.3055		27.74	-0.0142212	-0.0124512	0.111206	-0.0389404	0.0706177	-0.171021		26.64	0.173157	0.295105	0.306641	0.247803
	26.64	9.55427	12.9922	17.6888	20.8652	22.9468	26.8493	30.3273		32.44	2.81189	3.5177	4.57361	6.66968	10.1271	12.9241	20.009		26.62	8.67691	12.7355	17.0896	19.868	21.682	24.8499	29.5453		26.62	2.42078	4.89624	7.98157	10.4508	12.0861	15.5229	18.3148		27.84	-0.0142212	-0.0124512	0.111206	-0.0420532	0.0706177	-0.182739		26.74	0.167725	0.299805	0.303528	0.24469
	26.74	9.56372	13.0019	17.7006	20.8781	22.9613	26.8589	30.3426		32.54	2.80579	3.51917	4.57752	6.67285	10.1434	12.9451	20.0186		26.72	8.69264	12.7494	17.1045	19.8844	21.6983	24.8678	29.5655		26.72	2.42932	4.90479	7.99084	10.4625	12.1102	15.5276	18.3203		27.94	-0.0111084	-0.00933838	0.114319	-0.0436401	0.0737305	-0.179626		26.84	0.177063	0.306824	0.310547	0.251709
	26.84	9.57068	13.0141	17.7145	20.8909	22.9786	26.8703	30.3582		32.64	2.80334	3.52624	4.57361	6.67749	10.1676	12.9802	20.0325		26.82	8.70823	12.7639	17.1201	19.9003	21.7164	24.8857	29.5844		26.82	2.43103	4.91113	7.99329	10.4774	12.1251	15.5527	18.3375		28.04	-0.00170898	6.10352e-05	0.123718	-0.0342407	0.0800171	-0.170227		26.94	0.170044	0.302124	0.310547	0.251709
	26.94	9.58044	13.0267	17.7287	20.9062	22.9937	26.8974	30.3746		32.74	2.81653	3.52624	4.58997	6.69385	10.1864	13.0068	20.0816		26.92	8.723	12.7781	17.1352	19.9158	21.7337	24.9031	29.6036		26.92	2.43567	4.93457	8.01282	10.493	12.1493	15.5698	18.3571		28.14	0.0123291	0.00238037	0.13385	-0.0319214	0.0854492	-0.163208		27.04	0.182556	0.291992	0.315246	0.253296
	27.04	9.5906	13.0383	17.7423	20.9226	23.0091	26.9096	30.3909		32.84	2.82214	3.52161	4.59241	6.70874	10.1896	13.01	20.1262		27.02	8.73968	12.793	17.151	19.9322	21.7499	24.9211	29.6244		27.02	2.42542	4.92749	8.01746	10.4984	12.1578	15.5815	18.361		28.24	0.00531006	-0.00463867	0.126831	-0.0389404	0.0901489	-0.163208		27.14	0.173157	0.290405	0.310547	0.247009
	27.14	9.59685	13.0488	17.756	20.9374	23.0249	26.9215	30.4079		32.94	2.80725	3.51453	4.5885	6.7041	10.202	13.0373	20.1123		27.12	8.75468	12.8066	17.1651	19.9478	21.7678	24.9392	29.6429		27.12	2.4325	4.93457	8.03235	10.5133	12.1759	15.5933	18.3805		28.34	0.00219727	-0.00463867	0.123718	-0.0420532	0.0870361	-0.167908		27.24	0.185669	0.291992	0.310547	0.251709
	27.24	9.60459	13.0615	17.7704	20.9506	23.0399	26.9474	30.4262		33.04	2.79236	3.5177	4.5885	6.70874	10.2216	13.0576	20.1262		27.22	8.76968	12.8204	17.18	19.9635	21.7842	24.9567	29.6635		27.22	2.45203	4.93213	8.04163	10.5133	12.1852	15.6082	18.3954		28.44	-0.00250244	6.10352e-05	0.123718	-0.0467529	0.0901489	-0.170227		27.34	0.190369	0.291992	0.315247	0.251709
	27.34	9.61411	13.0723	17.7841	20.966	23.0562	26.9581	30.4448		33.14	2.79871	3.51917	4.5946	6.71973	10.2496	13.0974	20.1592		27.32	8.78427	12.8346	17.1941	19.9794	21.801	24.9754	29.6824		27.32	2.44739	4.94238	8.04871	10.5282	12.1993	15.6096	18.4078		28.54	-0.0103149	0.00238037	0.126038	-0.0514526	0.0940552	-0.167907		27.44	0.194275	0.299011	0.322266	0.251709
	27.44	9.62178	13.0828	17.7986	20.978	23.0698	26.969	30.463		33.24	2.80725	3.5177	4.60022	6.72437	10.2677	13.1123	20.1731		27.42	8.799	12.8481	17.2089	19.9957	21.818	24.9935	29.7026		27.42	2.44885	4.94385	8.05652	10.5375	12.2196	15.6199	18.4313		28.64	-0.0150146	0.0140991	0.126038	-0.0514526	0.0940552	-0.174927		27.54	0.177063	0.2818	0.309754	0.239197
	27.54	9.62849	13.095	17.8122	20.9918	23.0837	26.9947	30.48		33.34	2.79553	3.52698	4.6095	6.73926	10.2919	13.1482	20.2178		27.52	8.81427	12.8621	17.2242	20.0112	21.8349	25.0117	29.7226		27.52	2.45203	4.94702	8.05188	10.5477	12.2267	15.637	18.4391		28.74	-0.0251465	0.0148926	0.119019	-0.0615845	0.0940552	-0.174927		27.64	0.174744	0.272461	0.307434	0.248596
	27.64	9.63584	13.1079	17.8266	21.0057	23.1007	27.008	30.4984		33.44	2.80017	3.54114	4.61658	6.74854	10.3185	13.1702	20.2456		27.62	8.8285	12.8751	17.2389	20.0268	21.8507	25.0286	29.7417		27.62	2.45911	4.9541	8.06116	10.5524	12.236	15.6472	18.4618		28.84	-0.0259399	0.0117798	0.119019	-0.0662842	0.0893555	-0.174927		27.74	0.17395	0.276367	0.309753	0.250916
	27.74	9.64575	13.1204	17.84	21.0214	23.1169	27.0171	30.514		33.54	2.79871	3.54578	4.63147	6.75879	10.3309	13.1975	20.2764		27.72	8.84268	12.8896	17.2524	20.0419	21.8664	25.0462	29.7603		27.72	2.44495	4.94385	8.05969	10.536	12.2345	15.6487	18.4711		28.94	-0.0610962	-0.0124512	0.1073	-0.0780029	0.0706177	-0.186646		27.84	0.16925	0.271667	0.302734	0.229065
	27.84	9.65278	13.1318	17.854	21.0371	23.132	27.0463	30.5309		33.64	2.79871	3.54578	4.62439	6.76807	10.3426	13.2217	20.3042		27.82	8.85655	12.9029	17.2665	20.0571	21.883	25.0635	29.7794		27.82	2.45667	4.94702	8.06116	10.5499	12.2633	15.6682	18.4906		29.04	-0.0493774	-0.00775146	0.112	-0.0733032	0.0753174	-0.181945		27.94	0.165344	0.27478	0.305847	0.227478
	27.94	9.66482	13.1454	17.8678	21.0527	23.1455	27.0588	30.5504		33.74	2.80017	3.54114	4.62439	6.78687	10.3575	13.2288	20.3606		27.92	8.87164	12.9161	17.2805	20.0723	21.8991	25.0805	29.7985		27.92	2.46692	4.96191	8.07141	10.5673	12.2867	15.6707	18.5094		29.14	-0.0493774	-0.000732422	0.119019	-0.0631714	0.0792236	-0.174927		28.04	0.155212	0.27948	0.310547	0.232178
	28.04	9.67263	13.1551	17.8814	21.0679	23.162	27.0707	30.5661		33.84	2.79553	3.52698	4.6322	6.78223	10.3668	13.2459	20.3467		28.02	8.88495	12.9292	17.2954	20.0886	21.9156	25.0977	29.8172		28.02	2.47156	4.96655	8.08069	10.5719	12.3087	15.6831	18.5211		29.24	-0.0610962	-0.000732422	0.115906	-0.0733032	0.0745239	-0.187439		28.14	0.150513	0.27948	0.318359	0.232178
	28.14	9.68013	13.1676	17.8958	21.0816	23.1782	27.097	30.5812		33.94	2.78381	3.54114	4.63147	6.78442	10.3771	13.2561	20.3533		28.12	8.89886	12.9416	17.3093	20.1032	21.9316	25.1138	29.8355		28.12	2.49109	4.98291	8.07996	10.5961	12.318	15.687	18.5438		29.34	-0.0540771	-0.000732422	0.111206	-0.0780029	0.0823364	-0.186646		28.24	0.150513	0.287292	0.31366	0.232178
	28.24	9.68896	13.1793	17.9076	21.0959	23.1909	27.1072	30.5969		34.04	2.776	3.54333	4.63367	6.80566	10.3942	13.2817	20.417		28.22	8.91141	12.9542	17.3231	20.1187	21.9464	25.1303	29.8549		28.22	2.49109	4.98608	8.08313	10.5985	12.3282	15.7144	18.5563		29.44	-0.0610962	0.00238037	0.114319	-0.0748901	0.0854492	-0.186646		28.34	0.138794	0.275574	0.294922	0.220459
	28.34	9.69521	13.1886	17.92	21.1105	23.2057	27.1186	30.6108		34.14	2.78845	3.55518	4.65332	6.80322	10.4153	13.3178	20.4097		28.32	8.9265	12.968	17.3376	20.1348	21.9628	25.1469	29.8728		28.32	2.50281	4.99634	8.09558	10.611	12.3407	15.7324	18.5875		29.54	-0.0689087	-0.000732422	0.111206	-0.0780029	0.0823364	-0.194458		28.44	0.138794	0.267761	0.291809	0.215759
	28.44	9.70076	13.1978	17.9341	21.1249	23.2208	27.1463	30.627		34.24	2.79004	3.54333	4.63684	6.82043	10.4254	13.3162	20.4613		28.42	8.94195	12.9804	17.3532	20.1513	21.98	25.1639	29.8915		28.42	2.50598	5.01025	8.11047	10.6259	12.3673	15.7581	18.6024		29.64	-0.0689087	-0.00543213	0.111206	-0.0780029	0.0823364	-0.194458		28.54	0.143494	0.275573	0.294922	0.21344
	28.54	9.70498	13.207	17.9458	21.1391	23.237	27.1552	30.6441		34.34	2.77673	3.56067	4.65173	6.81104	10.4474	13.3491	20.4331		28.52	8.95495	12.994	17.367	20.1656	21.9954	25.1793	29.9091		28.52	2.50281	5.00952	8.10413	10.6259	12.3798	15.7605	18.6071		29.74	-0.0689087	-0.0124512	0.106506	-0.0827026	0.0823364	-0.194458		28.64	0.150513	0.267761	0.306641	0.220459
	28.64	9.71638	13.2185	17.9588	21.1542	23.2509	27.1665	30.6609		34.44	2.79871	3.56213	4.65564	6.82446	10.4567	13.3701	20.4734		28.62	8.96891	13.0066	17.3799	20.1817	22.0118	25.1959	29.9272		28.62	2.50598	5.0127	8.10266	10.6273	12.3837	15.7847	18.6234		29.84	-0.0689087	-0.0124512	0.0994873	-0.0780029	0.0823364	-0.194458		28.74	0.138	0.259949	0.295715	0.212646
	28.74	9.72231	13.2293	17.9709	21.1684	23.2661	27.1924	30.6763		34.54	2.80017	3.55749	4.65173	6.82593	10.4669	13.3943	20.4778		28.72	8.98295	13.018	17.3929	20.196	22.0269	25.2115	29.9456		28.72	2.51062	5.01416	8.11047	10.6376	12.3915	15.7925	18.6337		29.94	-0.0884399	-0.0272827	0.0877686	-0.0928345	0.0628052	-0.206177		28.84	0.119263	0.259949	0.291016	0.212646
	28.84	9.72654	13.2391	17.9853	21.1831	23.282	27.205	30.6921		34.64	2.79553	3.56604	4.66418	6.82593	10.4847	13.4216	20.4778		28.82	8.99736	13.0314	17.408	20.2123	22.0439	25.2281	29.9642		28.82	2.51526	5.02441	8.11511	10.6469	12.4064	15.8159	18.6578		30.04	-0.0876465	-0.0272827	0.0877686	-0.0975342	0.0675049	-0.206176		28.94	0.127075	0.267761	0.298828	0.205627
	28.94	9.73521	13.2504	17.9986	21.1968	23.2962	27.2138	30.7091		34.74	2.80725	3.56458	4.67517	6.84229	10.5099	13.4429	20.5269		28.92	9.01186	13.0433	17.4226	20.2274	22.0602	25.2443	29.9832		28.92	2.52234	5.02905	8.13147	10.6617	12.4078	15.8074	18.6727		30.14	-0.0806274	-0.0202637	0.0877686	-0.0975342	0.0698242	-0.194458		29.04	0.123962	0.267761	0.298828	0.200928
	29.04	9.74287	13.2594	18.0118	21.21	23.312	27.2377	30.7266		34.84	2.80334	3.56384	4.68543	6.84082	10.5294	13.4553	20.5225		29.02	9.02695	13.0548	17.4363	20.2426	22.076	25.2603	30.0014		29.02	2.5177	5.03369	8.14172	10.6766	12.4181	15.8088	18.6937		30.24	-0.0853271	-0.0124512	0.0877686	-0.0975342	0.0628052	-0.197571		29.14	0.119263	0.264648	0.294128	0.200928
	29.14	9.75005	13.2704	18.0255	21.2242	23.3273	27.2459	30.7452		34.94	2.8136	3.58167	4.69153	6.86499	10.5387	13.481	20.595		29.12	9.04014	13.0677	17.4499	20.258	22.0922	25.2758	30.0201		29.12	2.53162	5.04541	8.15564	10.6827	12.4352	15.855	18.7133		30.34	-0.095459	-0.0124512	0.0877686	-0.0975342	0.0510864	-0.202271		29.24	0.119263	0.259949	0.287109	0.200928
	29.24	9.75974	13.2829	18.0369	21.2386	23.3411	27.2568	30.7625		35.04	2.81262	3.57239	4.67517	6.87354	10.5489	13.4983	20.6206		29.22	9.05382	13.0798	17.4634	20.2734	22.1072	25.2929	30.0376		29.22	2.53406	5.05566	8.16516	10.7079	12.454	15.8823	18.7352		30.44	-0.101746	-0.00933838	0.0908813	-0.0975342	0.065918	-0.199158		29.34	0.119263	0.259949	0.283997	0.196228
	29.34	9.76833	13.2941	18.0513	21.2542	23.3586	27.2838	30.779		35.14	2.80725	3.56531	4.68689	6.86743	10.5653	13.5256	20.6023		29.32	9.06836	13.0922	17.4775	20.2875	22.1238	25.3088	30.055		29.32	2.52942	5.04858	8.16589	10.7094	12.4501	15.8909	18.7328		30.54	-0.104065	-0.00463867	0.0924683	-0.0975342	0.0588989	-0.194458		29.44	0.117676	0.258362	0.28241	0.192322
	29.44	9.77607	13.3036	18.0649	21.266	23.3738	27.2923	30.7941		35.24	2.81042	3.56995	4.68298	6.87671	10.5778	13.5474	20.6301		29.42	9.08273	13.1041	17.4923	20.3023	22.1395	25.3257	30.0732		29.42	2.53333	5.06665	8.16907	10.7306	12.4681	15.9121	18.7509		30.64	-0.108765	-0.00933838	0.0877686	-0.102234	0.0675049	-0.182739		29.54	0.107544	0.24823	0.279297	0.189209
	29.54	9.78403	13.3145	18.0771	21.2792	23.386	27.3009	30.8081		35.34	2.80798	3.58411	4.70178	6.87744	10.5997	13.5881	20.6323		29.52	9.09736	13.1169	17.5055	20.3175	22.1546	25.3436	30.0914		29.52	2.54968	5.06104	8.18542	10.7352	12.4821	15.9409	18.7743		30.74	-0.125916	-0.0264893	0.0807495	-0.116272	0.0557861	-0.201477		29.64	0.115356	0.256042	0.287109	0.197021
	29.64	9.79163	13.3245	18.0891	21.2925	23.3987	27.3271	30.8203		35.44	2.82214	3.5802	4.70252	6.90332	10.6075	13.6077	20.71		29.62	9.11064	13.1288	17.5193	20.3331	22.1708	25.3607	30.1103		29.62	2.55896	5.08057	8.19324	10.7491	12.4969	15.9605	18.796		30.84	-0.111877	-0.0171509	0.0994873	-0.0975342	0.0698242	-0.17572		29.74	0.104431	0.24823	0.283997	0.190796
	29.74	9.79958	13.3329	18.102	21.3053	23.4122	27.3341	30.8351		35.54	2.81824	3.58948	4.72205	6.89941	10.6364	13.6248	20.6982		29.72	9.12359	13.1401	17.5334	20.3478	22.1857	25.3765	30.1277		29.72	2.55676	5.10254	8.20178	10.7665	12.5172	15.9885	18.8102		30.94	-0.115784	-0.0358887	0.0877686	-0.113953	0.0510864	-0.197571		29.84	0.0997314	0.236511	0.279297	0.193115
	29.84	9.81021	13.3429	18.1161	21.3191	23.4292	27.3451	30.852		35.64	2.83215	3.58484	4.71741	6.90869	10.6615	13.6514	20.7261		29.82	9.13905	13.1539	17.548	20.3631	22.2006	25.3934	30.1453		29.82	2.55359	5.09937	8.20886	10.7679	12.5243	15.9839	18.8251		31.04	-0.104065	-0.0358887	0.0830688	-0.120972	0.0510864	-0.202271		29.94	0.0997314	0.244324	0.279297	0.188416
	29.94	9.82224	13.3521	18.1271	21.3335	23.4427	27.3717	30.8672		35.74	2.82532	3.6012	4.7196	6.92285	10.6754	13.6709	20.7686		29.92	9.15395	13.1656	17.5617	20.3785	22.216	25.4088	30.1635		29.92	2.56213	5.104	8.21667	10.7946	12.5392	15.9988	18.8414		31.14	-0.104065	-0.0288696	0.0682373	-0.124084	0.0588989	-0.202271		30.04	0.0966187	0.244324	0.279297	0.181396
	30.04	9.83232	13.3633	18.1387	21.3478	23.4598	27.3798	30.8816		35.84	2.83215	3.60364	4.72913	6.92822	10.6974	13.6826	20.7847		30.02	9.17795	13.1781	17.5756	20.394	22.2303	25.4246	30.1812		30.02	2.56531	5.10645	8.2323	10.8094	12.5485	16.0081	18.8656		31.24	-0.104065	-0.0343018	0.0698242	-0.124084	0.0557861	-0.202271		30.14	0.0950317	0.241211	0.266785	0.181396
	30.14	9.84185	13.3728	18.151	21.3622	23.4734	27.3888	30.8973		35.94	2.83459	3.60754	4.7384	6.9353	10.7223	13.7217	20.8059		30.12	9.17755	13.1913	17.5894	20.408	22.2459	25.4413	30.1987		30.12	2.56067	5.1189	8.24011	10.8187	12.5587	16.03	18.8759		31.34	-0.107178	-0.0319824	0.0721436	-0.117065	0.0596924	-0.202271		30.24	0.0966187	0.236511	0.259766	0.181396
	30.24	9.852	13.3859	18.1618	21.3765	23.4878	27.4163	30.9118		36.04	2.84949	3.62073	4.7572	6.96655	10.7496	13.7498	20.8997		30.22	9.17982	13.2046	17.6043	20.4216	22.2616	25.4585	30.2162		30.22	2.56531	5.12354	8.255	10.829	12.568	16.0393	18.8876		31.44	-0.127502	-0.0366821	0.0643311	-0.129578	0.0549927	-0.213196		30.34	0.0950317	0.239624	0.262878	0.17981
	30.34	9.85928	13.3961	18.174	21.3898	23.5009	27.4247	30.9284		36.14	2.85559	3.61926	4.76038	6.9751	10.7677	13.771	20.9253		30.32	9.20259	13.2171	17.6171	20.4368	22.2769	25.4736	30.235		30.32	2.56848	5.12598	8.24793	10.8383	12.5735	16.0386	18.9047		31.54	-0.136108	-0.0358887	0.0721436	-0.124084	0.0581055	-0.210083		30.44	0.0997314	0.244324	0.272278	0.18219
	30.44	9.86873	13.4083	18.1865	21.4046	23.514	27.4336	30.9465		36.24	2.85657	3.62537	4.76648	6.98462	10.7887	13.7888	20.9539		30.42	9.21859	13.2285	17.6311	20.4512	22.291	25.4912	30.2529		30.42	2.57776	5.14307	8.26355	10.8563	12.579	16.0331	18.9344		31.64	-0.140015	-0.0358887	0.0752563	-0.125671	0.0541992	-0.20697		30.54	0.0997314	0.244323	0.276184	0.189209
	30.54	9.87607	13.4187	18.1972	21.4185	23.5273	27.4599	30.9616		36.34	2.85559	3.63098	4.77527	6.99072	10.7989	13.8069	20.9722		30.52	9.23059	13.2399	17.6437	20.4651	22.3056	25.5065	30.2708		30.52	2.58411	5.14868	8.27063	10.8759	12.5985	16.0503	18.9469		31.74	-0.135315	-0.0358887	0.0799561	-0.120972	0.0588989	-0.20697		30.64	0.0950317	0.241211	0.271484	0.189209
	30.64	9.88311	13.4293	18.2091	21.434	23.5409	27.4685	30.9751		36.44	2.8573	3.63879	4.776	6.9939	10.8263	13.8389	20.9817		30.62	9.24255	13.252	17.6578	20.4789	22.321	25.5217	30.2878		30.62	2.59583	5.14941	8.27527	10.9032	12.6134	16.0698	18.9781		31.84	-0.123596	-0.0405884	0.0799561	-0.125671	0.0510864	-0.213989		30.74	0.0880127	0.236511	0.271484	0.186096
	30.74	9.89192	13.4381	18.2213	21.4464	23.5567	27.479	30.9938		36.54	2.86902	3.64343	4.78064	7.02051	10.8426	13.8701	21.0615		30.72	9.25477	13.2635	17.6711	20.4934	22.335	25.5376	30.3056		30.72	2.59656	5.15405	8.28308	10.9047	12.6227	16.0769	18.993		31.94	-0.123596	-0.0476074	0.0799561	-0.13269	0.0510864	-0.218689		30.84	0.0911255	0.239624	0.274597	0.172791
	30.84	9.90466	13.4539	18.2342	21.4616	23.5723	27.5057	31.0078		36.64	2.8573	3.65198	4.78601	7.02832	10.8707	13.8904	21.085		30.82	9.26727	13.2764	17.6851	20.508	22.3503	25.553	30.3231		30.82	2.6051	5.17041	8.29797	10.9149	12.6447	16.094	19.0133		32.04	-0.123596	-0.0476074	0.0682373	-0.135803	0.0510864	-0.225708		30.94	0.0927124	0.241211	0.271484	0.189209
	30.94	9.91294	13.465	18.2466	21.4741	23.5843	27.5153	31.0234		36.74	2.8634	3.65369	4.79163	7.0415	10.8771	13.9085	21.1245		30.92	9.28091	13.2886	17.6982	20.523	22.3664	25.5695	30.3421		30.92	2.60046	5.16113	8.29944	10.9242	12.6571	16.1082	19.0414		32.14	-0.118896	-0.0507202	0.0635376	-0.140503	0.034668	-0.225708		31.04	0.0880127	0.236512	0.259766	0.189209
	31.04	9.91873	13.4769	18.2602	21.4863	23.5977	27.5243	31.0402		36.84	2.87683	3.66443	4.80408	7.04785	10.8981	13.9373	21.1436		31.02	9.29264	13.3008	17.7111	20.5362	22.3805	25.5853	30.359		31.02	2.61218	5.17041	8.30261	10.9391	12.6703	16.1057	19.0563		32.24	-0.108765	-0.0601196	0.0565186	-0.140503	0.0276489	-0.217896		31.14	0.0794067	0.251343	0.262878	0.189209
	31.14	9.92693	13.4875	18.2712	21.4991	23.6098	27.5521	31.054		36.94	2.8783	3.65833	4.80408	7.06177	10.9083	13.9521	21.1853		31.12	9.30541	13.3115	17.7238	20.5511	22.3959	25.6018	30.3761		31.12	2.61682	5.18213	8.31433	10.9672	12.6876	16.116	19.0829		32.34	-0.0993652	-0.0671387	0.0487061	-0.145203	0.0276489	-0.217896		31.24	0.0809937	0.256042	0.255859	0.189209
	31.24	9.9292	13.4927	18.2829	21.5098	23.6223	27.5618	31.071		37.04	2.8783	3.67004	4.8158	7.07593	10.9279	13.9741	21.2278		31.22	9.31814	13.3236	17.7367	20.5657	22.412	25.6174	30.3933		31.22	2.60754	5.19238	8.33069	10.9774	12.6884	16.1448	19.0953		32.44	-0.0923462	-0.0702515	0.0487061	-0.152222	0.0276489	-0.221008		31.34	0.0880127	0.256042	0.255859	0.189209
	31.34	9.93396	13.5031	18.2962	21.5233	23.6351	27.5705	31.0852		37.14	2.88074	3.67468	4.83533	7.09082	10.952	14.0107	21.2725		31.32	9.33027	13.3342	17.7498	20.581	22.4263	25.6326	30.4099		31.32	2.61682	5.19849	8.35022	10.9945	12.7094	16.1519	19.1163		32.54	-0.100159	-0.0796509	0.0487061	-0.155334	0.0245361	-0.225708		31.44	0.0880127	0.256042	0.255859	0.189209
	31.44	9.93982	13.515	18.31	21.5366	23.6512	27.599	31.1003		37.24	2.90491	3.67932	4.83142	7.10327	10.9762	14.0396	21.3098		31.42	9.34423	13.3469	17.7638	20.5955	22.4416	25.6481	30.4282		31.42	2.63171	5.2041	8.37219	11.0133	12.7267	16.1799	19.1454		32.64	-0.0993652	-0.0819702	0.0534058	-0.155334	0.0245361	-0.225708		31.54	0.0880127	0.251343	0.255859	0.189209
	31.54	9.94216	13.5258	18.3232	21.55	23.664	27.6098	31.1145		37.34	2.901	3.69812	4.85022	7.11963	10.9982	14.0803	21.3589		31.52	9.35695	13.359	17.777	20.6093	22.4563	25.6627	30.4441		31.52	2.64343	5.20874	8.37683	11.0133	12.7509	16.198	19.1578		32.74	-0.0806274	-0.0796509	0.0604248	-0.136597	0.0315552	-0.228821		31.64	0.100525	0.256836	0.263672	0.201721
	31.64	9.95349	13.5375	18.3365	21.5643	23.677	27.6166	31.1292		37.44	2.91663	3.70276	4.85242	7.13379	11.0199	14.0974	21.4014		31.62	9.36841	13.3705	17.79	20.6247	22.4715	25.6774	30.4609		31.62	2.63879	5.20874	8.39636	11.0282	12.7657	16.2112	19.1891		32.84	-0.0806274	-0.0866699	0.057312	-0.141296	0.0315552	-0.221802		31.74	0.11145	0.272461	0.269165	0.205627
	31.74	9.96365	13.5497	18.3477	21.5765	23.6914	27.6451	31.145		37.54	2.91418	3.70129	4.86975	7.14307	11.0489	14.1304	21.4292		31.72	9.38068	13.3825	17.802	20.6385	22.4864	25.6935	30.4774		31.72	2.6427	5.20728	8.41589	11.0524	12.7704	16.2441	19.2086		32.94	-0.0861206	-0.0866699	0.0557251	-0.145203	0.0299683	-0.218689		31.84	0.0880127	0.267761	0.259766	0.200928
	31.84	9.97224	13.557	18.3603	21.5917	23.707	27.654	31.1601		37.64	2.92688	3.70593	4.87439	7.15332	11.0731	14.1592	21.46		31.82	9.39345	13.3943	17.8148	20.652	22.5002	25.7084	30.4941		31.82	2.64807	5.20874	8.41516	11.0641	12.7775	16.2534	19.2203		33.04	-0.079834	-0.0975952	0.0651245	-0.148315	0.0245361	-0.217102		31.94	0.102844	0.267761	0.262878	0.204041
	31.94	9.98083	13.5691	18.3729	21.6042	23.7212	27.6621	31.1746		37.74	2.92908	3.70447	4.87439	7.16577	11.0756	14.1826	21.4973		31.92	9.40482	13.4049	17.8272	20.6654	22.5159	25.7234	30.5114		31.92	2.65442	5.22119	8.43542	11.0868	12.7977	16.2729	19.243		33.14	-0.0767212	-0.0991821	0.0510254	-0.156921	0.0198364	-0.210876		32.04	0.107544	0.267761	0.267578	0.20874
	32.04	9.98638	13.5779	18.384	21.6183	23.7336	27.6877	31.188		37.84	2.93152	3.71838	4.89392	7.16577	11.0856	14.2068	21.4973		32.02	9.4175	13.4166	17.8406	20.678	22.5304	25.7386	30.5279		32.02	2.65271	5.22046	8.44861	11.0961	12.8109	16.273	19.2609		33.24	-0.0571899	-0.0913696	0.0565186	-0.155334	0.0198364	-0.210876		32.14	0.104431	0.267761	0.262878	0.20874
	32.14	9.99294	13.5863	18.3954	21.6332	23.7472	27.6954	31.2003		37.94	2.9408	3.69739	4.88928	7.18213	11.0958	14.2288	21.5464		32.12	9.42964	13.4276	17.8532	20.6924	22.5411	25.7539	30.5441		32.12	2.67004	5.23608	8.46204	11.1149	12.8361	16.3088	19.286		33.34	-0.0368652	-0.0968018	0.0612183	-0.171753	0.0198364	-0.213196		32.24	0.0997314	0.267761	0.255859	0.20874
	32.24	10.0003	13.5919	18.4068	21.6471	23.7613	27.7003	31.2164		38.04	2.92688	3.71448	4.90637	7.18774	11.1246	14.2607	21.5632		32.22	9.44191	13.4392	17.8665	20.7058	22.5514	25.7685	30.5598		32.22	2.65833	5.23999	8.4574	11.118	12.8556	16.3145	19.3055		33.44	-0.0493774	-0.102295	0.0604248	-0.174866	0.0120239	-0.194458		32.34	0.0997314	0.263062	0.255859	0.200928
	32.34	10.0102	13.6019	18.4193	21.6602	23.7749	27.7245	31.2285		38.14	2.93689	3.72229	4.91418	7.20483	11.1598	14.2771	21.6145		32.32	9.45259	13.4503	17.8794	20.719	22.5576	25.7833	30.5763		32.32	2.67078	5.24316	8.4635	11.1227	12.8719	16.3479	19.3297		33.54	-0.0532837	-0.0944824	0.0604248	-0.167847	0.0120239	-0.197571		32.44	0.0997314	0.256042	0.252747	0.200928
	32.44	10.019	13.6118	18.4301	21.6713	23.788	27.7337	31.2409		38.24	2.95569	3.72546	4.91736	7.22119	11.163	14.292	21.6636		32.42	9.46786	13.4616	17.891	20.7312	22.5822	25.7979	30.5919		32.42	2.67932	5.24463	8.47375	11.1305	12.8673	16.3699	19.3492		33.64	-0.0509644	-0.0913696	0.0635376	-0.164734	0.00732422	-0.199158		32.54	0.11145	0.256042	0.262878	0.207947
	32.54	10.0293	13.6223	18.4411	21.6832	23.8004	27.7413	31.2551		38.34	2.95642	3.73254	4.92444	7.22437	11.1896	14.3232	21.6731		32.52	9.48105	13.4724	17.9042	20.7455	22.6029	25.813	30.6098		32.52	2.68567	5.25098	8.4823	11.1696	12.8876	16.4019	19.3719		33.74	-0.0720215	-0.0632324	0.0799561	-0.143616	0.0167236	-0.17804		32.64	0.11145	0.264648	0.264465	0.200928
	32.64	10.0394	13.6328	18.4532	21.6956	23.8156	27.765	31.2692		38.44	2.96741	3.7301	4.92517	7.23145	11.1989	14.3474	21.6944		32.62	9.49864	13.4836	17.9167	20.7584	22.6162	25.8279	30.6246		32.62	2.6825	5.2478	8.49084	11.1688	12.8961	16.4058	19.3734		33.84	-0.120483	-0.0632324	0.0799561	-0.141296	0.0315552	-0.17572		32.74	0.114563	0.267761	0.279297	0.197021
	32.74	10.0481	13.6411	18.4654	21.7081	23.8288	27.7728	31.2836		38.54	2.9635	3.73718	4.92053	7.229	11.2091	14.3694	21.687		32.72	9.51405	13.4945	17.9288	20.773	22.6305	25.8425	30.6408		32.72	2.68713	5.24316	8.49792	11.1781	12.9064	16.4214	19.3954		33.94	-0.14624	-0.0632324	0.0799561	-0.148315	0.0315552	-0.174927		32.84	0.115356	0.267761	0.279297	0.197021
	32.84	10.053	13.6497	18.4779	21.7215	23.8411	27.7796	31.2991		38.64	2.97522	3.75208	4.93298	7.24316	11.2364	14.3999	21.7295		32.82	9.50827	13.5045	17.9425	20.787	22.644	25.8571	30.6579		32.82	2.69421	5.25708	8.51746	11.1813	12.9203	16.4768	19.4171		34.04	-0.136108	-0.0663452	0.0651245	-0.148315	0.0268555	-0.174927		32.94	0.123962	0.28418	0.295715	0.21344
	32.94	10.0602	13.6602	18.4891	21.7303	23.8535	27.8026	31.3122		38.74	2.97375	3.75354	4.94153	7.25879	11.2496	14.4177	21.7764		32.92	9.527	13.515	17.9546	20.8004	22.6568	25.8715	30.673		32.92	2.69421	5.25952	8.53381	11.1898	12.9376	16.5073	19.4384		34.14	-0.123596	-0.0804443	0.0557251	-0.153015	0.00421143	-0.179626		33.04	0.130981	0.291198	0.310546	0.220459
	33.04	10.0687	13.6697	18.499	21.7409	23.8671	27.8114	31.3269		38.84	2.97668	3.75525	4.94006	7.27197	11.2677	14.4358	21.8159		33.02	9.54155	13.5253	17.9665	20.8139	22.6709	25.8857	30.6883		33.02	2.69421	5.27124	8.54089	11.2001	12.9423	16.5151	19.4508		34.24	-0.123596	-0.101501	0.0534058	-0.155334	-0.00280762	-0.189758		33.14	0.130981	0.286499	0.310547	0.220459
	33.14	10.0753	13.6786	18.511	21.7531	23.8813	27.8195	31.3414		38.94	2.97058	3.76916	4.95251	7.27051	11.277	14.4646	21.8115		33.12	9.549	13.5362	17.9799	20.828	22.6847	25.9005	30.7048		33.12	2.70911	5.27441	8.55579	11.2125	12.9586	16.5496	19.4625		34.34	-0.122803	-0.0858765	0.0604248	-0.136597	0.00421143	-0.182739		33.24	0.130981	0.282593	0.31366	0.223572
	33.24	10.0816	13.689	18.5205	21.7631	23.8953	27.8436	31.3574		39.04	2.97131	3.77624	4.96106	7.2876	11.3036	14.4912	21.8628		33.22	9.55964	13.547	17.9925	20.8409	22.6974	25.914	30.7209		33.22	2.70203	5.27905	8.57141	11.2196	12.972	16.5854	19.4735		34.44	-0.154846	-0.0952759	0.0604248	-0.139709	0.00421143	-0.187439		33.34	0.143494	0.299805	0.330872	0.240784
	33.34	10.0898	13.699	18.5325	21.773	23.9083	27.8528	31.3712		39.14	2.97986	3.77942	4.97913	7.3064	11.3263	14.5061	21.9192		33.32	9.57023	13.5587	18.0054	20.8543	22.712	25.9289	30.7375		33.32	2.71375	5.28687	8.58777	11.2203	12.9891	16.6245	19.5062		34.54	-0.175964	-0.0905762	0.0721436	-0.129578	0.0159302	-0.18274		33.44	0.150513	0.306824	0.333191	0.247803
	33.44	10.096	13.7075	18.5426	21.7855	23.921	27.8605	31.3863		39.24	2.97375	3.77234	4.97595	7.30957	11.3426	14.5303	21.9287		33.42	9.58309	13.5697	18.0175	20.8679	22.7256	25.943	30.7534		33.42	2.72156	5.29858	8.6073	11.2413	13.0023	16.644	19.5094		34.64	-0.212646	-0.102295	0.0604248	-0.148315	0.00421143	-0.197571		33.54	0.160645	0.316954	0.341002	0.259521
	33.54	10.1047	13.716	18.5529	21.7975	23.9367	27.8842	31.3996		39.34	2.97595	3.77698	4.98377	7.32593	11.3551	14.5591	21.9778		33.52	9.59445	13.5809	18.0312	20.8823	22.7392	25.9587	30.7701		33.52	2.72156	5.29858	8.60022	11.2469	13.0079	16.6487	19.5172		34.74	-0.21344	-0.118713	0.0604248	-0.153015	-0.000488281	-0.202271		33.64	0.155212	0.311523	0.34259	0.256409
	33.64	10.1129	13.7259	18.5615	21.809	23.9489	27.889	31.4145		39.44	2.99548	3.78406	4.99084	7.33838	11.3693	14.5803	22.0151		33.62	9.60582	13.5919	18.0433	20.8957	22.754	25.9731	30.7874		33.62	2.71838	5.30322	8.61511	11.2469	13.0204	16.6589	19.5289		34.84	-0.18689	-0.12262	0.0588379	-0.145203	0.000305176	-0.196045		33.74	0.141907	0.295105	0.329285	0.235291
[truncated: 4,470 more rows]
[truncated: 11 more columns]

## Sheet: Fig.5P
Ctrl
Flag-YspE1 a-GFP				Flag-YspE1 a-Flag
Flag-YspE2 a-GFP				Flag-YspE2 a-Flag
Flag-YP_3417 a-GFP				Flag-YP_3417 a-Flag

## Sheet: Fig.5R
GBP2	1	2	3		GBP5	1	2	3
p3xFlag-CMV	0.857237	1.40911	0.73365		p3xFlag-CMV	1.03643	1.05602	0.974123
[truncated: 19 more rows]

## Sheet: Fig.5S
mGBP1	repeat1	repeat2	repeat3	mGBP7	repeat1	repeat2	repeat3
[truncated: 29 more rows]

[truncated: 4 more sheets: Fig.5T, Fig.5ABCDEF repeats, Fig.5P repeats, Fig.5Q repeats]
