# Supplementary material for: Subversion of GBP-mediated host defense by E3 ligases acquired during Yersinia pestis evolution
Source: Nat Commun. 2022 Aug 4;13:4526. doi: 10.1038/s41467-022-32218-y (PMC9352726; doi:10.1038/s41467-022-32218-y)
Supplement: Supplementary file 9 — Source data [file 41467_2022_32218_MOESM9_ESM.zip › Figure 7.xlsx]

## Sheet: Fig.7 ABC
C57-201				Average
1h	1.10738	1.06711	0.825503	1
2h	1.87248	2.1745	1.87248	1.97315
4h	0.825503	1.00671	0.90604	0.912752
8h	0.302013	0.322148	0.330201	0.318121
24h	0.0167517	0.0161074	0.0144966	0.0157852
C57-ΔyspE2				Average
1h	0.907749	1.08487	1.00738	1
2h	1.11808	1.1845	1.25092	1.1845
4h	0.387454	0.431734	0.453875	0.424354
8h	0.0929889	0.0708487	0.0885609	0.0841328
24h	0.00150554	0.0015941	0.00136384	0.00148782
C57-201+IFNγ				Average
1h	1.03846	0.966346	0.995192	1
2h	0.973558	1.05288	1.00962	1.01202
4h	0.46875	0.526442	0.504808	0.5
8h	0.158654	0.158654	0.144231	0.153846
24h	0.00363462	0.00403846	0.00375	0.00380769
C57-ΔyspE2+IFNγ				Average
1h	1.0268	0.989691	0.983505	1
2h	0.513402	0.54433	0.494845	0.517526
4h	0.117526	0.136082	0.105155	0.119588
8h	0.0494845	0.0556701	0.0494845	0.0515464
24h	0.00041567	0.000395876	0.000465155	0.000425567

## Sheet: Fig.7 DEFG
Gbpch3-/-, ch5-/--201				Average
1h	1.00293	0.923754	1.07331	1
2h	3.12317	2.90323	2.6393	2.88856
4h	1.36364	1.84751	1.8915	1.70088
8h	0.756598	0.765396	0.800587	0.774194
24h	0.14956	0.184751	0.175953	0.170088
Gbpch3-/-, ch5-/--ΔyspE2				Average
1h	0.965909	1	1.03409	1
2h	2.5	2.61364	2.32955	2.48106
4h	1.19318	1.36364	1.38636	1.31439
8h	0.261364	0.375	0.306818	0.314394
24h	0.0931818	0.0727273	0.0886364	0.0848485
Gbpch3-/-, ch5-/--201+IFNγ				Average
1h	1.09346	0.981308	0.925234	1
2h	2.34112	2.1729	2.3972	2.30374
4h	2.03271	1.96262	1.85047	1.9486
8h	0.96729	0.85514	0.85514	0.892523
24h	0.0869159	0.10486	0.0925234	0.0947664
Gbpch3-/-, ch5-/--ΔyspE2+IFNγ				Average
1h	1.03723	0.909574	1.05319	1
2h	1.96277	2.17021	1.94681	2.0266
4h	1.05319	0.989362	0.973404	1.00532
8h	0.239362	0.271277	0.303191	0.271277
24h	0.143617	0.0319149	0.0319149	0.0691489

## Sheet: Fig.7 H
U937
Cell lysate IL-18				Supernants IL-18
								a-IL-18
			a-IL-18
Cell lysate IL-1b				Supernants IL-1b
			a-IL-1b				a-IL-1b
Cell lysate Caspase1-p20				Supernants Caspase1-p20
									a-Caspase-1-p20
			a-Caspase-1-p20
Cell lysate actin
				a-Acin

## Sheet: Fig.7I
RAW264.7				C57 BMDMs
Cell lysate IL-18				Cell lysate IL-18
			a-IL-18				a-IL-18
Cell lysate IL-1b				Cell lysate IL-1b
				a-IL-1b				a-IL-1b
Cell lysate Caspase1-p20				Cell lysate Caspase1-p20
				a-Caspase-1-p20						a-Caspase-1-p20
Cell lysate actin				Cell lysate actin
			a-Acin					a-Acin
Supernants IL-18				Supernants IL-18
										a-IL-18
				a-IL-18
Supernants IL-1b				Supernants IL-1b
											a-IL-1b
				a-IL-1b
Supernants Caspase1-p20				Supernants Caspase1-p20
										a-Caspase-1-p20
				a-Caspase-1-p20

## Sheet: Fig.7J
Gbpchr3-/-, chr5-/- BMDMs
Cell lysate IL-18
				a-IL-18
Cell lysate IL-1b
				a-IL-1b
Cell lysate Caspase1-p20
				a-Caspase-1-p20
Cell lysate actin
			a-Actin
Supernants IL-1b
			a-IL-1b
Supernants Caspase1-p20
			a-Caspase-1-p20
Supernants IL-18

## Sheet: Fig.7K
U937
Cell Lysate					Supernants
IL-18	1	2	3		IL-18	1	2	3
201	0.931068	1.01299	0.94859		201	0.115377	0.337784	0.12954
ΔYspE2	0.604672	0.626563	0.457332		ΔYspE2	0.886868	0.957337	0.914164
ΔYspE2/YspE2	1.14807	0.974355	1.10839		ΔYspE2/YspE2	0.0888691	0.235574	0.105664
ΔYspE2/YspE1	0.945333	0.780577	1.01056		ΔYspE2/YspE1	0.106661	0.154032	0.154178
ΔYspE2/YspE2C386	0.507123	0.515003	0.355319		ΔYspE2/YspE2C386	1.25513	1.08913	1.18779
IL-1	1	2	3		IL-1	1	2	3
201	0.891082	0.948602	1.16032		201	-0.0962511	0.149038	0.0864738
ΔYspE2	0.324702	0.243116	0.187062		ΔYspE2	0.918578	0.757877	1.32355
ΔYspE2/YspE2	1.65312	1.42448	1.38952		ΔYspE2/YspE2	-0.131403	0.197197	0.118118
ΔYspE2/YspE1	1.56396	1.45723	1.49056		ΔYspE2/YspE1	-0.086034	0.18148	0.14584
ΔYspE2/YspE2C386	0.00166785	0.0118797	0.119384		ΔYspE2/YspE2C386	1.67269	1.16161	1.53189
caspse1-p20	1	2	3		caspse1-p20	1	2	3
201	0.18819	0.108942	0.320107		201	0.11513	0.369172	0.243433
ΔYspE2	0.747705	1.0879	1.1644		ΔYspE2	0.896946	0.964881	1.25333
ΔYspE2/YspE2	0.312547	0.198551	0.313365		ΔYspE2/YspE2	0.10286	0.366476	0.301858
ΔYspE2/YspE1	0.407268	0.306021	0.157784		ΔYspE2/YspE1	0.15597	0.255116	0.214438
ΔYspE2/YspE2C386	0.926051	1.32356	1.90505		ΔYspE2/YspE2C386	1.22979	1.07279	0.595745

## Sheet: Fig.7 L
RAW264.7
Cell Lysate					Supernants
IL-18	1	2	3		IL-18	1	2	3
201	1.01733	0.917358	1.08264		201	0.757312	0.570134	0.391835
ΔyspE2	0.648371	0.701319	0.702721		ΔyspE2	1.10026	1.02177	0.877968
ΔyspE2/YspE2	0.932227	0.873788	1.27018		ΔyspE2/YspE2	0.50489	0.354403	0.27484
ΔyspE2/YspE1	1.01668	1.03448	1.56066		ΔyspE2/YspE1	0.58201	0.605068	0.574703
IL-1	1	2	3		IL-1	1	2	3
201	0.854002	1.10482	0.89518		201	0.116579	0.100823	0.333526
ΔyspE2	0.162956	0.175393	0.142113		ΔyspE2	0.960457	1.14074	0.898807
ΔyspE2/YspE2	1.06105	1.3455	1.82265		ΔyspE2/YspE2	0.225788	0.178165	0.373224
ΔyspE2/YspE1	1.45182	2.49213	2.83466		ΔyspE2/YspE1	0.110117	0.125239	0.375692
Caspse1-p20	1	2	3		Caspse1-p20	1	2	3
201	0.277112	0.444003	0.148963		201	0.312774	0.303657	0.151566
ΔyspE2	1.06144	0.938565	1		ΔyspE2	0.98151	1.01849	1
ΔyspE2/YspE2	0.216115	0.279771	0.214828		ΔyspE2/YspE2	0.192217	0.261784	0.225213
ΔyspE2/YspE1	0.252232	0.452632	0.238812		ΔyspE2/YspE1	0.21903	0.274481	0.351369
C57 BMDMs
Cell Lysate					Supernants
IL-18	1	2	3		IL-18	1	2	3
201	0.857577	1.14242	1		201	0.46989	0.153033	0.278795
ΔyspE2	0.832434	0.805547	0.842691		ΔyspE2	1	0.987364	1.01264
ΔyspE2/YspE2	0.850232	0.847275	0.847569		ΔyspE2/YspE2	0.52328	0.105049	0.154759
ΔyspE2/YspE1	0.900913	0.851445	1.11888		ΔyspE2/YspE1	0.549047	0.125547	0.171733
IL-1	1	2	3		IL-1	1	2	3
201	1.06689	0.924755	0.993594		201	0.176152	0.192142	0.448547
ΔyspE2	0.283013	0.172269	0.0431479		ΔyspE2	1.06081	0.939188	1
ΔyspE2/YspE2	0.879637	1.02299	0.915034		ΔyspE2/YspE2	0.131559	0.126027	0.361453
ΔyspE2/YspE1	0.932262	1.22111	1.10431		ΔyspE2/YspE1	0.098794	0.116159	0.285241
Caspse1-p20	1	2	3		Caspse1-p20	1	2	3
201	0.46989	0.153033	0.278795		201	0.168545	0.128444	0.170006
ΔyspE2	1	0.987364	1.01264		ΔyspE2	0.730213	1.11295	1.15684
ΔyspE2/YspE2	0.52328	0.105049	0.154759		ΔyspE2/YspE2	0.142736	0.215143	0.136948
ΔyspE2/YspE1	0.549047	0.125547	0.171733		ΔyspE2/YspE1	0.139241	0.226542	0.162552
Gbpchr3-/-, chr5-/- BMDMs
Cell Lysate					Supernants
IL-18	1	2	3		IL-18	1	2	3
201	0.86631	1.17228	0.961411		201	0.741856	0.587922	1.05393
ΔyspE2	1.61497	0.794213	1.1845		ΔyspE2	1.0418	0.749605	0.970079
ΔyspE2/YspE2	1.40469	1.58071	1.14989		ΔyspE2/YspE2	1.04567	1.0404	0.787295
ΔyspE2/YspE1	1.44149	1.23747	1.61939		ΔyspE2/YspE1	1.17067	1.62208	1.03794
IL-1	1	2	3		IL-1	1	2	3
201	0.766155	0.769105	1.46474		201	0.842104	0.945175	1.21272
ΔyspE2	1.11997	0.694003	0.800473		ΔyspE2	1.36804	1.38053	1.29758
ΔyspE2/YspE2	0.971011	1.13717	0.686828		ΔyspE2/YspE2	1.55052	1.41825	0.951061
ΔyspE2/YspE1	0.974362	1.14369	1.17426		ΔyspE2/YspE1	1.81488	1.23019	1.10046
Caspse1-p20	1	2	3		Caspse1-p20	1	2	3
201	0.813565	0.677455	1.01849		201	0.941621	0.942	1.06773
ΔyspE2	1.35447	1.49145	1.04239		ΔyspE2	1.00967	1.00498	1.0662
ΔyspE2/YspE2	1.30645	1.82305	0.78279		ΔyspE2/YspE2	1.0163	1.08317	0.700783
ΔyspE2/YspE1	1.25572	1.58995	1.1022		ΔyspE2/YspE1	1.22203	1.15814	0.979269

## Sheet: Fig.7 ABC repeats
C57-201				Average		C57-201				Average
1h	0.853211	1.18349	0.963303	1		1h	1.05882	0.911765	1.02941	1
2h	2.11927	1.98165	1.78899	1.9633		2h	1.38235	1.4902	1.41176	1.4281
4h	0.880734	0.770642	0.990826	0.880734		4h	0.882353	0.803922	0.833333	0.839869
8h	0.451376	0.506422	0.511927	0.489908		8h	0.313725	0.303922	0.294118	0.303922
24h	0.00924771	0.00990826	0.00704587	0.00873394		24h	0.00556863	0.00572549	0.00541176	0.00556863
C57-ΔyspE2				Average		C57-ΔyspE2				Average
1h	0.971591	0.920455	1.10795	1		1h	1.0292	1.0219	0.948905	1
2h	0.886364	1.09091	0.886364	0.954545		2h	0.912409	0.890511	0.846715	0.883212
4h	0.375	0.460227	0.545455	0.460227		4h	0.291971	0.328467	0.350365	0.323601
8h	0.204545	0.153409	0.170455	0.176136		8h	0.134307	0.131387	0.145985	0.137226
24h	0.000736364	0.000872727	0.000954545	0.000854545		24h	0.00127299	0.00107445	0.0011562	0.00116788
C57-201+IFNγ				Average		C57-201+IFNγ				Average
1h	1.06875	1.14375	0.7875	1		1h	0.988024	1.03293	0.979042	1
2h	1.5375	1.35	1.65	1.5125		2h	0.898204	0.907186	0.898204	0.901198
4h	0.4125	0.65625	0.525	0.53125		4h	0.44012	0.476048	0.494012	0.47006
8h	0.225	0.1875	0.16875	0.19375		8h	0.125749	0.116766	0.0988024	0.113772
24h	0.0048	0.00405	0.00315	0.004		24h	0.00323353	0.00316168	0.00316168	0.00318563
C57-ΔyspE2+IFNγ				Average		C57-ΔyspE2+IFNγ				Average
1h	0.904306	0.990431	1.10526	1		1h	1.00478	0.997608	0.997608	1
2h	0.688995	0.516746	0.559809	0.588517		2h	0.5311	0.538278	0.538278	0.535885
4h	0.114833	0.172249	0.157895	0.148325		4h	0.0717703	0.107656	0.136364	0.105263
8h	0.0287081	0.0574163	0.0574163	0.0478469		8h	0.0287081	0.0287081	0.0358852	0.0311005
24h	0.000275598	0.000252632	0.000367464	0.000298565		24h	0.000367464	0.000344498	0.000344498	0.000352153

## Sheet: Fig.7 DEFG repeats
Gbpch3-/-, ch5-/--201				Average		Gbpch3-/-, ch5-/--201				Average
1h	1.11628	0.895349	0.988372	1		1h	1.01647	1.00941	0.974118	1
2h	3.37209	3.43023	2.73256	3.17829		2h	3.24706	3.31765	3.10588	3.22353
4h	2.32558	1.9186	2.2093	2.15116		4h	1.48235	1.72941	1.72941	1.64706
8h	0.895349	1.05814	0.767442	0.906977		8h	0.72	0.762353	0.734118	0.738824
24h	0.106977	0.130233	0.116279	0.117829		24h	0.0578824	0.0734118	0.0776471	0.0696471
Gbpch3-/-, ch5-/--ΔyspE2				Average		Gbpch3-/-, ch5-/--ΔyspE2				Average
1h	0.991228	1.05263	0.95614	1		1h	1.03218	0.980198	0.987624	1
2h	2.36842	2.14912	2.58772	2.36842		2h	3.04455	3.00743	2.85891	2.9703
4h	1.40351	1.44737	1.53509	1.46199		4h	1.37376	1.52228	1.18812	1.36139
8h	0.192982	0.27193	0.166667	0.210526		8h	0.378713	0.445545	0.386139	0.403465
24h	0.0333333	0.0368421	0.0298246	0.0333333		24h	0.106931	0.105446	0.105446	0.105941
Gbpch3-/-, ch5-/--201+IFNγ				Average		Gbpch3-/-, ch5-/--201+IFNγ				Average
1h	0.948347	1.05992	0.991736	1		1h	0.949367	1.0538	0.996835	1
2h	2.44835	2.35537	2.69628	2.5		2h	1.85127	2.13608	2.23101	2.07278
4h	2.85124	2.94421	2.47934	2.75826		4h	1.28165	1.37658	1.37658	1.34494
8h	1.02273	1.1219	1.05372	1.06612		8h	0.617089	0.598101	0.636076	0.617089
24h	0.409091	0.198347	0.241736	0.283058		24h	0.170886	0.18038	0.142405	0.164557
Gbpch3-/-, ch5-/--ΔyspE2+IFNγ				Average		Gbpch3-/-, ch5-/--ΔyspE2+IFNγ				Average
1h	0.986014	0.923077	1.09091	1		1h	1.03242	0.98005	0.987531	1
2h	2.41259	2.30769	2.77972	2.5		2h	1.90773	2.05736	1.87032	1.94514
4h	2.04545	1.67832	1.73077	1.81818		4h	1.04738	0.972569	0.972569	0.997506
8h	0.43007	0.482517	0.440559	0.451049		8h	0.291771	0.284289	0.314214	0.296758
24h	0.115385	0.0734266	0.0944056	0.0944056		24h	0.0897756	0.0598504	0.0673317	0.0723192

## Sheet: Fig.7 H repeats
U937				U937
Cell lysate IL-18				Cell lysate IL-18
repeat2				repeat3
a-IL-18				a-IL-18
Cell lysate IL-1b				Cell lysate IL-1b
repeat2				repeat3
a-IL-1b				a-IL-1b
Cell lysate Caspase1-p20				Cell lysate Caspase1-p20
repeat2				repeat3
a-Caspase-1-p20				a-Caspase-1-p20
Cell lysate actin				Cell lysate actin
repeat2				repeat3
a-Acin				a-Acin
Supernants IL-18				Supernants IL-18
repeat2				repeat3
				a-IL-18
a-IL-18
Supernants IL-1b				Supernants IL-1b
				a-IL-1b
a-IL-1b
Supernants Caspase1-p20				Supernants Caspase1-p20
				a-Caspase-1-p20
a-Caspase-1-p20

[truncated: 2 more sheets: Fig.7 I repeats, Fig.7 J repeats]
