# Supplementary material for: Subversion of GBP-mediated host defense by E3 ligases acquired during Yersinia pestis evolution
Source: Nat Commun. 2022 Aug 4;13:4526. doi: 10.1038/s41467-022-32218-y (PMC9352726; doi:10.1038/s41467-022-32218-y)
Supplement: Supplementary file 9 — Source data [file 41467_2022_32218_MOESM9_ESM.zip › Figure 8.xlsx]

## Sheet: Fig.8A
Days	d4	d5	d6	d7	d8	d9	d10	d11	d12	SUM	c57 ♀
201	3	3	3	1						10	CFU=42
ΔyspE2	0	0	2	2	2	2	1	1		10	CFU=73
ΔyspE2/YspE2	5	1	3	1						10	CFU=55
ΔyspE2/YspE1	4	4	2							10	CFU=87

## Sheet: Fig.8B
Liver
	C57/201	C57/ΔyspE2	C57/ΔyspE2/YpsE2	C57/ΔyspE2/YpsE1
1	4.76955	2.32682	4.74888	3.22049
2	4.49378	4.54171	5.28568	5.05038
3	3.5974	3.78353	5.63503	4.38545
4	5.8349	4.12215	6.38694	5.61979
5	5.9364	4.44011	4.14688	5.72871
6	5.58805	2.5705	4.40591	6.34289
7	3.82023	2.90647	3.5345	4.78292
8	3.02803	2.96859	4.01881	5.26213
9	4.2472	3.37543	2.65811	3.47712
10	3.98777	4.96972	4.06679	4.30918
	4.53033	3.6005	4.48875	4.8179
Spleen
	C57/201	C57/ΔyspE2	C57/ΔyspE2/YpsE2	C57/ΔyspE2/YpsE1
1	6.20685	2.22185	4.29294	4.49069
2	4.93198	3.77964	5.85165	4.93191
3	4.28374	4.14722	5.87841	5.81028
4	6.47094	2.7525	4.41708	6.55994
5	4.76769	3.36001	6.04621	4.80235
6	5.88303	4.80407	4.86608	5.81608
7	4.10217	4.54359	4.05096	4.26453
8	5.85073	3.65186	4.90333	4.99555
9	3.99858	2.63202	5.66636	4.21277
10	5.71871	4.69805	5.23557	6.14267
	5.22144	3.65908	5.12086	5.20268
Lung
	C57/201	C57/ΔyspE2	C57/ΔyspE2/YpsE2	C57/ΔyspE2/YpsE1
1	5.27592	1.70997	3.8966	3.27336
2	3.81086	4.19735	3.90309	3.84638
3	4.84563	3.34315	4.52288	4.92082
4	3.05192	3.87662	5.70411	5.44079
5	3.98893	2.43012	3.48906	4.9899
6	4.65267	1.92904	3.86374	3.32135
7	4.45472	3.14175	4.25118	4.52684
8	3.44679	2.11965	2.92959	4.47035
9	5.12469	2.94734	4.38934	3.89908
10	2.08147	1.19334	3.80618	4.309
	4.07336	2.68883	4.07558	4.29979
Lymph
	C57/201	C57/ΔyspE2	C57/ΔyspE2/YpsE2	C57/ΔyspE2/YpsE1
1	5.62839	4.58358	6.85783	5.01703
2	5.46489	5.51851	7.15254	6.75012
3	5.00718	3.54818	6.2492	6.42867
4	6.45611	5.93785	5.7546	7.09691
5	5.27107	5.34242	4.87313	6.99819
6	6.92514	4.97004	6.17367	6.25527
7	6.25326	4.30821	5.64345	5.76343
8	4.75077	4.43669	5.03875	6.44326
9	7.09836	5.20412	5.37414	4.76343
10	4.9345	4.20412	4.47227	6.08814
	5.77897	4.80537	5.75896	6.16045

## Sheet: Fig.8 C
days	d3	d4	d5	d6	d7	d8	d9	d10	d11	d12	SUM	♀
201/C57	0	2	5	3							10	CFU=120
ΔyspE2/C57	0	0	1	1	2	0	6				10	CFU=93
201/Gbp-chr 3,5-/-	1	9									10	CFU=120
ΔyspE2/Gbp-chr 3,5-/-	1	4	4	1							10	CFU=93

## Sheet: Fig.8 D
Liver
	201/c57	ΔyspE2/c57	201/Gbpchr3-/-, 5-/-	ΔyspE2/Gbpchr3-/-, 5-/-
1	6.87771	3.3146	6.05433	7.28451
2	6.04087	4.43968	7.52554	5.23688
3	6.24902	4.79588	4.54493	5.70411
4	6.64698	3.67572	5.18842	5.65092
5	5.39339	2.82391	7.14537	4.91593
6	4.38202	4.98018	8.40461	6.81106
7	4.44888	5.37079	5.98173	6.77348
8	5.4052	2.92082	8.22153	6.19103
9	5.7522	4.26784	7.89812	6.98647
10	4.04463	4.0014	5.48564	7.4687
Spleen
	201/c57	ΔyspE2/c57	201/Gbpchr3-/-, 5-/-	ΔyspE2/Gbpchr3-/-, 5-/-
1	4.13855	3.07702	8.66086	4.12494
2	5.27756	2.61003	5.93366	7.61908
3	4.10399	3.78819	3.29385	7.40567
4	4.64938	4.50756	4.93785	7.26007
5	5.90957	2.38529	5.58586	5.57137
6	6.74015	5.51725	7.76918	5.93712
7	5.92539	4.28691	5.55804	6.57495
8	3.89825	2.92309	6.31368	4.56822
9	4.49086	2.93432	4.34242	3.71745
10	4.12604	3.75157	3.71098	4.47837
Lung
	201/c57	ΔyspE2/c57	201/Gbpchr3-/-, 5-/-	ΔyspE2/Gbpchr3-/-, 5-/-
1	4.93685	2.41692	3.9699	4.11115
2	3.87352	1.86403	3.78819	3.34929
3	4.84219	2.95562	5.04622	4.69976
4	5.33995	1.86726	4.57478	4.1302
5	4.31042	2.98248	6.93651	3.35202
6	3.26033	2.45195	6.58092	4.09896
7	4.13537	3.60337	5.55117	5.8959
8	4.66555	1.96202	2.21671	6.65385
9	4.24041	2.27509	5.63169	4.63113
10	3.99913	3.83581	6.03826	4.39953
Lymph
	201/c57	ΔyspE2/c57	201/Gbpchr3-/-, 5-/-	ΔyspE2/Gbpchr3-/-, 5-/-
1	5.44196	3.40369	4.56427	4.06446
2	4.75333	4.926	4.78295	4.92942
3	4.55791	4.67821	7.0054	5.10266
4	6.80731	6.07615	7.74527	6.52396
5	5.91204	5.37107	8.15761	6.38322
6	5.69461	3.32906	6.32222	7.29373
7	5.90309	4.14613	4.27416	4.17416
8	4.23384	4.44716	8.56427	5.95585
9	4.74819	3.53148	7.12494	4.716
10	3.44716	3.05436	6.64509	7.77208

## Sheet: Fig.8 A repeats
Days	d4	d5	d6	d7	d8	d9	d10	d11	d12	0	♀
201	7	2	1							10	CFU=92
ΔyspE2	0	1	3	3	2	1				10	CFU=113
ΔyspE2/YspE2	7	0	1	2						10	CFU=135
ΔyspE2/YspE1	5	3	1	0	1					10	CFU=81
Days	d4	d5	d6	d7	d8	d9	d10	d11	d12	0	♀
201	3	4	2	1						10	CFU=54
ΔyspE2	0	0	1	2	3	1	1	1	1	10	CFU=60
ΔyspE2/YspE2	6	2	0	2						10	CFU=78
ΔyspE2/YspE1	3	3	3	1						10	CFU=91

## Sheet: Fig.8 B repeats
Liver
	C57/201	C57/ΔyspE2	C57/ΔyspE2/YpsE2	C57/ΔyspE2/YpsE1
1	7.17057	2.39539	3.59646	6.50769
2	5.28411	4.64575	5.17419	4.80306
3	5.80804	5.73824	5.62913	7.22443
4	7.31763	3.61284	7.34127	6.86703
5	4.46748	3.36251	6.38482	6.85342
6	3.66979	3.88573	5.28271	6.20179
7	6.5254	4.37774	5.91648	3.3306
8	5.01424	4.94102	4.95149	4.86646
9	6.46832	3.08891	5.55622	5.98629
10	7.09631	3.82391	5.12063	6.46852
	5.88219	3.9872	5.49534	5.91093
Spleen
	C57/201	C57/ΔyspE2	C57/ΔyspE2/YpsE2	C57/ΔyspE2/YpsE1
1	5.84039	3.32077	6.3966	4.38917
2	6.05886	3.80272	6.50983	6.23269
3	5.49485	4.5886	6.86138	6.47345
4	6.26136	2.81897	5.8942	5.64758
5	3.83746	5.16904	4.14128	5.94715
6	4.67208	3.30803	4.15911	6.0538
7	6.70452	4.15147	6.51952	5.15181
8	5.74851	4.65197	6.51471	6.82565
9	4.50495	3.82096	6.66721	7.446
10	5.14693	3.59981	7.53331	3.58866
	5.42699	3.92323	6.11971	5.7756
Lung
	C57/201	C57/ΔyspE2	C57/ΔyspE2/YpsE2	C57/ΔyspE2/YpsE1
1	3.71334	1.36151	3.83373	3.81834
2	4.64509	2.14103	3.66443	3.17733
3	5.33602	3.58881	4.63461	2.54092
4	5.32703	2.48509	4.96428	4.93624
5	4.54181	3.19535	5.53354	5.8558
6	2.30636	4.27407	3.27486	4.84454
7	5.14449	1.88863	3.98799	4.2375
8	3.41139	2.40616	5.58417	6.3304
9	5.15201	2.24244	5.01215	3.51933
10	4.07386	3.53799	4.33628	3.96658
	4.36514	2.71211	4.4826	4.3227
Lymph
	C57/201	C57/ΔyspE2	C57/ΔyspE2/YpsE2	C57/ΔyspE2/YpsE1
1	8.35297	6.3764	6.15776	4.65288
2	6.0829	5.92343	6.1033	4.85387
3	6.40072	6.42951	7.50842	7.39645
4	7.97662	5.64446	8.03892	7.91955
5	5.0483	6.4712	7.53905	8.0743
6	5.51319	5.12009	7.40226	6.73536
7	7.1281	4.31344	7.14349	7.61575
8	8.37709	5.51374	4.88649	6.67243
9	8.10019	4.97734	6.10051	6.81459
10	7.20623	3.53115	5.61794	6.85986
	7.01863	5.43008	6.64981	6.7595

## Sheet: Fig.8 C repeats
Days	d3	d4	d5	d6	d7	d8	d9	d10	d11	d12	SUM	♀
201/C57	0	5	2	3							10	CFU=31
ΔyspE2/C57	0	0	0	3	3	2	2				10	CFU=42
201/Gbp-chr 3,5-/-	5	4	1								10	CFU=31
ΔyspE2/Gbp-chr 3,5-/-	1	4	4	1							10	CFU=42
Days	d3	d4	d5	d6	d7	d8	d9	d10	d11	d12	SUM	♀
201/C57	0	3	6	1							10	CFU=54
ΔyspE2/C57	0	0	0	2	0	3	3	1	1		10	CFU=75
201/Gbp-chr 3,5-/-	3	7									10	CFU=54
ΔyspE2/Gbp-chr 3,5-/-	1	5	3	1							10	CFU=75

## Sheet: Fig.8 D repeats
Liver							Liver
	201/c57	ΔyspE2/c57	201/Gbpchr3-/-, 5-/-	ΔyspE2/Gbpchr3-/-, 5-/-				201/c57	ΔyspE2/c57	201/Gbpchr3-/-, 5-/-	ΔyspE2/Gbpchr3-/-, 5-/-
1	3.63433	3.43012	7.29342	4.4175			1	3.75151	4.23809	3.96605	5.64098
2	4.92987	4.27823	7.96953	6.35306			2	4.47975	2.70276	5.04906	4.6257
3	6.30039	3.28419	5.41035	6.85387			3	5.11559	3.26708	5.43522	4.70214
4	5.76361	4.54253	4.47297	5.74719			4	4.80073	4.34005	7.47694	6.32898
5	4.93489	4.18732	5.36747	5.27765			5	5.70347	4.4517	6.48433	6.39205
6	5.66191	3.99738	7.29826	5.864			6	3.61775	5.27251	5.6294	5.0751
7	6.44867	4.98152	7.52231	6.47771			7	4.88774	4.07625	5.91451	5.48875
8	5.05961	3.44505	5.02086	5.56347			8	5.47317	2.43526	4.13394	4.93892
9	5.88056	5.53733	6.8904	6.75609			9	4.61575	3.70357	6.68521	5.45023
10	4.31379	4.9506	8.18059	7.2562			10	4.7902	4.50127	7.15118	4.38832
	5.83989	4.78978	7.51321	6.57995
Spleen							Spleen
	201/c57	ΔyspE2/c57	201/Gbpchr3-/-, 5-/-	ΔyspE2/Gbpchr3-/-, 5-/-				201/c57	ΔyspE2/c57	201/Gbpchr3-/-, 5-/-	ΔyspE2/Gbpchr3-/-, 5-/-
1	3.6163	2.78693	7.35801	5.81936			1	3.65139	3.95807	6.45082	5.93227
2	3.7288	3.22792	7.12982	3.73439			2	5.37554	3.73	5.79972	6.60106
3	4.29607	4.04308	6.61979	5.8464			3	4.2888	2.24413	7.06809	4.30448
4	5.03324	2.95945	7.69806	3.20617			4	5.13383	4.40786	7.03057	4.89051
5	5.57487	4.63962	6.26872	6.80688			5	4.70469	2.77527	5.67178	4.3321
6	5.11238	4.77773	6.67215	7.15365			6	4.24636	4.42852	4.38854	5.40656
7	5.90572	3.22185	7.46159	6.18204			7	3.80871	4.1293	5.06993	5.5384
8	3.69591	5.02583	6.58388	5.92475			8	4.84601	5.0034	6.12462	4.94703
9	3.34679	3.77989	5.78776	6.89762			9	3.92925	3.31231	6.45389	5.79902
10	4.25011	3.82955	5.1604	5.78508			10	5.54804	3.92766	4.87371	5.95078
	5.168	4.37728	7.11544	6.51713
Lung							Lung
	201/c57	ΔyspE2/c57	201/Gbpchr3-/-, 5-/-	ΔyspE2/Gbpchr3-/-, 5-/-				201/c57	ΔyspE2/c57	201/Gbpchr3-/-, 5-/-	ΔyspE2/Gbpchr3-/-, 5-/-
1	2.72515	2.34132	7.27144	5.62547			1	2.40998	3.12683	3.67651	4.99966
2	3.54262	2.0119	6.17005	7.169			2	3.18662	2.38345	6.56748	3.60234
3	3.8557	1.53611	6.39328	6.36308			3	4.11948	2.67037	5.35506	6.241
4	4.81215	3.00084	5.24033	5.1693			4	3.29017	3.82787	6.26241	5.0465
5	4.88157	2.00625	5.96946	3.19092			5	4.1293	2.03881	5.11064	3.54547
6	4.00317	2.67674	4.67702	4.84753			6	2.20995	2.16494	3.96621	4.72793
7	3.04393	3.98878	3.78679	5.46489			7	2.08685	3.03554	6.04505	4.16386
8	3.39635	2.06253	5.08802	4.41531			8	4.70369	2.22869	5.06695	5.10517
9	2.46417	1.15413	4.84072	3.06976			9	3.90411	1.55143	3.76103	5.36169
10	3.81477	3.17609	4.24221	4.75809			10	3.0931	3.83549	5.99654	4.38113
	4.23729	3.12417	6.38029	6.25725
Lymph							Lymph
	201/c57	ΔyspE2/c57	201/Gbpchr3-/-, 5-/-	ΔyspE2/Gbpchr3-/-, 5-/-				201/c57	ΔyspE2/c57	201/Gbpchr3-/-, 5-/-	ΔyspE2/Gbpchr3-/-, 5-/-
1	3.08355	3.767	8.26386	6.14994			1	4.45753	4.72634	5.05376	4.48276
2	4.85995	5.20679	6.59672	5.52814			2	4.47661	3.37209	5.53214	6.35114
3	3.28214	4.30599	7.73936	6.63451			3	5.6574	3.15252	8.01773	7.71014
4	6.05912	5.69897	8.11283	8.04318			4	6.55411	4.78753	7.69716	7.04051
5	6.62613	4.22004	6.61449	8.06039			5	6.52757	5.48601	8.10488	7.32227
6	6.69695	4.80618	8.25014	5.51851			6	5.76167	4.76929	8.15984	5.9325
7	5.98101	3.71193	6.80241	5.86086			7	5.4245	5.23855	7.41567	5.9043
8	3.20504	2.77691	8.28597	6.28657			8	3.77536	4.09875	6.84596	4.69581
9	4.44034	3.54735	7.65292	6.67998			9	4.51755	4.00553	6.03621	4.10425
10	5.16827	4.13684	5.64594	4.70827			10	5.2778	5.36247	7.04235	5.48434
	6.06295	4.89798	7.90256	7.37887
