# Supplementary material for: Subversion of GBP-mediated host defense by E3 ligases acquired during Yersinia pestis evolution
Source: Nat Commun. 2022 Aug 4;13:4526. doi: 10.1038/s41467-022-32218-y (PMC9352726; doi:10.1038/s41467-022-32218-y)
Supplement: Supplementary file 9 — Source data [file 41467_2022_32218_MOESM9_ESM.zip › Supplementary Figure 4.xlsx]

## Sheet: S Fig.4B
hGBP3
hGBP4
hGBP5
hGBP6
hGBP7

## Sheet: S Fig.4C
hGBP3
hGBP4
hGBP5
hGBP6
hGBP7
