# Supplementary material for: Subversion of GBP-mediated host defense by E3 ligases acquired during Yersinia pestis evolution
Source: Nat Commun. 2022 Aug 4;13:4526. doi: 10.1038/s41467-022-32218-y (PMC9352726; doi:10.1038/s41467-022-32218-y)
Supplement: Supplementary file 9 — Source data [file 41467_2022_32218_MOESM9_ESM.zip › Supplementary Figure 6.xlsx]

## Sheet: Sheet1
						a-IL-8
												a-IL-1b
												Lysate
						Lysate
						a-Caspase-1 p20						a-Acitn
						Lysate						Lysate
													a-Caspase-1 p20
							a-IL-1b
													Supernants
							Supernants
								a-IL-8
								Supernants
